# Supplementary material for: Worldwide Population Dynamics of Salmonella Saintpaul: Outbreaks, Epidemiology, and Genome Structure
Source: Genes (Basel). 2025 Feb 22;16(3):254. doi: 10.3390/genes16030254 (PMC11942379; doi:10.3390/genes16030254)
Supplement: Supplementary file 1 [file genes-16-00254-s001.zip]

Archive with 5 entries (4 files):
- S1 table_V7_25JAN.2025.xlsx
- S2 table_v2_02.04.2021.xlsx
- __MACOSX/
- __MACOSX/._S1 table_V7_25JAN.2025.xlsx
- __MACOSX/._S2 table_v2_02.04.2021.xlsx
