# Supplementary material for: Worldwide Population Dynamics of Salmonella Saintpaul: Outbreaks, Epidemiology, and Genome Structure
Source: Genes (Basel). 2025 Feb 22;16(3):254. doi: 10.3390/genes16030254 (PMC11942379; doi:10.3390/genes16030254)
Supplement: Supplementary file 1 [file genes-16-00254-s001.zip › S1 table_V7_25JAN.2025.xlsx]

## Sheet: Metadata
Assembly	Bio Project	Bio Sample	Isolate	Strain	Collection Date	Geografic Location	Isolation Source	AMR Genotype	Predicted AMR Phenotype	Potential MDR	Plasmid	MLST	cgMLST	Quality Module	Genome Length	N50	Number of Contigs Greater Than Or Equal To 300bp
GCA_010578625.1	PRJEB23094	SAMEA104398409	PDT000277491.2		2012	Germany	animal	None	Sensitive		None	27	99649	Passed	4720867	393926	25
GCA_007163205.1	PRJNA248792	SAMN09396582	PDT000328173.1	408546	2017-08	UnitedKingdom:UnitedKingdom	human	blaTEM-1A	ampicillin	No	IncI1	4887	125977	Passed	4859538	58584	164
GCA_010408825.1	PRJNA215333	SAMN02646802	PDT000031454.3	MDH-2014-00028	2003-08-29	USA:SD	Avian Heart	None	Sensitive		IncI1	27	15970	Passed	4788536	302581	27
GCA_010689505.1	PRJNA186035	SAMN04296530	PDT000095520.2	MOD1-Pga-4	2010-03	USA:FL	adult white ibis fecal sample	None	Sensitive		None	50	9009	Passed	4733947	710969	24
GCA_010798675.1	PRJNA186035	SAMN04296444	PDT000095523.2	MOD1-Jb-16	2010-01	USA:FL	adult white ibis fecal sample	None	Sensitive		None	50	9012	Passed	4665156	205855	44
GCA_010422205.1	PRJNA183851	SAMN02182887	PDT000000392.3	WAPHL_SAL-A00024	2003-03-14	USA:WA	alfalfa sprouts	None	Sensitive		None	50	30620	Passed	4730547	111488	86
GCA_001477945.1	PRJNA242614	SAMN02699213	PDT000100217.1	CVMN30642	2011	USA:GA	groundturkey	blaTEM-1B	ampicillin	No	None	27	47140	Passed	4837858	149685	59
GCA_009622315.1	PRJEB31846	SAMEA6057804	PDT000606642.1		2018	Germany	animal	None	Sensitive		None	50	206786	Passed	4782462	762384	16
GCA_001271755.1	PRJNA242614	SAMN03894210	PDT000081914.1	CVMN46831	2013	USA:LA	groundturkey	blaTEM-1B	ampicillin	No	None	27	10509	Passed	4772435	299355	49
GCA_009638195.1	PRJEB31846	SAMEA6058000	PDT000606832.1		2019	Germany	animal	None	Sensitive		None	50	206989	Passed	4778187	762384	25
GCA_009623685.1	PRJEB31846	SAMEA6058280	PDT000607108.1		2018	Germany	animal	None	Sensitive		None	50	207216	Passed	4777614	762384	27
GCA_007186495.1	PRJNA271470	SAMN03842264	PDT000085268.2	CVM-N15244	2007	USA:MN	chicken breast	None	Sensitive		None	27	11498	Passed	4722797	395821	32
GCA_010567045.1	PRJNA242847	SAMN06111811	PDT000167918.2	FSIS1608792	2016	USA:PA	chicken carcass	None	Sensitive		IncI1	27	56591	Passed	4783984	762314	19
GCA_004280995.1	PRJNA248792	SAMN10103324	PDT000382938.1	585979	2018-08	UnitedKingdom:UnitedKingdom	human	blaTEM-1B	ampicillin	No	IncI	50	142835	Passed	4869194	531183	33
GCA_007446005.1	PRJNA242847	SAMN11553488	PDT000497146.1	FSIS11920344	2019	USA:NY	chicken carcass	None	Sensitive		None	27	179854	Passed	4734045	264723	44
GCA_004292005.1	PRJNA448475	SAMN08848584	PDT000468990.1	sg_9712b	Notinformed	notcollected	Notinformed	blaTEM-1B	ampicillin	No	IncI	50	155199	Passed	4870071	801430	25
GCA_004291535.1	PRJNA448475	SAMN08848589	PDT000468968.1	sg_w11	2016	Singapore	supermarket	blaTEM-1B	ampicillin	No	IncI	3602	52175	Passed	4867575	531183	35
GCA_007227115.1	PRJNA183847	SAMN04218245	PDT000123226.2	CVM-N19810	2008	USA:MD	ground turkey	None	Sensitive		Col156, IncX1	680	1167	Passed	4755622	96428	95
GCA_004291495.1	PRJNA448475	SAMN08848587	PDT000468965.1	sg_t7	2016	Singapore	supermarket	blaTEM-1B	ampicillin	No	IncI	3602	52530	Passed	4868875	531183	32
GCA_004291965.1	PRJNA448475	SAMN08848592	PDT000468988.1	sg_ww26	2016	Singapore	wetmarket	blaTEM-1B	ampicillin	No	IncI	3602	52667	Passed	5085107	412057	48
GCA_013213795.1	PRJNA596817	SAMN14860742	PDT000757363.1	CIDM_ERL_NSW_2019_9	2015	Australia:NSW	feces	blaTEM-1B	ampicillin	No	IncI1, IncX4	50	46179	Passed	4815383	381763	52
GCA_008457905.1	PRJNA292661	SAMN09770943	PDT000359574.1	CVM N17S445	2017	USA:NY	Chicken wings	None	Sensitive		None	27	139351	Passed	4689490	393867	24
GCA_007190935.1	PRJNA183848	SAMN04256037	PDT000101903.2	CVM-N23759	2010	USA:MD	groundturkey	blaTEM-1B	ampicillin	No	None	680	5444	Passed	4805997	61044	146
GCA_010690525.1	PRJNA242847	SAMN06111763	PDT000167758.2	FSIS1608870	2016	USA:PA	comminuted chicken	None	Sensitive		None	27	56522	Passed	4734587	381254	35
GCA_010657745.1	PRJNA242847	SAMN08025071	PDT000264644.2	FSIS11705453	2017	USA:IN	Comminuted Turkey	None	Sensitive		None	27	97623	Passed	4637414	184650	47
GCA_010697585.1	PRJNA186035	SAMN02678654	PDT000031850.3	FDN0133	2013-04-02	India	coriander powder	None	Sensitive		None	27	16139	Passed	4691678	728476	21
GCA_007194435.1	PRJNA183850	SAMN04224360	PDT000103393.2	NY-N20035	2009	USA:CO	groundturkey	blaTEM-1B	ampicillin	No	IncI1	680	5804	Passed	4797378	44949	213
GCA_010378705.1	PRJEB23094	SAMEA104398411	PDT000277493.2		2012	Germany	environment	None	Sensitive		None	27	99646	Passed	4728931	139509	64
GCA_010380065.1	PRJEB23094	SAMEA104398410	PDT000277492.2		2012	Germany	environment	None	Sensitive		None	27	99646	Passed	4682215	84550	114
GCA_010263995.1	PRJEB31846	SAMEA5882642	PDT000572632.1		2012	Germany	environment	None	Sensitive		None	27	198934	Passed	4666195	259665	36
GCA_010740095.1	PRJNA275961	SAMN03577116	PDT000105406.2	CFSAN031583	2005-01-01	Ethiopia:Central Eth.	feces	None	Sensitive		None	27	8094	Passed	4717950	229940	50
GCA_013271535.1	PRJNA596817	SAMN14863835	PDT000760927.1	CIDM_ERL_NSW_2019_3032	2015-10-01/2018-12-31	Australia: NSW	feces	None	Sensitive		None	27	48530	Passed	4692814	278992	49
GCA_013271055.1	PRJNA596817	SAMN14863858	PDT000760905.1	CIDM_ERL_NSW_2019_3055	2015-10-01/2018-12-31	Australia: NSW	feces	None	Sensitive		None	27	48556	Passed	4689134	322449	46
GCA_010665705.1	PRJNA215333	SAMN02699714	PDT000040302.3	MDH-2014-00548	2003-09-03	USA:MN	Feline Lung	None	Sensitive		None	27	15970	Passed	4677231	210739	50
GCA_007195395.1	PRJNA183850	SAMN04224359	PDT000112948.2	NY-N20034	2009	USA:CO	groundturkey	blaTEM-1B	ampicillin	No	None	27	3857	Passed	4856697	63700	113
GCA_010680445.1	PRJNA186035	SAMN02849810	PDT000034284.3	OSF018542	2007-01-09	USA:WA	bovinefeces	blaTEM-1B	ampicillin	No	IncFII, IncFII	45	16860	Passed	4998111	251699	61
GCA_010677305.1	PRJNA186035	SAMN02844867	PDT000096620.2	FDA653004	2010-10-19	India	frozen shellon shrimp	None	Sensitive		None	27	8667	Passed	4695731	197428	46
GCA_010702395.1	PRJNA186035	SAMN02344776	PDT000003071.3	FNW19F31	2010-03-23	Morocco	redmeatspicerub	blaTEM-1B	ampicillin	No	IncFII, IncFII	50	13441	Passed	4997795	251701	70
GCA_010638525.1	PRJNA186035	SAMN02345083	PDT000001657.3	FSW0060	2011-01-24	India	frz shrimp	None	Sensitive		None	27	12913	Passed	4777295	149345	71
GCA_007189815.1	PRJNA183851	SAMN04217219	PDT000101336.2	WAPHL-SAL-A00995	2009	USA:MN	groundturkey	blaTEM-1B	ampicillin	No	None	27	6198	Passed	4829290	102034	91
GCA_007819205.1	PRJNA183848	SAMN04256056	PDT000106126.4	CVM-N23786	2010	USA:NM	groundturkey	blaTEM-1B	ampicillin	No	None	27	45495	Passed	4854800	394930	25
GCA_010794915.1	PRJNA186035	SAMN02709340	PDT000077363.2	FDA380416	2006-06-07	India	frz shrimp	None	Sensitive		None	27	16149	Passed	4682467	92698	93
GCA_011100035.1	PRJNA186035	SAMN02709342	PDT000077368.2	FDA401199	2006-12-07	India	frz shrimp	None	Sensitive		None	27	36472	Passed	4680790	228761	38
GCA_010646505.1	PRJNA186035	SAMN02709332	PDT000077380.2	FDA391910	2006-09-21	India	frz shrimp	None	Sensitive		None	27	36481	Passed	4612536	49098	167
GCA_010659405.1	PRJNA230403	SAMN02947386	PDT000039612.2	2013K-1799	2013-11	USA	stool	blaTEM-1B	ampicillin	No	IncFIB(S), IncFII(S)	49	19331	Passed	4744655	246810	55
GCA_008466725.1	PRJNA230403	SAMN03287454	PDT000049068.2	PNUSAS000136	Notinformed	USA	stool	blaTEM-1B	ampicillin	No	IncFII, IncFII	50	23153	Passed	4988776	251701	55
GCA_010658165.1	PRJNA186035	SAMN02678441	PDT000026866.3	FAR0118	2013-04-10	India	garam masala	None	Sensitive		None	27	15330	Passed	4693540	237336	56
GCA_010426385.1	PRJNA230403	SAMN03946150	PDT000082178.2	PNUSAS000632	2015-06	USA	stool	blaTEM-1B	ampicillin	No	IncFII, IncI1	5	39478	Passed	4910320	502888	41
GCA_007261285.1	PRJNA248792	SAMN09624439	PDT000342579.1	271323	2016-06	UnitedKingdom:UnitedKingdom	human	blaTEM-1B	ampicillin	No	IncI1, IncI1, IncX4	27	135561	Passed	4794521	212035	52
GCA_007196645.1	PRJNA183847	SAMN02894147	PDT000114506.2	AZ-TG74360	2005	USA:GA	ground turkey	None	Sensitive		Col156	65	46122	Passed	4725991	271426	32
GCA_011410995.1	PRJNA293224	SAMN04431477	PDT000128090.2	CFSAN045341	2014-05-01	Thailand	pork	blaTEM-1B	ampicillin	No	IncFII, IncFII	50	219	Passed	4994151	166365	66
GCA_011407335.1	PRJNA219491	SAMN02403238	PDT000004063.3	VA_WGS-00017	2005-08-30	USA:VA	turkey	blaTEM-1B	ampicillin	No	IncFII, IncFII	27	14278	Passed	5007222	243549	62
GCA_010503655.1	PRJNA293224	SAMN04431490	PDT000119876.2	CFSAN045350	2014-05-01	Thailand	pork	blaTEM-1B	ampicillin	No	IncFIB(S), IncFII(S)	50	3282	Passed	4902009	178180	73
GCA_003872335.1	PRJNA248792	SAMN03469623	PDT000054370.2	69704	2014-11	UnitedKingdom:NorthofEngland	human	blaTEM-1D	ampicillin	No	IncI1, IncX1	27	25879	Passed	4827057	208723	83
GCA_013270795.1	PRJNA596817	SAMN14863872	PDT000760890.1	CIDM_ERL_NSW_2019_3069	2015-10-01/2018-12-31	Australia:NSW	feces	blaCMY-2	ampicillin, amoxicillin/clavulanicacid, cefoxitin, ceftriaxone	Yes	IncI1	50	48525	Passed	4817913	411958	52
GCA_007181635.1	PRJNA183851	SAMN02640806	PDT000003851.3	WAPHL-SAL-A00243	2002	USA:TN	ground turkey	None	Sensitive		None	27	13985	Passed	4732941	728685	17
GCA_007178855.1	PRJNA183851	SAMN02640785	PDT000003962.3	WAPHL-SAL-A00222	2002	USA:GA	ground turkey	None	Sensitive		ColpVC	27	14198	Passed	4726732	670872	29
GCA_010667165.1	PRJNA219491	SAMN02403425	PDT000031471.3	VA_WGS-00204	2001-12-01	USA:VA	groundturkey	blaCMY-2	ampicillin, amoxicillin/clavulanicacid, cefoxitin, ceftriaxone	Yes	IncI1, IncI1	50	15982	Passed	4789862	658142	28
GCA_010409145.1	PRJNA230403	SAMN03145683	PDT000041482.2	2014K-0835	2014-09	USA	stool	blaCMY-2	ampicillin, amoxicillin/clavulanicacid, cefoxitin, ceftriaxone	Yes	IncI1, IncI1	50	20162	Passed	4788790	705634	16
GCA_010001645.1	PRJNA230403	SAMN07260945	PDT000219798.2	2015AM-1304	2015-07	USA	stool	blaCMY-2	ampicillin, amoxicillin/clavulanicacid, cefoxitin, ceftriaxone	Yes	IncI1, IncI1	50	75416	Passed	4800562	228411	47
GCA_007181315.1	PRJNA183851	SAMN02640795	PDT000003965.3	WAPHL-SAL-A00232	2002	USA:CT	ground turkey	None	Sensitive		None	27	14231	Passed	4559233	393634	27
GCA_008450845.1	PRJNA230403	SAMN07376258	PDT000227630.2	PNUSAS018600	2017-06	USA	stool	blaCMY-2	ampicillin, amoxicillin/clavulanicacid, cefoxitin, ceftriaxone	Yes	IncI1	45	80160	Passed	4799877	705626	20
GCA_010586045.1	PRJNA230403	SAMN08579807	PDT000288291.2	PNUSAS034786	2018-01	USA	stool	blaCMY-2	ampicillin, amoxicillin/clavulanicacid, cefoxitin, ceftriaxone	Yes	IncI1	50	110404	Passed	4782683	226990	44
GCA_010497495.1	PRJNA230403	SAMN08898039	PDT000304750.2	PNUSAS037827	2018-02	USA	stool	blaCMY-2	ampicillin, amoxicillin/clavulanicacid, cefoxitin, ceftriaxone	Yes	IncI1	50	116229	Passed	4747078	74642	141
GCA_010719435.1	PRJNA230403	SAMN07498725	PDT000232853.2	2015AM-0953	2015-06	USA	stool	blaCMY-2	ampicillin, amoxicillin/clavulanicacid, cefoxitin, ceftriaxone	Yes	IncI1, IncI1	95	153422	Passed	4834626	710617	28
GCA_011426705.1	PRJNA230403	SAMN05868009	PDT000152205.2	PNUSAS004441	2016-07	USA	urine	blaCMY-2	ampicillin, amoxicillin/clavulanicacid, cefoxitin, ceftriaxone	Yes	IncI1	95	51090	Passed	4771113	116934	73
GCA_007190715.1	PRJNA183848	SAMN04256015	PDT000101942.2	CVM-N23727	2010	USA:GA	ground turkey	None	Sensitive		Col156	680	5444	Passed	4713654	77529	101
GCA_007445225.1	PRJNA242847	SAMN11402473	PDT000489270.1	FSIS21923913	2019	USA:IA	ProductRawGround, ComminutedorOtherwiseNonintactPork	blaCMY-2	ampicillin, amoxicillin/clavulanicacid, cefoxitin, ceftriaxone	Yes	IncI1	49	177939	Passed	4803049	134082	70
GCA_007192995.1	PRJNA183848	SAMN04256017	PDT000106128.2	CVM-N23729	2010	USA:GA	ground turkey	None	Sensitive		None	680	5444	Passed	4672149	376295	27
GCA_013733435.1	PRJNA242847	SAMN15200880	PDT000762825.1	FSIS22028310	2020	USA:PA	productrawintactbeef	blaCMY-2	ampicillin, amoxicillin/clavulanicacid, cefoxitin, ceftriaxone	Yes	IncI1	49	234132	Passed	4980053	148436	77
GCA_007233235.1	PRJNA248792	SAMN07155220	PDT000211851.2	330556	2017-01	UnitedKingdom:UnitedKingdom	human	blaCMY-2	ampicillin, amoxicillin/clavulanicacid, cefoxitin, ceftriaxone	Yes	IncI1, IncI1	2118	71373	Passed	4865344	212252	61
GCA_007254055.1	PRJNA248792	SAMN09566760	PDT000341356.1	282612	2016-07	UnitedKingdom:UnitedKingdom	human	blaCMY-2	ampicillin, amoxicillin/clavulanicacid, cefoxitin, ceftriaxone	Yes	IncI1, IncI1	49	128199	Passed	4851803	226396	59
GCA_010498615.1	PRJNA275961	SAMN03576822	PDT000105182.2	CFSAN031288	2013-11-28	Ethiopia:CentralEth.	Poultryfeces	blaCMY-2	ampicillin, amoxicillin/clavulanicacid, cefoxitin, ceftriaxone	Yes	IncI1	1934	6432	Passed	4775068	376189	25
GCA_008524265.1	PRJNA292661	SAMN05201553	PDT000135177.2	CVMN30648	2011	USA:GA	groundturkey	blaCMY-2	ampicillin, amoxicillin/clavulanicacid, cefoxitin, ceftriaxone	Yes	IncI1, IncI1	680	47146	Passed	4843072	302253	39
GCA_008520225.1	PRJNA292666	SAMN04942713	PDT000128732.2	FSIS1606332	2016	USA:CA	animalswinemarketswine	blaCMY-2	ampicillin, amoxicillin/clavulanicacid, cefoxitin, ceftriaxone	Yes	IncI1	49	8	Passed	4907413	166216	58
GCA_007227015.1	PRJNA284276	SAMN04255262	PDT000123165.2	CVM-N27372	2010	USA:MD	groundturkey	blaCMY-2, blaTEM-1B	ampicillin, amoxicillin/clavulanicacid, cefoxitin, ceftriaxone	Yes	IncI1	19	1213	Passed	4862675	73652	134
GCA_010391505.1	PRJNA248792	SAMN03478185	PDT000058115.2	40245	2014-08	UnitedKingdom:NorthofEngland	human	blaCMY-2, blaTEM-1B	ampicillin, amoxicillin/clavulanicacid, cefoxitin, ceftriaxone	Yes	IncI1, IncI1	50	28767	Passed	4897757	135204	69
GCA_001481045.1	PRJNA242614	SAMN02699346	PDT000100431.1	CVMN42458	2012	USA:CO	groundturkey	blaCMY-2, blaTEM-1B	ampicillin, amoxicillin/clavulanicacid, cefoxitin, ceftriaxone	Yes	IncI1	27	46948	Passed	4875320	160729	61
GCA_009853165.1	PRJNA254816	SAMN02908543	PDT000660915.1	CRJJGF_00036	2004	USA	horse	blaCMY-2, blaTEM-1B	ampicillin, amoxicillin/clavulanicacid, cefoxitin, ceftriaxone	Yes	IncI1	95	43107	Passed	4847353	67611	153
GCA_007397955.1	PRJNA248792	SAMN10735346	PDT000436147.1	664930	2018-12	UnitedKingdom:UnitedKingdom	human	blaCMY-3	ampicillin, amoxicillin/clavulanicacid, cefoxitin, ceftriaxone	Yes	IncI1	50	164399	Passed	4748700	212253	67
GCA_010551985.1	PRJNA230403	SAMN06368951	PDT000195368.2		2016-11	USA	stool	blaCMY-44	ampicillin, amoxicillin/clavulanicacid, cefoxitin, ceftriaxone	Yes	IncI1	50	63753	Passed	4797315	220370	68
GCA_007177285.1	PRJNA183850	SAMN02777734	PDT000046536.3	NY-32418	2003	USA:CT	ground turkey	None	Sensitive		None	27	22551	Passed	4817767	302253	39
GCA_007177035.1	PRJNA183850	SAMN02777732	PDT000046544.3	NY-32416	2003	USA:CT	ground turkey	None	Sensitive		None	27	22558	Passed	4693780	157672	64
GCA_010429065.1	PRJNA230403	SAMN06129847	PDT000172018.2	PNUSAS005761	2016-10	USA	stool	blaCMY-61	ampicillin, amoxicillin/clavulanicacid, cefoxitin, ceftriaxone	Yes	ColpVC, IncFIA, IncFIB(AP001918)	27	51250	Passed	4741027	140647	70
GCA_001478245.1	PRJNA242614	SAMN02699258	PDT000100232.1	CVMN32763	2011	USA:NM	groundturkey	blaCMY-2, blaTEM-1B, tet(B)	ampicillin, amoxicillin/clavulanicacid, cefoxitin, ceftriaxone, tetracycline	Yes	IncI1	27	42390	Passed	5066084	179842	67
GCA_007760235.1	PRJNA183850	SAMN04224451	PDT000107280.4	NY-N20099	2009	USA:GA	groundturkey	blaTEM-1B, blaTEM-30, tet(B)	ampicillin, amoxicillin/clavulanicacid, tetracycline	Yes	None	27	4827	Passed	4913350	163786	66
GCA_007760375.1	PRJNA183850	SAMN04224447	PDT000107366.4	NY-N20095	2009	USA:GA	groundturkey	blaTEM-1B, blaTEM-30, tet(B)	ampicillin, amoxicillin/clavulanicacid, tetracycline	Yes	None	27	4827	Passed	4912431	152123	58
GCA_007177555.1	PRJNA183850	SAMN02777785	PDT000049044.2	NY-33948	2003	USA:MD	ground turkey	None	Sensitive		None	27	23135	Passed	4613305	606363	21
GCA_007186555.1	PRJNA183850	SAMN02777783	PDT000085284.2	NY-33946	2003	USA:MD	ground turkey	None	Sensitive		Col156	27	23135	Passed	4707695	163997	51
GCA_010616645.1	PRJNA230403	SAMN08130112	PDT000271638.2	PNUSAS029457	2017-11	USA:WY	stool	blaTEM-1D, blaTEM-84, tet(A)	ampicillin, amoxicillin/clavulanicacid, tetracycline	Yes	IncX1	50	102051	Passed	4744886	151720	91
GCA_013274055.1	PRJNA596817	SAMN14863709	PDT000761053.1	CIDM_ERL_NSW_2019_2906	2015-10-01/2018-12-31	Australia:NSW	feces	blaCTX-M-15	ampicillin, ceftriaxone	No	None	50	48550	Passed	4831227	359126	51
GCA_007180775.1	PRJNA183851	SAMN02640936	PDT000029609.3	WAPHL-SAL-A00373	2003	USA:MD	ground turkey	None	Sensitive		None	27	15663	Passed	4685232	191181	45
GCA_010367825.1	PRJNA183847	SAMN02314163	PDT000001557.3	AZ_TG68431	2011-04-29	USA:TX	SwineCarcass	blaCTX-M-15, blaTEM-1B	ampicillin, ceftriaxone	No	None	50	12859	Passed	4758029	149352	67
GCA_007191135.1	PRJNA183848	SAMN04256021	PDT000101993.2	CVM-N23734	2010	USA:MD	ground turkey	None	Sensitive		Col156, IncX1	680	42389	Passed	4754856	109324	81
GCA_007190495.1	PRJNA183848	SAMN04256020	PDT000101944.2	CVM-N23733	2010	USA:MD	ground turkey	None	Sensitive		None	680	45464	Passed	4721120	548391	27
GCA_007191555.1	PRJNA183848	SAMN04256009	PDT000102306.2	CVM-N23718	2010	USA:GA	ground turkey	None	Sensitive		Col156	680	45486	Passed	4723638	316257	31
GCA_004291485.1	PRJNA448475	SAMN08848586	PDT000468964.1	sg_t6	2016	Singapore	supermarket	blaCTX-M-55	ampicillin, ceftriaxone	No	IncI1	3602	52174	Passed	4867352	485787	33
GCA_004291635.1	PRJNA448475	SAMN08848577	PDT000468972.1	sg_b26	2016	Singapore	supermarket	blaCTX-M-55	ampicillin, ceftriaxone	No	IncI1	3602	52175	Passed	4895216	468361	92
GCA_004291925.1	PRJNA448475	SAMN08848590	PDT000468986.1	sg_wd21	2016	Singapore	wetmarket	blaCTX-M-55	ampicillin, ceftriaxone	No	IncI1	3602	54559	Passed	4867603	531183	30
GCA_007177195.1	PRJNA183848	SAMN02802292	PDT000034009.2	FLDOH-46	2014-04	USA:FL	stool	None	Sensitive		None	95	16775	Passed	4613976	702555	16
GCA_010693365.1	PRJNA183848	SAMN02802291	PDT000034008.2	FLDOH-45	2014-04	USA:FL	stool	None	Sensitive		None	95	16789	Passed	4657413	705758	20
GCA_004291935.1	PRJNA448475	SAMN08848591	PDT000468987.1	sg_wt26	2016	Singapore	wetmarket	blaCTX-M-55	ampicillin, ceftriaxone	No	IncI1	3602	54559	Passed	4871685	531183	35
GCA_004192495.1	PRJNA183848	SAMN02664753	PDT000024573.2	FL-MDD-374	2011-09	USA:FL	surface water sample	None	Sensitive		None	95	14657	Passed	4686867	540751	23
GCA_010693055.1	PRJNA183848	SAMN02664754	PDT000024574.2	FL-MDD-375	2011-09	USA:FL	surface water sample	None	Sensitive		None	95	14657	Passed	4686640	101893	106
GCA_010503235.1	PRJNA230403	SAMN03968548	PDT000082389.2	PNUSAS000676	2015-07	USA	stool	blaCTX-M-14, floR, qnrS1, sul2, tet(A)	ampicillin, ceftriaxone, chloramphenicol, ciprofloxacin, sulfisoxazole, tetracycline	Yes	IncFIA(HI1), IncHI1A, IncHI1B(R27), IncI1	5	6131	Passed	5084105	309203	44
GCA_009642335.1	PRJEB31846	SAMEA6058425	PDT000607251.1		2018	Germany	animal	None	Sensitive		None	50	207216	Passed	4777278	493119	27
GCA_011125955.1	PRJNA275961	SAMN03577376	PDT000273929.2	CFSAN031843	2013-11-20	Ethiopia:CentralEth.	Feces(poultry)	blaCTX-M-15, qnrS1	ampicillin, ceftriaxone, ciprofloxacin	Yes	None	1934	169555	Passed	4768504	609098	21
GCA_009289045.1	PRJNA248792	SAMN07180080	PDT000214276.2	369044	2017-05	UnitedKingdom:UnitedKingdom	human	blaCTX-M-123, fosA3, mph(A)	ampicillin, ceftriaxone, fosfomycin, erythromycin, azithromycin	Yes	IncI1, IncI2	27	73187	Passed	4966138	178606	65
GCA_008449245.1	PRJNA292666	SAMN09651382	PDT000347500.1	FSIS11811646	2018	USA:CA	animal cattle steer	None	Sensitive		None	50	137206	Passed	5211527	341081	86
GCA_010646125.1	PRJNA242847	SAMN03921998	PDT000072771.2	FSIS1400478	2014	USA:IA	Animal Turkey Turkey Carcass Sponge	None	Sensitive		None	50	36315	Passed	4756795	96860	80
GCA_010177505.1	PRJNA230403	SAMN07722944	PDT000280807.2	PNUSAS023716	Notinformed	USA	Notinformed	blaTEM-1B, gyrA(S83F), mcr-1	ampicillin, ciprofloxacin, nalidixicacid, colistin	Yes	IncX4	50	91496	Passed	4855315	249993	59
GCA_006995585.1	PRJNA248792	SAMN09522022	PDT000339585.1	412199	2017-08	UnitedKingdom:UnitedKingdom	human	blaTEM-1B, gyrA(S83Y), qnrS1, tet(A)	ampicillin, ciprofloxacin, nalidixicacid, tetracycline	Yes	None	27	132264	Passed	4872175	202314	67
GCA_007516925.1	PRJNA248792	SAMN11025545	PDT000469582.1	690386	2019-02	UnitedKingdom:UnitedKingdom	food	blaTEM-1B, lnu(F)	ampicillin, lincomycin	No	IncFII, IncI1	50	172337	Passed	4853930	224882	55
GCA_006389215.1	PRJNA183851	SAMN02640858	PDT000024339.4	WAPHL-SAL-A00295	2002	USA:OR	groundturkey	blaTEM-1B, strA, tet(B)	ampicillin, streptomycin, tetracycline	Yes	None	27	14564	Passed	4948889	222763	59
GCA_007185575.1	PRJNA183850	SAMN02777793	PDT000093997.2	NY-N3	2004	USA:CA	ground turkey	None	Sensitive		None	27	9476	Passed	4714757	177935	52
GCA_007191815.1	PRJNA183850	SAMN04224330	PDT000102740.2	NY-N20004	2009	USA:CA	groundturkey	blaTEM-1B, strA, tet(B)	ampicillin, streptomycin, tetracycline	Yes	None	680	6039	Passed	4899247	228044	50
GCA_007757515.1	PRJNA183850	SAMN04224258	PDT000100321.4	NY-N19908	2008	USA:MD	groundturkey	blaTEM-1B, strA, tet(B)	ampicillin, streptomycin, tetracycline	Yes	None	27	6743	Passed	4949775	222766	50
GCA_007178735.1	PRJNA183851	SAMN02782538	PDT000035927.3	WAPHL_SAL-A00486	2004	USA:GA	ground turkey	None	Sensitive		None	27	17370	Passed	4613043	397886	18
GCA_007908065.1	PRJNA183850	SAMN04224465	PDT000110737.4	NY-N20109	2009	USA:GA	groundturkey	blaTEM-1B, strA, tet(B)	ampicillin, streptomycin, tetracycline	Yes	None	27	1215	Passed	4955192	227977	51
GCA_007759495.1	PRJNA183851	SAMN04217341	PDT000103339.4	WAPHL-SAL-A01097	2009	USA:NY	groundturkey	blaTEM-1B, strA, tet(B)	ampicillin, streptomycin, tetracycline	Yes	None	27	5908	Passed	4949373	222763	48
GCA_007757265.1	PRJNA183848	SAMN04256083	PDT000100159.4	CVM-N23789	2010	USA:NM	groundturkey	blaTEM-1B, strA, tet(B)	ampicillin, streptomycin, tetracycline	Yes	None	27	6696	Passed	4948375	222766	46
GCA_007762915.1	PRJNA284276	SAMN04255257	PDT000123240.4	CVM-N27366	2010	USA:GA	groundturkey	blaTEM-1B, strA, tet(B)	ampicillin, streptomycin, tetracycline	Yes	None	27	39927	Passed	4951122	224463	48
GCA_007816835.2	PRJNA292661	SAMN03988231	PDT000730274.2	CVMN52030	2014	USA:MN	groundturkey	blaTEM-1B, strA, tet(B)	ampicillin, streptomycin, tetracycline	Yes	None	27	232142	Passed	4939119	56775	156
GCA_012928285.1	PRJNA615211	SAMN14448852	PDT000729617.1	221	2001-11-20	Australia	goatfeces	blaTEM-1B, strA, tet(B)	ampicillin, streptomycin, tetracycline	Yes	None	50	229144	Passed	5037644	4984436	2
GCA_007186035.1	PRJNA271470	SAMN03842303	PDT000085181.2	CVM-N15766	2007	USA:NM	groundturkey	blaTEM-1A, blaTEM-1B, tet(B)	ampicillin, tetracycline	No	IncI1, IncX4	680	11311	Passed	5023261	207943	74
GCA_006635805.1	PRJNA292661	SAMN05201530	PDT000135154.4	CVMN29361	2011	USA:CO	groundturkey	blaTEM-1B, tet(B)	ampicillin, tetracycline	No	None	27	47113	Passed	4906847	40663	253
GCA_007195095.1	PRJNA183847	SAMN04218117	PDT000111297.2	CVM-N18573	2008	USA:TN	groundbeef	blaTEM-1B, tet(B)	ampicillin, tetracycline	No	None	680	4203	Passed	4886850	183122	53
GCA_007818565.1	PRJNA183848	SAMN04255393	PDT000108250.4	CVM-N23649	2009	USA:PA	groundbeef	blaTEM-1B, tet(B)	ampicillin, tetracycline	No	None	27	4200	Passed	4878638	351292	39
GCA_006389115.1	PRJNA183851	SAMN02640863	PDT000024344.4	WAPHL-SAL-A00300	2002	USA:GA	groundturkey	blaTEM-1B, tet(B)	ampicillin, tetracycline	No	None	27	14555	Passed	4942362	278793	50
GCA_006387295.1	PRJNA183850	SAMN02777773	PDT000049052.3	NY-33043	2003	USA:TN	groundturkey	blaTEM-1B, tet(B)	ampicillin, tetracycline	No	None	27	14555	Passed	4983044	180101	59
GCA_007191395.1	PRJNA183850	SAMN04224391	PDT000107267.2	NY-N20072	2009	USA:CT	ground turkey	None	Sensitive		None	680	4740	Passed	4714869	255584	34
GCA_007188155.1	PRJNA183848	SAMN04256110	PDT000098782.2	CVM-N23821	2010	USA:NY	groundturkey	blaTEM-1B, tet(B)	ampicillin, tetracycline	No	IncI1, IncX4	680	13552	Passed	4987756	277853	42
GCA_007189625.1	PRJNA183847	SAMN02894159	PDT000040944.5	AZ-TG74956	2005	USA:NY	groundturkey	blaTEM-1B, tet(B)	ampicillin, tetracycline	No	None	27	21562	Passed	4956320	76698	121
GCA_007180335.1	PRJNA183847	SAMN02894153	PDT000036005.4	AZ-TG74724	2005	USA:MN	ground turkey	None	Sensitive		None	27	17454	Passed	4603738	423808	26
GCA_007179555.1	PRJNA183847	SAMN02894154	PDT000037334.3	AZ-TG74808	2005	USA:NM	ground turkey	None	Sensitive		None	27	18492	Passed	4729043	758504	30
GCA_006389335.1	PRJNA183851	SAMN03291533	PDT000050266.3	WAPHL_SAL-A00704	2006	USA:GA	groundturkey	blaTEM-1B, tet(B)	ampicillin, tetracycline	No	None	27	23706	Passed	4942171	201273	64
GCA_006389295.1	PRJNA183851	SAMN03291539	PDT000051497.3	WAPHL_SAL-A00710	2006	USA:GA	groundturkey	blaTEM-1B, tet(B)	ampicillin, tetracycline	No	None	27	24016	Passed	4957371	241478	46
GCA_007178315.1	PRJNA183847	SAMN02894157	PDT000040599.3	AZ-TG74844	2005	USA:NM	ground turkey	None	Sensitive		ColpVC	27	19716	Passed	4726903	735204	24
GCA_007236875.1	PRJNA183850	SAMN03795319	PDT000081699.4	CFSAN034930	2015-03	USA:NY	stool	blaTEM-1B, tet(B)	ampicillin, tetracycline	No	None	95	53653	Passed	4932726	178264	61
GCA_007762995.1	PRJNA183847	SAMN04218276	PDT000123527.4	CVM-N19842	2008	USA:MN	groundturkey	blaTEM-1B, tet(B)	ampicillin, tetracycline	No	None	27	1098	Passed	4913972	259827	51
GCA_007762135.1	PRJNA183847	SAMN04218239	PDT000120758.4	CVM-N19804	2008	USA:GA	groundturkey	blaTEM-1B, tet(B)	ampicillin, tetracycline	No	None	27	3114	Passed	4915522	254945	45
GCA_007819025.1	PRJNA183847	SAMN04218238	PDT000120789.4	CVM-N19803	2008	USA:GA	groundturkey	blaTEM-1B, tet(B)	ampicillin, tetracycline	No	None	27	3114	Passed	4969756	59533	154
GCA_007762515.1	PRJNA183847	SAMN04218237	PDT000120788.4	CVM-N19802	2008	USA:GA	groundturkey	blaTEM-1B, tet(B)	ampicillin, tetracycline	No	None	27	3130	Passed	5001445	178485	50
GCA_007761675.1	PRJNA183847	SAMN04218205	PDT000115392.4	CVM-N19769	2008	USA:CO	groundturkey	blaTEM-1B, tet(B)	ampicillin, tetracycline	No	None	27	3430	Passed	4934601	66605	135
GCA_007761915.1	PRJNA183847	SAMN04218204	PDT000115391.4	CVM-N19768	2008	USA:CO	groundturkey	blaTEM-1B, tet(B)	ampicillin, tetracycline	No	None	27	3430	Passed	4941646	343958	41
GCA_007184355.1	PRJNA183848	SAMN03269491	PDT000067379.2	FL-NRM178	2005	USA:TN	ground turkey	None	Sensitive		Col156, IncX1	27	23013	Passed	4757621	376863	30
GCA_007192695.1	PRJNA183850	SAMN04224371	PDT000104997.2	NY-N20048	2009	USA:CT	ground turkey	None	Sensitive		None	680	5656	Passed	4694497	409788	35
GCA_007760685.1	PRJNA183847	SAMN04218113	PDT000111303.4	CVM-N18567	2008	USA:PA	groundturkey	blaTEM-1B, tet(B)	ampicillin, tetracycline	No	None	27	4200	Passed	4929523	126040	67
GCA_007757435.1	PRJNA183850	SAMN04224237	PDT000100329.4	NY-N19901	2008	USA:MD	groundturkey	blaTEM-1B, tet(B)	ampicillin, tetracycline	No	None	27	6747	Passed	4917450	377012	31
GCA_007757575.1	PRJNA183850	SAMN04224236	PDT000100344.4	NY-N19900	2008	USA:MD	groundturkey	blaTEM-1B, tet(B)	ampicillin, tetracycline	No	None	27	6747	Passed	4972878	76304	117
GCA_007239975.1	PRJNA183850	SAMN04224222	PDT000101354.5	NY-N19879	2008	USA:NY	groundturkey	blaTEM-1B, tet(B)	ampicillin, tetracycline	No	IncX4	27	31012	Passed	4945098	89182	115
GCA_006389235.1	PRJNA183847	SAMN02261132	PDT000000456.4	AZ_TG68188	2009	USA:NM	groundturkey	blaTEM-1B, tet(B)	ampicillin, tetracycline	No	None	27	6011	Passed	4937959	327394	47
GCA_007184575.1	PRJNA183848	SAMN03269497	PDT000067399.3	FL-NRM198	2005	USA:GA	ground turkey	None	Sensitive		None	27	23131	Passed	4736145	625964	25
GCA_007763655.1	PRJNA183848	SAMN04255408	PDT000144162.4	CVM-N23662	2009	USA:TN	groundturkey	blaTEM-1B, tet(B)	ampicillin, tetracycline	No	None	27	3437	Passed	4907869	278794	58
GCA_007815835.1	PRJNA183850	SAMN04224478	PDT000112805.4	NY-N20122	2009	USA:GA	groundturkey	blaTEM-1B, tet(B)	ampicillin, tetracycline	No	None	27	1098	Passed	4942711	217650	59
GCA_007817655.1	PRJNA183850	SAMN04224333	PDT000102743.4	NY-N20007	2009	USA:CA	groundturkey	blaTEM-1B, tet(B)	ampicillin, tetracycline	No	None	27	1098	Passed	4985866	171048	53
GCA_007236195.1	PRJNA183850	SAMN01902366	PDT000003181.7	NY_IDR1000016512	2010-05-24	USA: NY, Albany	ground turkey	None	Sensitive		None	680	7940	Passed	4682052	380885	27
GCA_007185835.1	PRJNA183850	SAMN03276118	PDT000085106.2	NY-N14744	2007	USA:CO	ground turkey	None	Sensitive		None	680	8654	Passed	4726105	670821	35
GCA_007759835.1	PRJNA183850	SAMN04224350	PDT000103399.4	NY-N20023	2009	USA:CO	groundturkey	blaTEM-1B, tet(B)	ampicillin, tetracycline	No	None	27	1215	Passed	4935468	97381	85
GCA_007762895.1	PRJNA183850	SAMN04224343	PDT000123170.4	NY-N20016	2009	USA:CO	groundturkey	blaTEM-1B, tet(B)	ampicillin, tetracycline	No	None	27	1215	Passed	4831184	38875	222
GCA_006389695.1	PRJNA183848	SAMN03269500	PDT000067462.3	FL-NRM270	2006	USA:CT	ground turkey	None	Sensitive		None	27	23772	Passed	4834060	90399	108
GCA_007762255.1	PRJNA183850	SAMN04224344	PDT000123175.4	NY-N20017	2009	USA:CO	groundturkey	blaTEM-1B, tet(B)	ampicillin, tetracycline	No	None	27	1216	Passed	4917836	295390	39
GCA_007195375.1	PRJNA183850	SAMN04224358	PDT000113011.2	NY-N20033	2009	USA:CO	groundturkey	blaTEM-1B, tet(B)	ampicillin, tetracycline	No	None	27	3857	Passed	4890056	382854	34
GCA_007182155.1	PRJNA183851	SAMN03291532	PDT000050263.2	WAPHL_SAL-A00703	2006	USA:GA	ground turkey	None	Sensitive		None	27	23703	Passed	4697892	220369	40
GCA_007760735.1	PRJNA183850	SAMN04224486	PDT000112813.4	NY-N20130	2009	USA:GA	groundturkey	blaTEM-1B, tet(B)	ampicillin, tetracycline	No	None	27	4008	Passed	4946478	255584	41
GCA_007760785.1	PRJNA183850	SAMN04224471	PDT000110727.4	NY-N20115	2009	USA:GA	groundturkey	blaTEM-1B, tet(B)	ampicillin, tetracycline	No	None	27	4294	Passed	4970775	343959	35
GCA_007818815.1	PRJNA183850	SAMN04224470	PDT000110726.4	NY-N20114	2009	USA:GA	groundturkey	blaTEM-1B, tet(B)	ampicillin, tetracycline	No	None	27	4294	Passed	4952748	31711	280
GCA_007760195.1	PRJNA183850	SAMN04224457	PDT000107282.4	NY-N20105	2009	USA:GA	groundturkey	blaTEM-1B, tet(B)	ampicillin, tetracycline	No	None	27	4297	Passed	4912508	220589	39
GCA_007760845.1	PRJNA183850	SAMN04224474	PDT000110733.4	NY-N20118	2009	USA:GA	groundturkey	blaTEM-1B, tet(B)	ampicillin, tetracycline	No	None	27	4297	Passed	4989184	238184	46
GCA_010466845.1	PRJNA183850	SAMN01902250	PDT000000131.3	NY_BAC0500003464	2005-05-06	USA: NY, Albany	ground turkey	None	Sensitive		None	680	19717	Passed	4722837	226742	38
GCA_007761085.1	PRJNA183850	SAMN04224473	PDT000110732.4	NY-N20117	2009	USA:GA	groundturkey	blaTEM-1B, tet(B)	ampicillin, tetracycline	No	None	27	4297	Passed	4970335	113810	83
GCA_007761025.1	PRJNA183850	SAMN04224464	PDT000110736.4	NY-N20108	2009	USA:GA	groundturkey	blaTEM-1B, tet(B)	ampicillin, tetracycline	No	None	27	4300	Passed	4947251	343959	37
GCA_007761065.1	PRJNA183850	SAMN04224466	PDT000110738.4	NY-N20110	2009	USA:GA	groundturkey	blaTEM-1B, tet(B)	ampicillin, tetracycline	No	None	27	4302	Passed	4941984	116901	82
GCA_007818885.1	PRJNA183850	SAMN04224467	PDT000110739.4	NY-N20111	2009	USA:GA	groundturkey	blaTEM-1B, tet(B)	ampicillin, tetracycline	No	None	27	4303	Passed	4984624	68107	141
GCA_007183255.1	PRJNA183851	SAMN03291560	PDT000060353.2	WAPHL_SAL-A00731	2006	USA:MD	ground turkey	None	Sensitive		Col156, IncX1	27	32271	Passed	4759409	667538	25
GCA_007184935.1	PRJNA183851	SAMN03291672	PDT000072696.2	WAPHL_SAL-A00843	2006	USA:NY	ground turkey	None	Sensitive		None	27	32271	Passed	4716042	325529	32
GCA_007760155.1	PRJNA183850	SAMN04224445	PDT000107279.4	NY-N20093	2009	USA:GA	groundturkey	blaTEM-1B, tet(B)	ampicillin, tetracycline	No	None	27	4827	Passed	4941275	241992	49
GCA_007760215.1	PRJNA183850	SAMN04224446	PDT000107365.8	NY-N20094	2009	USA:GA	groundturkey	blaTEM-1B, tet(B)	ampicillin, tetracycline	No	None	27	4827	Passed	4907065	97145	87
GCA_007760295.1	PRJNA183850	SAMN04224449	PDT000107368.4	NY-N20097	2009	USA:GA	groundturkey	blaTEM-1B, tet(B)	ampicillin, tetracycline	No	None	27	4827	Passed	4939023	214005	42
GCA_007760335.1	PRJNA183850	SAMN04224452	PDT000107370.4	NY-N20100	2009	USA:GA	groundturkey	blaTEM-1B, tet(B)	ampicillin, tetracycline	No	None	27	4827	Passed	4911984	139671	65
GCA_007760355.1	PRJNA183850	SAMN04224448	PDT000107367.4	NY-N20096	2009	USA:GA	groundturkey	blaTEM-1B, tet(B)	ampicillin, tetracycline	No	None	27	4827	Passed	4900566	65952	153
GCA_007760395.1	PRJNA183850	SAMN04224450	PDT000107369.4	NY-N20098	2009	USA:GA	groundturkey	blaTEM-1B, tet(B)	ampicillin, tetracycline	No	None	27	4827	Passed	4940588	131161	67
GCA_007759955.1	PRJNA183850	SAMN04224436	PDT000105793.4	NY-N20084	2009	USA:GA	groundturkey	blaTEM-1B, tet(B)	ampicillin, tetracycline	No	None	27	5576	Passed	4928315	61827	145
GCA_007179895.1	PRJNA183850	SAMN03275991	PDT000052493.2	NY-N13134	2007	USA:NM	ground turkey	None	Sensitive		None	27	24354	Passed	4716407	242001	40
GCA_007240055.1	PRJNA183850	SAMN03276116	PDT000085104.4	NY-N14672	2007	USA:NY	ground turkey	None	Sensitive		None	27	30979	Passed	4717444	271484	36
GCA_007183595.1	PRJNA183850	SAMN03276028	PDT000064658.2	NY-N13238	2007	USA:NM	ground turkey	None	Sensitive		IncI1	27	33799	Passed	4819756	306712	32
GCA_007760035.1	PRJNA183850	SAMN04224439	PDT000105796.4	NY-N20087	2009	USA:GA	groundturkey	blaTEM-1B, tet(B)	ampicillin, tetracycline	No	None	27	5576	Passed	4961131	243239	52
GCA_007760085.1	PRJNA183850	SAMN04224438	PDT000105795.4	NY-N20086	2009	USA:GA	groundturkey	blaTEM-1B, tet(B)	ampicillin, tetracycline	No	None	27	5576	Passed	4915428	116795	87
GCA_007760075.1	PRJNA183850	SAMN04224437	PDT000105794.4	NY-N20085	2009	USA:GA	groundturkey	blaTEM-1B, tet(B)	ampicillin, tetracycline	No	None	27	5577	Passed	4914377	52309	183
GCA_006390455.1	PRJNA183850	SAMN03276060	PDT000137146.3	NY-N14211	2007	USA:GA	ground turkey	None	Sensitive		None	27	43744	Passed	4727729	762549	18
GCA_007759715.1	PRJNA183850	SAMN04224357	PDT000103392.4	NY-N20032	2009	USA:CO	groundturkey	blaTEM-1B, tet(B)	ampicillin, tetracycline	No	None	27	5803	Passed	4868772	179754	56
GCA_007186725.1	PRJNA271470	SAMN03842366	PDT000086537.2	CVM-N15834	2007	USA:CT	ground turkey	None	Sensitive		None	27	11149	Passed	4705502	77924	112
GCA_007759735.1	PRJNA183850	SAMN04224361	PDT000103394.4	NY-N20036	2009	USA:CO	groundturkey	blaTEM-1B, tet(B)	ampicillin, tetracycline	No	None	27	5805	Passed	4977736	382888	38
GCA_007759395.1	PRJNA183850	SAMN04224340	PDT000102749.4	NY-N20013	2009	USA:CO	groundturkey	blaTEM-1B, tet(B)	ampicillin, tetracycline	No	None	27	6046	Passed	4909182	89827	97
GCA_007758675.1	PRJNA183851	SAMN04217230	PDT000101840.4	WAPHL-SAL-A01006	2009	USA:MN	groundturkey	blaTEM-1B, tet(B)	ampicillin, tetracycline	No	None	27	3342	Passed	5018399	207115	58
GCA_007760535.1	PRJNA183851	SAMN04217432	PDT000108157.4	WAPHL-SAL-A01136	2009	USA:NY	groundturkey	blaTEM-1B, tet(B)	ampicillin, tetracycline	No	None	27	4704	Passed	4943626	133899	69
GCA_007759375.1	PRJNA183851	SAMN04217338	PDT000103338.4	WAPHL-SAL-A01095	2009	USA:NY	groundturkey	blaTEM-1B, tet(B)	ampicillin, tetracycline	No	None	27	5909	Passed	4939464	187602	54
GCA_010491455.1	PRJNA183850	SAMN01902311	PDT000000191.3	NY_BAC0800003616	2008-07-07	USA: NY, Albany	jalapeno pepper	None	Sensitive		None	95	30998	Passed	4681375	194491	53
GCA_007759695.1	PRJNA183851	SAMN04217299	PDT000103364.4	WAPHL-SAL-A01071	2009	USA:NM	groundturkey	blaTEM-1B, tet(B)	ampicillin, tetracycline	No	None	27	5924	Passed	5008065	209780	51
GCA_007759555.1	PRJNA183851	SAMN04217284	PDT000103361.4	WAPHL-SAL-A01056	2009	USA:NM	groundturkey	blaTEM-1B, tet(B)	ampicillin, tetracycline	No	None	27	6011	Passed	4947971	213951	58
GCA_007759425.1	PRJNA183851	SAMN04217301	PDT000103282.4	WAPHL-SAL-A01073	2009	USA:NM	groundturkey	blaTEM-1B, tet(B)	ampicillin, tetracycline	No	None	27	6019	Passed	4948808	196843	63
GCA_011439655.1	PRJNA242847	SAMN03940994	PDT000077045.2	FSIS1503195	2014	USA:IN	Animal Turkey Young Turkey	None	Sensitive		None	50	2730	Passed	4762941	102511	104
GCA_010457785.1	PRJNA292666	SAMN04481399	PDT000106228.2	FSIS1605433	2015	USA:MN	Animal Turkey Young Turkey	None	Sensitive		None	50	5403	Passed	4683868	197631	39
GCA_010535455.1	PRJNA183851	SAMN02182907	PDT000000412.3	WAPHL_SAL-A00044	2004-08-12	USA:WA	cow	None	Sensitive		None	45	13332	Passed	4689092	728859	21
GCA_010640065.1	PRJNA183851	SAMN02325885	PDT000003712.3	WAPHL_SAL-A00209	2003	USA:WA, Whatcom	cow	None	Sensitive		IncX1	45	13937	Passed	4911668	138079	80
GCA_010701495.1	PRJNA183851	SAMN02182904	PDT000000409.3	WAPHL_SAL-A00041	2004-07-13	USA:WA	cow	None	Sensitive		None	45	16860	Passed	4685325	197628	43
GCA_010468285.1	PRJNA183851	SAMN02182891	PDT000000396.3	WAPHL_SAL-A00028	2003-06-05	USA:WA	cow	None	Sensitive		None	45	16868	Passed	4737987	503424	23
GCA_007182195.1	PRJNA183851	SAMN02182942	PDT000002581.3	WAPHL_SAL-A00104	Not informed	USA:WA	dog treat pig ear	None	Sensitive		None	49	13328	Passed	4732199	648445	29
GCA_007756715.1	PRJNA183851	SAMN04217261	PDT000102361.4	WAPHL-SAL-A01036	2009	USA:NM	groundturkey	blaTEM-1B, tet(B)	ampicillin, tetracycline	No	None	27	6055	Passed	4944948	44291	222
GCA_007819135.1	PRJNA183851	SAMN04217254	PDT000102056.4	WAPHL-SAL-A01029	2009	USA:NM	groundturkey	blaTEM-1B, tet(B)	ampicillin, tetracycline	No	None	27	6145	Passed	4990159	376839	44
GCA_007758935.1	PRJNA183851	SAMN04217223	PDT000102051.4	WAPHL-SAL-A00999	2009	USA:MN	groundturkey	blaTEM-1B, tet(B)	ampicillin, tetracycline	No	None	27	6147	Passed	4925318	81573	124
GCA_007758915.1	PRJNA183851	SAMN04217238	PDT000102043.4	WAPHL-SAL-A01013	2009	USA:MN	groundturkey	blaTEM-1B, tet(B)	ampicillin, tetracycline	No	None	27	6150	Passed	4910001	109602	80
GCA_007758235.1	PRJNA183851	SAMN04217222	PDT000101777.4	WAPHL-SAL-A00998	2009	USA:MN	groundturkey	blaTEM-1B, tet(B)	ampicillin, tetracycline	No	None	27	6191	Passed	4914165	154458	64
GCA_007758315.1	PRJNA183851	SAMN04217221	PDT000101785.4	WAPHL-SAL-A00997	2009	USA:MN	groundturkey	blaTEM-1B, tet(B)	ampicillin, tetracycline	No	None	27	6199	Passed	4890204	67992	128
GCA_007758615.1	PRJNA183851	SAMN04217232	PDT000101842.4	WAPHL-SAL-A01008	2009	USA:MN	groundturkey	blaTEM-1B, tet(B)	ampicillin, tetracycline	No	None	27	6255	Passed	4998045	276108	54
GCA_007186115.1	PRJNA271470	SAMN03842319	PDT000085196.2	CVM-N15786	2007	USA:NM	ground turkey	None	Sensitive		None	27	36639	Passed	4714621	266194	35
GCA_007189955.1	PRJNA183851	SAMN04217217	PDT000101334.2	WAPHL-SAL-A00993	2009	USA:MN	groundturkey	blaTEM-1B, tet(B)	ampicillin, tetracycline	No	None	27	6409	Passed	4972159	106703	90
GCA_007757805.1	PRJNA183851	SAMN04217218	PDT000101335.4	WAPHL-SAL-A00994	2009	USA:MN	groundturkey	blaTEM-1B, tet(B)	ampicillin, tetracycline	No	None	27	6410	Passed	4942507	241728	48
GCA_007758435.1	PRJNA183848	SAMN04256051	PDT000100166.4	CVM-N23780	2010	USA:NM	groundturkey	blaTEM-1B, tet(B)	ampicillin, tetracycline	No	None	27	3857	Passed	5037798	200607	53
GCA_007758635.1	PRJNA183848	SAMN04256042	PDT000101943.4	CVM-N23767	2010	USA:MN	groundturkey	blaTEM-1B, tet(B)	ampicillin, tetracycline	No	None	27	4301	Passed	4939706	364191	39
GCA_007908085.1	PRJNA183847	SAMN04218223	PDT000123144.4	CVM-N19788	2008	USA:GA	ground turkey	None	Sensitive		None	27	1192	Passed	4733001	383500	31
GCA_007759135.1	PRJNA183848	SAMN04256049	PDT000102308.4	CVM-N23778	2010	USA:NM	groundturkey	blaTEM-1B, tet(B)	ampicillin, tetracycline	No	None	27	4827	Passed	4931255	146016	69
GCA_007760175.1	PRJNA183848	SAMN04256016	PDT000106131.4	CVM-N23728	2010	USA:GA	groundturkey	blaTEM-1B, tet(B)	ampicillin, tetracycline	No	None	27	5447	Passed	4966004	124317	64
GCA_007758975.1	PRJNA183848	SAMN04256058	PDT000101965.4	CVM-N23788	2010	USA:NM	groundturkey	blaTEM-1B, tet(B)	ampicillin, tetracycline	No	None	27	6166	Passed	5009789	222568	47
GCA_007759055.1	PRJNA183848	SAMN04256057	PDT000102311.4	CVM-N23787	2010	USA:NM	groundturkey	blaTEM-1B, tet(B)	ampicillin, tetracycline	No	None	27	45495	Passed	4953491	211746	49
GCA_007765895.1	PRJNA230403	SAMN07780279	PDT000252780.3	PNUSAS025052	Notinformed	USA	Notinformed	blaTEM-1B, tet(B)	ampicillin, tetracycline	No	None	50	92580	Passed	4904890	117040	85
GCA_007761575.1	PRJNA284276	SAMN04255206	PDT000113733.4	CVM-N26644	2010	USA:NM	groundturkey	blaTEM-1B, tet(B)	ampicillin, tetracycline	No	None	27	1215	Passed	4918956	255582	43
GCA_007762615.1	PRJNA284276	SAMN04255243	PDT000121777.4	CVM-N27250	2010	USA:MN	groundturkey	blaTEM-1B, tet(B)	ampicillin, tetracycline	No	None	27	2533	Passed	4875997	197609	51
GCA_007762715.1	PRJNA284276	SAMN04255245	PDT000121779.4	CVM-N27252	2010	USA:MN	groundturkey	blaTEM-1B, tet(B)	ampicillin, tetracycline	No	None	27	2535	Passed	4943597	208949	52
GCA_007818765.1	PRJNA284276	SAMN04255246	PDT000121780.4	CVM-N27253	2010	USA:MN	groundturkey	blaTEM-1B, tet(B)	ampicillin, tetracycline	No	None	27	2535	Passed	4935766	145089	66
GCA_007189215.1	PRJNA183851	SAMN04217199	PDT000101327.2	WAPHL-SAL-A00975	2009	USA:MD	ground turkey	None	Sensitive		None	680	6402	Passed	4791142	343958	31
GCA_007818845.1	PRJNA284276	SAMN04255181	PDT000110544.4	CVM-N26464	2010	USA:MN	groundturkey	blaTEM-1B, tet(B)	ampicillin, tetracycline	No	None	27	4331	Passed	4942848	281011	34
GCA_007761105.1	PRJNA284276	SAMN04255186	PDT000110549.4	CVM-N26611	2010	USA:PA	groundturkey	blaTEM-1B, tet(B)	ampicillin, tetracycline	No	None	27	4336	Passed	4938312	382348	31
GCA_007187935.1	PRJNA183851	SAMN04217170	PDT000097413.2	WAPHL-SAL-A00946	2009	USA:MD	ground turkey	None	Sensitive		None	680	8281	Passed	4713137	182435	52
GCA_007757055.1	PRJNA284276	SAMN04255127	PDT000105693.4	CVM-N23851	2010	USA:TN	groundturkey	blaTEM-1B, tet(B)	ampicillin, tetracycline	No	None	27	5605	Passed	4937839	238214	60
GCA_007819125.1	PRJNA284276	SAMN04255134	PDT000105700.4	CVM-N25378	2010	USA:CO	groundturkey	blaTEM-1B, tet(B)	ampicillin, tetracycline	No	None	27	5612	Passed	4934332	103239	89
GCA_007757715.1	PRJNA284276	SAMN04255140	PDT000105705.4	CVM-N25387	2010	USA:CO	groundturkey	blaTEM-1B, tet(B)	ampicillin, tetracycline	No	None	27	5617	Passed	4943640	101165	86
GCA_007757035.1	PRJNA284276	SAMN04255139	PDT000105707.4	CVM-N25386	2010	USA:CO	groundturkey	blaTEM-1B, tet(B)	ampicillin, tetracycline	No	None	27	5619	Passed	4925694	35361	271
GCA_007759915.1	PRJNA284276	SAMN04255123	PDT000104699.4	CVM-N23844	2010	USA:TN	groundturkey	blaTEM-1B, tet(B)	ampicillin, tetracycline	No	None	27	5679	Passed	4947394	182620	59
GCA_007187255.1	PRJNA219491	SAMN03938805	PDT000094704.2	VA-WGS-00503	2008	USA:GA	ground turkey	None	Sensitive		None	27	9269	Passed	4707167	64569	126
GCA_006635065.1	PRJNA284276	SAMN04255280	PDT000129930.4	CVM-N27398	2010	USA:NM	groundturkey	blaTEM-1B, tet(B)	ampicillin, tetracycline	No	None	27	39879	Passed	4922336	54433	161
GCA_006698525.1	PRJNA284276	SAMN04255308	PDT000130399.4	CVM-N28606	2010	USA:CO	groundturkey	blaTEM-1B, tet(B)	ampicillin, tetracycline	No	None	27	39927	Passed	4936354	163551	70
GCA_007761855.1	PRJNA284276	SAMN04255208	PDT000113735.4	CVM-N26646	2010	USA:NM	groundturkey	blaTEM-1B, tet(B)	ampicillin, tetracycline	No	None	27	45847	Passed	4919373	343959	37
GCA_006814135.1	PRJNA292661	SAMN05201631	PDT000135306.4	CVMN31836	2011	USA:CO	groundturkey	blaTEM-1B, tet(B)	ampicillin, tetracycline	No	None	27	4301	Passed	4938587	180762	61
GCA_006695905.1	PRJNA292661	SAMN05201540	PDT000135164.4	CVMN29376	2011	USA:NM	groundturkey	blaTEM-1B, tet(B)	ampicillin, tetracycline	No	None	27	47126	Passed	4872873	187817	58
GCA_006633565.1	PRJNA292661	SAMN05201545	PDT000135169.4	CVMN30638	2011	USA:CT	groundturkey	blaTEM-1B, tet(B)	ampicillin, tetracycline	No	None	27	47136	Passed	4983965	180101	53
GCA_006633065.1	PRJNA292661	SAMN05201557	PDT000135181.4	CVMN30653	2011	USA:GA	groundturkey	blaTEM-1B, tet(B)	ampicillin, tetracycline	No	None	27	47147	Passed	4983282	186304	53
GCA_007180835.1	PRJNA183851	SAMN02640905	PDT000026418.3	WAPHL-SAL-A00342	2002	USA:TN	ground turkey	None	Sensitive		None	45	15147	Passed	4688181	601637	22
GCA_006635505.1	PRJNA292661	SAMN05201558	PDT000135182.4	CVMN30654	2011	USA:GA	groundturkey	blaTEM-1B, tet(B)	ampicillin, tetracycline	No	None	27	47147	Passed	4950021	143531	72
GCA_006635365.1	PRJNA292661	SAMN05201626	PDT000135301.4	CVMN31831	2011	USA:CO	groundturkey	blaTEM-1B, tet(B)	ampicillin, tetracycline	No	None	27	47228	Passed	4871447	102044	83
GCA_006757795.1	PRJNA292661	SAMN05201627	PDT000135302.4	CVMN31832	2011	USA:CO	groundturkey	blaTEM-1B, tet(B)	ampicillin, tetracycline	No	None	27	47229	Passed	5005297	136992	60
GCA_006696005.1	PRJNA292661	SAMN05201633	PDT000135308.4	CVMN31838	2011	USA:CO	groundturkey	blaTEM-1B, tet(B)	ampicillin, tetracycline	No	None	27	47235	Passed	4976374	87888	113
GCA_006758665.1	PRJNA292661	SAMN05201590	PDT000135128.4	CVMN30697	2011	USA:NY	groundturkey	blaTEM-1B, tet(B)	ampicillin, tetracycline	No	None	27	47538	Passed	4917216	197823	57
GCA_007193275.1	PRJNA183848	SAMN04255386	PDT000107302.2	CVM-N23642	2009	USA:PA	ground turkey	None	Sensitive		Col156	27	4772	Passed	4719772	180211	48
GCA_006758305.1	PRJNA292661	SAMN05201591	PDT000135129.4	CVMN30698	2011	USA:NY	groundturkey	blaTEM-1B, tet(B)	ampicillin, tetracycline	No	None	27	47539	Passed	5006685	202550	52
GCA_006635905.1	PRJNA292661	SAMN05201851	PDT000134945.4	CVMN40385	2012	USA:MD	groundturkey	blaTEM-1B, tet(B)	ampicillin, tetracycline	No	None	27	46811	Passed	4978815	287657	48
GCA_006635885.1	PRJNA292661	SAMN05201983	PDT000134984.4	CVMN42481	2012	USA:MO	groundturkey	blaTEM-1B, tet(B)	ampicillin, tetracycline	No	None	27	46967	Passed	4943769	131570	70
GCA_006759255.1	PRJNA292661	SAMN05202011	PDT000135012.4	CVMN42519	2012	USA:MD	groundturkey	blaTEM-1B, tet(B)	ampicillin, tetracycline	No	None	27	47046	Passed	4978831	182051	56
GCA_006697045.2	PRJNA292661	SAMN05201855	PDT000730273.2	CVMN40391	2012	USA:NM	groundturkey	blaTEM-1B, tet(B)	ampicillin, tetracycline	No	None	27	232138	Passed	4870047	167365	68
GCA_006387745.1	PRJNA183850	SAMN01902329	PDT000003203.6	NY_BAC0900001103	2009-03-06	USA:NY, Albany	groundturkey	blaTEM-1B, tet(B)	ampicillin, tetracycline	No	None	27	5908	Passed	4941814	401735	38
GCA_007742155.1	PRJNA186035	SAMN02645805	PDT000036703.4	MOD1-Sal_919	2009-09-29	USA:LancasterPA	groundturkey	blaTEM-1B, tet(B)	ampicillin, tetracycline	No	None	27	4200	Passed	4943858	116952	76
GCA_007811155.1	PRJNA248792	SAMN12265788	PDT000542820.1	772908	2019-07	UnitedKingdom:UnitedKingdom	food	blaTEM-1B, tet(B)	ampicillin, tetracycline	No	None	50	191005	Passed	4896960	88025	95
GCA_004185355.1	PRJNA248792	SAMN09484501	PDT000336455.1	229064	2016-03	UnitedKingdom:UnitedKingdom	human	blaTEM-1B, tet(B)	ampicillin, tetracycline	No	None	3602	130726	Passed	4904089	382854	36
GCA_007239335.1	PRJNA248792	SAMN09493643	PDT000337406.1	382833	2017-06	UnitedKingdom:UnitedKingdom	human	blaTEM-1B, tet(B)	ampicillin, tetracycline	No	None	5004	131090	Passed	4915710	49726	178
GCA_007878525.1	PRJNA248792	SAMN12412309	PDT000551546.1	779878	2019-07	UnitedKingdom:UnitedKingdom	human	blaTEM-1B, tet(B)	ampicillin, tetracycline	No	None	27	184949	Passed	4980312	201298	43
GCA_008478765.1	PRJNA292661	SAMN05201669	PDT000135253.2	CVMN32762	2011	USA:NM	groundturkey	blaTEM-1B, tet(B)	ampicillin, tetracycline	No	None	152	47284	Passed	5003705	184913	56
GCA_006527595.1	PRJNA324570	SAMN11581067	PDT000498738.1	SAL-18-VL-NY-MS-0013	2018-12-05	USA:MS	Other(Anas)	blaTEM-1B, tet(B)	ampicillin, tetracycline	No	None	1959	180070	Passed	4876088	180091	56
GCA_002031275.1	PRJNA203445	SAMN02367974	PDT000194744.1	BCW_2167	2011	USA:Georgia	groundturkey	blaTEM-1B, tet(B)	ampicillin, tetracycline	No	Col156	27	42390	Passed	5073352	210319	127
GCA_002032665.1	PRJNA203445	SAMN02367984	PDT000194809.1	BCW_2178	2011	USA:NewYork	groundturkey	blaTEM-1B, tet(B)	ampicillin, tetracycline	No	ColpVC	27	43082	Passed	5018003	110224	114
GCA_002030545.1	PRJNA203445	SAMN02368003	PDT000194708.1	BCW_2198	2011	USA:Tennessee	groundturkey	blaTEM-1B, tet(B)	ampicillin, tetracycline	No	None	27	44267	Passed	4970010	158750	84
GCA_001478745.1	PRJNA242614	SAMN02699206	PDT000100257.1	CVMN29369	2011	USA:NM	groundturkey	blaTEM-1B, tet(B)	ampicillin, tetracycline	No	None	27	47120	Passed	4936476	276364	53
GCA_001479205.1	PRJNA242614	SAMN02699241	PDT000100280.1	CVMN31415	2011	USA:TN	groundturkey	blaTEM-1B, tet(B)	ampicillin, tetracycline	No	None	27	47219	Passed	4966170	103858	110
GCA_001240225.1	PRJNA242614	SAMN03894065	PDT000077885.1	CVMN43456	2013	USA:CO	groundturkey	blaTEM-1B, tet(B)	ampicillin, tetracycline	No	None	27	10364	Passed	4972670	226864	60
GCA_001240335.1	PRJNA242614	SAMN03894070	PDT000077890.1	CVMN43461	2013	USA:LA	groundturkey	blaTEM-1B, tet(B)	ampicillin, tetracycline	No	None	27	10369	Passed	4935218	184414	60
GCA_001241665.1	PRJNA242614	SAMN03894139	PDT000077957.1	CVMN45394	2013	USA:LA	groundturkey	blaTEM-1B, tet(B)	ampicillin, tetracycline	No	ColpVC	27	10439	Passed	4972924	183313	62
GCA_001242655.1	PRJNA242614	SAMN03894184	PDT000078008.1	CVMN45953	2013	USA:NM	groundturkey	blaTEM-1B, tet(B)	ampicillin, tetracycline	No	None	27	10483	Passed	4974339	292339	61
GCA_001243085.1	PRJNA242614	SAMN03894202	PDT000078025.1	CVMN46823	2013	USA:CO	groundturkey	blaTEM-1B, tet(B)	ampicillin, tetracycline	No	None	27	10501	Passed	4928539	141436	91
GCA_001243195.1	PRJNA242614	SAMN03894209	PDT000078029.1	CVMN46830	2013	USA:LA	groundturkey	blaTEM-1B, tet(B)	ampicillin, tetracycline	No	None	27	10508	Passed	4941693	298532	61
GCA_001243205.1	PRJNA242614	SAMN03894211	PDT000078028.1	CVMN46832	2013	USA:LA	groundturkey	blaTEM-1B, tet(B)	ampicillin, tetracycline	No	None	27	10510	Passed	4937517	178953	58
GCA_001243905.1	PRJNA242614	SAMN03894249	PDT000078058.1	CVMN47719	2013	USA:NM	groundturkey	blaTEM-1B, tet(B)	ampicillin, tetracycline	No	None	27	10547	Passed	4913965	183394	66
GCA_001245335.1	PRJNA242614	SAMN03894303	PDT000078106.1	CVMN50423	2013	USA:MN	groundturkey	blaTEM-1B, tet(B)	ampicillin, tetracycline	No	None	27	10598	Passed	4938232	228019	54
GCA_001247105.1	PRJNA242614	SAMN03894382	PDT000078176.1	CVMN51291	2013	USA:NM	groundturkey	blaTEM-1B, tet(B)	ampicillin, tetracycline	No	None	27	10673	Passed	4914067	201676	60
GCA_007816835.1	PRJNA292661	SAMN03988231	PDT000085849.4	CVMN52030	2014	USA:MN	groundturkey	blaTEM-1B, tet(B)	ampicillin, tetracycline	No	None	27	11800	Passed	4985298	4941876	2
GCA_007765355.1	PRJNA292661	SAMN08114010	PDT000269198.4	CVMN16S133	2016	USA:MD	groundturkey	blaTEM-1B, tet(B)	ampicillin, tetracycline	No	None	27	232139	Passed	4957009	4913589	2
GCA_010666385.1	PRJNA248792	SAMN03469039	PDT000054182.2	73529	2014-09	UnitedKingdom:SouthofEngland	human	blaTEM-1D, tet(A)	ampicillin, tetracycline	No	IncX1	1628	25689	Passed	4733967	59013	157
GCA_007240715.1	PRJNA248792	SAMN09504366	PDT000338046.1	559070	2018-06	UnitedKingdom:UnitedKingdom	human	blaTEM-1D, tet(A)	ampicillin, tetracycline	No	IncX1	27	133228	Passed	4751471	163717	70
GCA_011409315.1	PRJNA292666	SAMN04161014	PDT000086817.2	FSIS1502812	2015	USA:MN	Animal Turkey Young Turkey	None	Sensitive		None	50	11105	Passed	4836159	648418	27
GCA_010484275.1	PRJNA292666	SAMN08025066	PDT000264652.2	FSIS11704883	2017	USA:SD	Animal Turkey Young Turkey	None	Sensitive		None	50	97586	Passed	4654049	213895	40
GCA_007160305.1	PRJNA248792	SAMN09388650	PDT000327340.1	448161	2017-11	UnitedKingdom:UnitedKingdom	human	blaTEM-1D, tet(A)	ampicillin, tetracycline	No	IncX1	27	167884	Passed	4749324	129158	83
GCA_007528385.1	PRJNA248792	SAMN11103560	PDT000476832.1	158921	2015-09	UnitedKingdom:UnitedKingdom	human	blaTEM-1D, tet(A)	ampicillin, tetracycline	No	IncX1	49	174617	Passed	4753162	124296	91
GCA_010713615.1	PRJNA280335	SAMN03734313	PDT000069491.2	ADRDL-14-18753	2014-10-14	USA:MN	turkeyspleen	blaTEM-1D, tet(A)	ampicillin, tetracycline	No	IncX1	50	35961	Passed	4759616	101021	109
GCA_008496585.1	PRJNA292666	SAMN09386353	PDT000325544.1	FSIS11810016	2018	USA:IA	Animal Turkey Young Turkey	None	Sensitive		None	50	125315	Passed	4653739	104204	72
GCA_007439025.1	PRJNA248792	SAMN11086739	PDT000474396.1	291792	2016-08	UnitedKingdom:UnitedKingdom	human	blaTEM-1B, dfrA1, floR, tet(A)	ampicillin, trimethoprim, chloramphenicol, tetracycline	Yes	IncI1	49	173721	Passed	4893780	167895	75
GCA_007288015.1	PRJNA248792	SAMN09690890	PDT000351754.1	554400	2018-06	UnitedKingdom:UnitedKingdom	human	blaTEM-1C, dfrA1, qnrS1, tet(A)	ampicillin, trimethoprim, ciprofloxacin, tetracycline	Yes	IncFIB(pB171), IncI1, IncI2	49	129994	Passed	4978918	276038	64
GCA_008549815.1	PRJNA292666	SAMN09430547	PDT000330384.1	FSIS11810424	2018	USA:MO	Animal Turkey Young Turkey	None	Sensitive		None	50	127510	Passed	4712721	80876	113
GCA_010711655.1	PRJNA248792	SAMN03477070	PDT000056571.2	50317	2014-09	UnitedKingdom:MidlandsandEastofEngland	human	blaTEM-1B, dfrA1, sul2	ampicillin, trimethoprim, sulfisoxazole	No	IncI1	49	27812	Passed	4755913	112262	112
GCA_001833805.1	PRJNA186035	SAMN04962043	PDT000154534.1	CFSAN044970	2013-07-12	USA:GA	Environmental (Fields)	None	Sensitive		None	95	13403	Passed	4703793	406980	45
GCA_001834535.1	PRJNA186035	SAMN04962166	PDT000154571.1	CFSAN045044	2013-06-03	USA:GA	Environmental (Fields)	None	Sensitive		None	95	48447	Passed	4702872	406133	42
GCA_001834565.1	PRJNA186035	SAMN04962167	PDT000154573.1	CFSAN045045	2013-06-03	USA:GA	Environmental (Fields)	None	Sensitive		None	95	48447	Passed	4700951	406748	42
GCA_001835315.1	PRJNA186035	SAMN04962121	PDT000154611.1	CFSAN045019	2013-03-19	USA:GA	Environmental (Forests)	None	Sensitive		None	95	13403	Passed	4702455	359758	46
GCA_001834015.1	PRJNA186035	SAMN04962091	PDT000154545.1	CFSAN044989	2013-08-16	USA:GA	Environmental (Forests)	None	Sensitive		None	95	48391	Passed	4701701	406055	43
GCA_001834125.1	PRJNA186035	SAMN04962096	PDT000154550.1	CFSAN044994	2013-08-17	USA:GA	Environmental (Forests)	None	Sensitive		None	95	48408	Passed	4701247	417270	43
GCA_001833935.1	PRJNA186035	SAMN04962052	PDT000154541.1	CFSAN044979	2013-08-13	USA:GA	Environmental (Pond)	None	Sensitive		None	95	13403	Passed	4703009	406077	48
GCA_001833965.1	PRJNA186035	SAMN04962053	PDT000154542.1	CFSAN044980	2013-08-17	USA:GA	Environmental (Pond)	None	Sensitive		None	95	13403	Passed	4700879	406980	42
GCA_001833345.1	PRJNA186035	SAMN04961995	PDT000154512.1	CFSAN044928	2013-07-22	USA:GA	Environmental (Pond)	None	Sensitive		None	95	48342	Passed	4702245	406748	43
GCA_001833415.1	PRJNA186035	SAMN04962001	PDT000154516.1	CFSAN044934	2013-07-22	USA:GA	Environmental (Pond)	None	Sensitive		None	95	48342	Passed	4702291	381875	45
GCA_001834485.1	PRJNA186035	SAMN04962162	PDT000154569.1	CFSAN045040	2013-06-03	USA:GA	Environmental (Pond)	None	Sensitive		None	95	48342	Passed	4702380	406980	46
GCA_001833315.1	PRJNA186035	SAMN04961993	PDT000154509.1	CFSAN044926	2013-06-10	USA:GA	Environmental (Pond)	None	Sensitive		None	95	48365	Passed	4702526	406748	46
GCA_001833655.1	PRJNA186035	SAMN04962034	PDT000154527.1	CFSAN044961	2013-07-13	USA:GA	Environmental (Pond)	None	Sensitive		None	95	48370	Passed	4702425	406980	45
GCA_001833975.1	PRJNA186035	SAMN04962086	PDT000154543.1	CFSAN044984	2013-08-17	USA:GA	Environmental (Pond)	None	Sensitive		None	95	48376	Passed	4702484	417268	48
GCA_001834525.1	PRJNA186035	SAMN04962165	PDT000154570.1	CFSAN045043	2013-06-03	USA:GA	Environmental (Pond)	None	Sensitive		None	95	48376	Passed	4702661	406980	44
GCA_001834005.1	PRJNA186035	SAMN04962088	PDT000154544.1	CFSAN044986	2013-08-17	USA:GA	Environmental (Pond)	None	Sensitive		None	95	48377	Passed	4701701	396691	45
GCA_001833225.1	PRJNA186035	SAMN04961976	PDT000154505.1	CFSAN044909	2012-10-22	USA:GA	Environmental (Pond)	None	Sensitive		None	95	48393	Passed	4743030	407580	45
GCA_001833465.1	PRJNA186035	SAMN04962002	PDT000154517.1	CFSAN044935	2013-08-19	USA:GA	Environmental (Pond)	None	Sensitive		None	95	48398	Passed	4702699	406980	47
GCA_001834495.1	PRJNA186035	SAMN04962164	PDT000154568.1	CFSAN045042	2013-06-03	USA:GA	Environmental (Pond)	None	Sensitive		None	95	48443	Passed	4703026	394036	46
GCA_001833815.1	PRJNA186035	SAMN04962044	PDT000154535.1	CFSAN044971	2013-07-12	USA:GA	Environmental (Streams)	None	Sensitive		None	95	13403	Passed	4706960	406748	46
GCA_001834465.1	PRJNA186035	SAMN04962161	PDT000154567.1	CFSAN045039	2013-05-11	USA:GA	Environmental (Streams)	None	Sensitive		None	95	13403	Passed	4702622	406980	44
GCA_001833855.1	PRJNA186035	SAMN04962046	PDT000154537.1	CFSAN044973	2013-07-12	USA:GA	Environmental (Streams)	None	Sensitive		None	95	48374	Passed	4703638	406980	49
GCA_001834305.1	PRJNA186035	SAMN04962111	PDT000154559.1	CFSAN045009	2013-08-17	USA:GA	Environmental (Streams)	None	Sensitive		None	95	48420	Passed	4702458	417270	43
GCA_001832855.1	PRJNA186035	SAMN04962150	PDT000154398.1	CFSAN045028	2013-04-15	USA:GA	Environmental (Streams)	None	Sensitive		None	95	48434	Passed	4701724	405974	44
GCA_001832595.1	PRJNA186035	SAMN04962154	PDT000154385.1	CFSAN045032	2013-04-15	USA:GA	Environmental (Streams)	None	Sensitive		None	95	48436	Passed	4706418	407788	46
GCA_001834385.1	PRJNA186035	SAMN04962153	PDT000154563.1	CFSAN045031	2013-04-15	USA:GA	Environmental (Streams)	None	Sensitive		None	95	48436	Passed	4703924	406748	45
GCA_001834445.1	PRJNA186035	SAMN04962159	PDT000154566.1	CFSAN045037	2013-05-11	USA:GA	Environmental (Streams)	None	Sensitive		None	95	48441	Passed	4701711	406748	46
GCA_001834605.1	PRJNA186035	SAMN04962169	PDT000154574.1	CFSAN045047	2013-06-03	USA:GA	Environmental (Streams)	None	Sensitive		None	95	48450	Passed	4702732	406632	44
GCA_008535195.1	PRJNA292666	SAMN09866414	PDT000365608.1	FSIS11812962	2018	USA:MN	Animal Turkey Young Turkey	None	Sensitive		IncHI2A	50	140481	Passed	4850175	710979	20
GCA_010293985.1	PRJEB31846	SAMEA6057975	PDT000606808.1		2012	Germany	food	blaTEM-1B, dfrA1, sul2, tet(A)	ampicillin, trimethoprim, sulfisoxazole, tetracycline	Yes	IncI1	27	207060	Passed	4926593	419223	36
GCA_007380905.1	PRJNA292666	SAMN10638649	PDT000422136.1	FSIS11816698	2018	USA:MN	Animal Turkey Young Turkey	None	Sensitive		None	50	159991	Passed	4677087	230102	43
GCA_007422305.1	PRJNA292666	SAMN10887245	PDT000464320.1	FSIS11917335	2019	USA:MN	Animal Turkey Young Turkey	None	Sensitive		IncFII(p96A)	50	168140	Passed	4724689	206514	46
GCA_007443745.1	PRJNA292666	SAMN11306811	PDT000484821.1	FSIS11919436	2019	USA:IA	Animal Turkey Young Turkey	None	Sensitive		None	50	177170	Passed	4682081	229750	41
GCA_010531495.1	PRJNA230403	SAMN03145684	PDT000041483.2	2014K-0836	2014-09	USA	blood	None	Sensitive		Col156	50	20162	Passed	4681605	78364	115
GCA_008193365.1	PRJNA242847	SAMN12628437	PDT000574914.1	FSIS11924057	2019	USA:MI	ProductRawGround, ComminutedorOtherwiseNonintactPork	floR	chloramphenicol	No	None	49	199605	Passed	4735763	148558	86
GCA_007006065.1	PRJNA248792	SAMN09475766	PDT000334971.1	556705	2018-06	UnitedKingdom:UnitedKingdom	human	cmlA1, gyrA(S83Y), sul1, tet(A)	chloramphenicol, ciprofloxacin, nalidixicacid, sulfisoxazole, tetracycline	Yes	None	49	129994	Passed	4749625	149779	56
GCA_010750995.1	PRJNA230403	SAMN06174474	PDT000177630.2	PNUSAS006516	2016-11	USA	stool	qnrB19	ciprofloxacin	No	IncI1	50	59038	Passed	4832806	664408	26
GCA_010778095.1	PRJNA230403	SAMN08211509	PDT000278815.2	PNUSAS030145	2017-10	USA	stool	qnrB19	ciprofloxacin	No	IncI1	50	105244	Passed	4828619	276017	53
GCA_011395275.1	PRJNA230403	SAMN08630781	PDT000291418.2	PNUSAS035575	2018-01	USA	stool	qnrB19	ciprofloxacin	No	None	50	111078	Passed	4745987	397882	33
GCA_010757635.1	PRJNA230403	SAMN06629735	PDT000197984.2	PNUSAS010442	2017-03	USA	urine	qnrB19	ciprofloxacin	No	None	50	59463	Passed	4695362	246624	44
GCA_010713455.1	PRJNA243636	SAMN03218167	PDT000060210.2	CFSAN006166	2005-03-28	Colombia:Cartagena	meatbovine	qnrB19	ciprofloxacin	No	None	50	31995	Passed	4689832	185994	63
GCA_007211615.1	PRJNA248792	SAMN09444810	PDT000332321.1	553250	2018-06	UnitedKingdom:UnitedKingdom	human	qnrB19	ciprofloxacin	No	IncI1	49	128480	Passed	4768776	230210	59
GCA_007401055.1	PRJNA248792	SAMN10785353	PDT000447376.1	670172	2019-01	UnitedKingdom:UnitedKingdom	human	qnrB19	ciprofloxacin	No	None	27	165373	Passed	4745107	170085	56
GCA_007237695.1	PRJNA183851	SAMN04217263	PDT000102363.8	WAPHL-SAL-A01038	2009	USA:NM	ground turkey	None	Sensitive		None	27	4827	Passed	4757384	381098	32
GCA_007413205.1	PRJNA248792	SAMN10848263	PDT000456876.1	673559	2019-01	UnitedKingdom:UnitedKingdom	human	qnrB19	ciprofloxacin	No	None	50	166810	Passed	4738203	172348	53
GCA_007598375.1	PRJNA248792	SAMN11038707	PDT000471212.1	690338	2019-02	UnitedKingdom:UnitedKingdom	human	qnrB19	ciprofloxacin	No	None	27	172668	Passed	4654084	258644	46
GCA_010655825.1	PRJNA353625	SAMN06030281	PDT000263504.2		Notinformed	Canada	Notinformed	qnrB19	ciprofloxacin	No	None	27	54113	Passed	4745813	136073	84
GCA_008439805.1	PRJNA230403	SAMN08294534	PDT000287121.2	PNUSAS031681	2017-12	USA	stool	qnrS1	ciprofloxacin	No	None	50	109507	Passed	4948665	220317	45
GCA_010530115.1	PRJNA230403	SAMN07974984	PDT000264076.2	PNUSAS026370	2017-10	USA	blood	None	Sensitive		None	50	97412	Passed	4674233	158637	60
GCA_004229205.1	PRJNA242847	SAMN10222497	PDT000389607.1	FSIS21822282	2018	USA:TN	ProductRawGround, ComminutedorOtherwiseNonintactPork	aac(6')-Ib-cr, aac(6')-Ib3, aac(6')-IIc, aac(6')-IIc, aadA2, aph(3')-Ia, blaSHV-12, blaTEM-1B, ere(A), floR, sul1, sul2, tet(D)	ciprofloxacin, gentamicin, streptomycin, kanamycin, ampicillin, ceftriaxone, erythromycin, azithromycin, chloramphenicol, sulfisoxazole, tetracycline	Yes	IncHI2, IncHI2A	49	146516	Passed	5063569	116502	105
GCA_010617125.1	PRJNA230403	SAMN08214633	PDT000274187.2	PNUSAS030177	2017-11	USA	blood	None	Sensitive		IncI1, IncI2	50	103346	Passed	4842137	648424	24
GCA_007201415.1	PRJNA186035	SAMN04296485	PDT000292531.2	MOD1-Lipp-182	2005-12	USA:GA	Little River; water	None	Sensitive		None	95	111131	Passed	4624334	148736	57
GCA_011172515.1	PRJNA186035	SAMN04296478	PDT000292535.2	MOD1-Lipp-114	2005-08	USA:GA	Little River; water	None	Sensitive		None	95	111131	Passed	4651185	230288	41
GCA_010777035.1	PRJNA186035	SAMN04296499	PDT000292530.2	MOD1-Lipp-511	2007-07	USA:GA	Little River; water	None	Sensitive		None	95	128119	Passed	4691243	282205	32
GCA_004291975.1	PRJNA448475	SAMN08848588	PDT000468989.1	sg_t8	2016	Singapore	supermarket	gyrA(D87G)	ciprofloxacin, nalidixicacid	No	None	3602	52174	Passed	4701882	683121	32
GCA_007167245.1	PRJNA248792	SAMN09396984	PDT000328430.1	392884	2017-07	UnitedKingdom:UnitedKingdom	human	gyrA(D87N)	ciprofloxacin, nalidixicacid	No	None	50	82824	Passed	4648346	322958	38
GCA_007176835.1	PRJNA183850	SAMN02777711	PDT000045545.3	NY-30660	2003	USA:MD	chickenbreast	gyrA(S83F)	ciprofloxacin, nalidixicacid	No	None	50	21783	Passed	4774238	438728	31
GCA_007177275.1	PRJNA183850	SAMN02777715	PDT000045860.3	NY-30664	2003	USA:MD	groundturkey	gyrA(S83F)	ciprofloxacin, nalidixicacid	No	None	50	21783	Passed	4809000	609140	51
GCA_011443835.1	PRJNA186035	SAMN02698303	PDT000032846.3	FNE0134	2013-04-04	Morocco	octopus	None	Sensitive		None	680	16610	Passed	4713325	32291	289
GCA_010455825.1	PRJNA230403	SAMN08395297	PDT000282466.2	PNUSAS031900	2018-01	USA	blood	None	Sensitive		None	50	110434	Passed	4684056	250374	42
GCA_008553595.1	PRJNA230403	SAMN04482153	PDT000107172.2	PNUSAS001490	2016-01	USA	stool	gyrA(S83Y)	ciprofloxacin, nalidixicacid	No	None	50	4781	Passed	4846007	206652	48
GCA_007192195.1	PRJNA183851	SAMN04217285	PDT000103274.2	WAPHL-SAL-A01057	2009	USA:NM	ground turkey	None	Sensitive		None	27	6011	Passed	4700263	71097	114
GCA_009999805.1	PRJNA230403	SAMN05382451	PDT000139358.2	PNUSAS002915	2016-05	USA	blood	None	Sensitive		IncI1	50	154449	Passed	4783762	710906	20
GCA_010620045.1	PRJNA186035	SAMN04296452	PDT000294527.2	MOD1-Jwm-14	2011-02	USA:GA	raccoon fecal sample	None	Sensitive		None	95	154289	Passed	4733003	640000	19
GCA_010432295.1	PRJNA230403	SAMN07253251	PDT000220239.2	PNUSAS014500	2017-05	USA	stool	gyrA(S83Y)	ciprofloxacin, nalidixicacid	No	None	50	75652	Passed	4770054	344675	33
GCA_010737595.1	PRJNA186035	SAMN04490945	PDT000107416.2	FDA939725-C2-1	2016-01-11	Ethiopia	Sesame Seed (Edible)	None	Sensitive		None	3188	4861	Passed	4693192	235054	45
GCA_010752735.1	PRJNA230403	SAMN06291547	PDT000187049.2	PNUSAS007896	2016-08	USA	blood	None	Sensitive		IncI1	50	154449	Passed	4783690	648430	21
GCA_011398055.1	PRJNA186035	SAMN02709334	PDT000183037.2	FDA293561	2004-07-26	India	shell on shrimp	None	Sensitive		IncI1	2033	61701	Passed	4783379	524874	23
GCA_010427145.1	PRJNA280335	SAMN04240654	PDT000095449.2	ADRDL-15-4794	2015	USA:SD	bovine lung	None	Sensitive		IncI1	50	9049	Passed	4811545	140061	69
GCA_005455865.1	PRJNA313928	SAMN10261378	PDT000395928.1	147	2009-03-25	Mexico: Sinaloa	canal water	None	Sensitive		None	50	148146	Passed	4731980	413648	31
GCA_005551805.1	PRJNA313928	SAMN10261373	PDT000395899.1	141	2009-03-25	Mexico: Sinaloa	canal water	None	Sensitive		None	50	148146	Passed	4677674	393589	29
GCA_010724755.1	PRJNA248792	SAMN03479393	PDT000058868.2	23469	2014-06	UnitedKingdom:SouthofEngland	human	gyrA(S83Y)	ciprofloxacin, nalidixicacid	No	None	49	28384	Passed	4802137	116944	66
GCA_010725345.1	PRJNA248792	SAMN03479235	PDT000058710.2	38719	2014-08	UnitedKingdom:MidlandsandEastofEngland	human	gyrA(S83Y)	ciprofloxacin, nalidixicacid	No	None	50	30231	Passed	4786270	55135	162
GCA_004175175.1	PRJNA248792	SAMN09388735	PDT000327423.1	338439	2017-01	UnitedKingdom:UnitedKingdom	human	gyrA(S83Y)	ciprofloxacin, nalidixicacid	No	None	50	125717	Passed	4797769	212250	60
GCA_004165635.1	PRJNA248792	SAMN09386443	PDT000325906.1	290630	2016-08	UnitedKingdom:UnitedKingdom	human	gyrA(S83Y)	ciprofloxacin, nalidixicacid	No	None	50	126275	Passed	4760845	177796	62
GCA_004178035.1	PRJNA248792	SAMN09403918	PDT000328762.1	414663	2017-08	UnitedKingdom:UnitedKingdom	human	gyrA(S83Y)	ciprofloxacin, nalidixicacid	No	None	50	126388	Passed	4761132	185099	50
GCA_005553315.1	PRJNA313928	SAMN10261374	PDT000395900.1	142	2009-03-25	Mexico: Sinaloa	canal water	None	Sensitive		None	50	148146	Passed	4726815	393847	30
GCA_005625815.1	PRJNA313928	SAMN10261372	PDT000395907.1	140	2009-03-25	Mexico: Sinaloa	canal water	None	Sensitive		None	50	148146	Passed	4690006	336058	35
GCA_000170235.1	PRJNA19463	SAMN02415272	PDT000006024.2	SARA29	Not informed		Not informed	None	Sensitive		None	95	42304	Passed	4928961	150576	182
GCA_002063995.1	PRJNA203445	SAMN02368646	PDT000197366.1	BCW_2770	2011	Ethiopia	food	None	Sensitive		None	49	43999	Passed	4707964	68441	131
GCA_007207435.1	PRJNA248792	SAMN09434936	PDT000331667.1	282583	2016-07	UnitedKingdom:UnitedKingdom	human	gyrA(S83Y)	ciprofloxacin, nalidixicacid	No	None	49	128199	Passed	4747607	163571	59
GCA_002032725.1	PRJNA203445	SAMN02367973	PDT000194812.1	BCW_2166	2011	USA: Georgia	ground turkey	None	Sensitive		Col156, ColpVC, IncX1	680	42389	Passed	4775983	318038	63
GCA_007303035.1	PRJNA248792	SAMN10093829	PDT000381517.1	576394	2018-07	UnitedKingdom:UnitedKingdom	human	gyrA(S83Y)	ciprofloxacin, nalidixicacid	No	None	49	129994	Passed	4754735	166290	55
GCA_006993565.1	PRJNA248792	SAMN09521874	PDT000339458.1	152466	2015-08	UnitedKingdom:UnitedKingdom	human	gyrA(S83Y)	ciprofloxacin, nalidixicacid	No	None	2118	132104	Passed	4763968	233097	41
GCA_007433745.1	PRJNA248792	SAMN11031740	PDT000471308.1	691152	2019-02	UnitedKingdom:UnitedKingdom	human	gyrA(S83Y)	ciprofloxacin, nalidixicacid	No	None	27	172713	Passed	4730445	441624	47
GCA_010406925.1	PRJNA203445	SAMN02367964	PDT000002898.3	N29374	2011	USA: New Mexico	ground turkey	None	Sensitive		None	214	42802	Passed	4665746	71216	118
GCA_010656905.1	PRJNA203445	SAMN02368002	PDT000002905.3	N31413	2011	USA: Pennsylvania	ground turkey	None	Sensitive		None	680	42808	Passed	4779810	265098	42
GCA_007419965.1	PRJNA248792	SAMN10867342	PDT000458229.1	449475	2017-11	UnitedKingdom:UnitedKingdom	human	gyrA(S83Y)	ciprofloxacin, nalidixicacid	No	None	50	167925	Passed	4722538	197490	61
GCA_007535635.1	PRJNA248792	SAMN11392956	PDT000488346.1	720643	2019-03	UnitedKingdom:UnitedKingdom	human	gyrA(S83Y)	ciprofloxacin, nalidixicacid	No	None	2496	172270	Passed	4764298	195406	40
GCA_007519165.1	PRJNA248792	SAMN11042202	PDT000471262.1	322518	2016-12	UnitedKingdom:UnitedKingdom	human	gyrA(S83Y)	ciprofloxacin, nalidixicacid	No	None	49	172636	Passed	4726211	177058	67
GCA_007686545.1	PRJNA248792	SAMN11239232	PDT000481499.1	703183	2019-03	UnitedKingdom:UnitedKingdom	human	gyrA(S83Y)	ciprofloxacin, nalidixicacid	No	None	27	176549	Passed	4719609	212335	41
GCA_005625875.1	PRJNA313928	SAMN10261376	PDT000395926.1	145	2009-03-25	Mexico: Sinaloa	canal water	None	Sensitive		None	50	148184	Passed	4690250	639979	22
GCA_008846085.1	PRJNA248792	SAMN12924294	PDT000602005.1	808006	2019-09	UnitedKingdom:UnitedKingdom	human	gyrA(S83Y)	ciprofloxacin, nalidixicacid	No	None	50	204036	Passed	4714583	129085	62
GCA_011745925.1	PRJNA248792	SAMN14444064	PDT000713113.1	905478	2020-03	UnitedKingdom:UnitedKingdom	human	gyrA(S83Y)	ciprofloxacin, nalidixicacid	No	None	27	228817	Passed	4850501	302296	41
GCA_007190235.1	PRJNA183851	SAMN04217220	PDT000101784.2	WAPHL-SAL-A00996	2009	USA:MN	ground turkey	None	Sensitive		Col156, IncX1	27	6198	Passed	4760855	244582	44
GCA_008428105.1	PRJNA292666	SAMN05440585	PDT000141100.2	FSIS1607110	2016	USA:TN	animalswinesow	gyrA(S83Y)	ciprofloxacin, nalidixicacid	No	None	49	8	Passed	4675108	652812	18
GCA_013272725.1	PRJNA596817	SAMN14863776	PDT000760987.1	CIDM_ERL_NSW_2019_2973	2015-10-01/2018-12-31	Australia:NSW	feces	gyrA(S83Y)	ciprofloxacin, nalidixicacid	No	None	50	46179	Passed	4771812	323891	49
GCA_013674355.1	PRJNA248792	SAMN15337455	PDT000769772.1	954420	2020-06	UnitedKingdom:UnitedKingdom	human	gyrA(S83Y), qnrB19	ciprofloxacin, nalidixicacid	No	None	27	235296	Passed	4888294	212254	48
GCA_010632205.1	PRJNA203445	SAMN02367751	PDT000002243.3	CDC B1400	Not informed	USA: Florida	human	None	Sensitive		None	95	154544	Passed	4627697	116007	76
GCA_010391095.1	PRJNA183848	SAMN02664761	PDT000025548.2	FL-MDD-385	2011-12	USA:FL	surfacewatersample	gyrA(S83Y), qnrD1	ciprofloxacin, nalidixicacid	No	Col3M, Col3M	95	14773	Passed	4762933	88193	108
GCA_010720895.1	PRJNA230403	SAMN07361177	PDT000226662.2	PNUSAS018858	2017-06		stool	gyrA(S83Y), qnrD1, qnrS1, sul2, tet(A)	ciprofloxacin, nalidixicacid, sulfisoxazole, tetracycline	Yes	Col3M, Col3M, IncFIB(K), IncFIB(K), IncI1	95	79626	Passed	4944087	128671	77
GCA_003878915.1	PRJNA248792	SAMN09222439	PDT000316288.1	302536	2016-09	UnitedKingdom:UnitedKingdom	human	gyrA(S83Y), qnrS1, sul2, tet(A)	ciprofloxacin, nalidixicacid, sulfisoxazole, tetracycline	Yes	IncFIB(K), IncFIB(K)	27	121764	Passed	4848578	212265	48
GCA_002032025.1	PRJNA203445	SAMN02367867	PDT000194778.1	BCW_2055	2010	USA: Pennsylvania	Pork Chop	None	Sensitive		None	49	42381	Passed	4823504	219985	76
GCA_002031465.1	PRJNA203445	SAMN02367944	PDT000194753.1	N28730	2010	USA: Maryland	Pork Chop	None	Sensitive		Col156, IncX1	680	43926	Passed	4760305	307134	55
GCA_010389905.1	PRJNA203445	SAMN02368099	PDT000003039.3	SAL3310	2006		swine	None	Sensitive		IncHI2, IncHI2A	49	42906	Passed	4938872	356886	31
GCA_006975365.1	PRJNA248792	SAMN09388951	PDT000327652.1	310290	2016-10	UnitedKingdom:UnitedKingdom	human	gyrA(S83Y), qnrS1, sul2, tet(A)	ciprofloxacin, nalidixicacid, sulfisoxazole, tetracycline	Yes	IncFIB(K), IncFIB(K)	27	125857	Passed	4847740	275937	49
GCA_007170415.1	PRJNA248792	SAMN09426440	PDT000329634.1	131478	2015-06	UnitedKingdom:UnitedKingdom	human	gyrA(S83Y), qnrS1, sul2, tet(A)	ciprofloxacin, nalidixicacid, sulfisoxazole, tetracycline	Yes	IncFIB(K), IncFIB(K)	27	127030	Passed	4793995	195038	49
GCA_005698435.1	PRJNA313928	SAMN10261382	PDT000395932.1	151	2009-03-25	Mexico: Sinaloa	canal water	None	Sensitive		None	50	148189	Passed	4664452	162167	68
GCA_004186495.1	PRJNA183847	SAMN02261148	PDT000000998.7	AZ_TG68252	2010	USA:NM	ground turkey	None	Sensitive		None	27	3857	Passed	4686815	40755	218
GCA_007006865.1	PRJNA248792	SAMN09458708	PDT000332877.1	541386	2018-05	UnitedKingdom:UnitedKingdom	human	gyrA(S83Y), qnrS1, sul2, tet(A)	ciprofloxacin, nalidixicacid, sulfisoxazole, tetracycline	Yes	IncFIB(K), IncFIB(K)	4949	128696	Passed	4793785	223314	50
GCA_007365905.1	PRJNA248792	SAMN10531064	PDT000414331.1	647894	2018-11	UnitedKingdom:UnitedKingdom	human	gyrA(S83Y), qnrS1, sul2, tet(A)	ciprofloxacin, nalidixicacid, sulfisoxazole, tetracycline	Yes	IncFIB(K), IncFIB(K)	27	156993	Passed	4893431	212252	52
GCA_007509925.1	PRJNA248792	SAMN10867284	PDT000458178.1	451046	2017-11	UnitedKingdom:UnitedKingdom	human	gyrA(S83Y), qnrS1, sul2, tet(A)	ciprofloxacin, nalidixicacid, sulfisoxazole, tetracycline	Yes	IncFIB(K), IncFIB(K)	27	167884	Passed	4844246	178735	49
GCA_007162905.1	PRJNA248792	SAMN09396606	PDT000328179.1	257374	2016-05	UnitedKingdom:UnitedKingdom	human	gyrA(S83Y), qnrS1, tet(A)	ciprofloxacin, nalidixicacid, tetracycline	No	IncX2, IncX2	27	126005	Passed	4796696	178519	47
GCA_007653835.1	PRJNA248792	SAMN10843205	PDT000455580.1	542119	2018-05	UnitedKingdom:UnitedKingdom	human	gyrA(S83Y), qnrS1, tet(A)	ciprofloxacin, nalidixicacid, tetracycline	No	IncX2, IncX2	1628	166233	Passed	4838207	178524	60
GCA_010437875.1	PRJNA215333	SAMN02699571	PDT000036530.3	MDH-2014-00405	2003-02-14	USA:NC	Porcine Tissue	None	Sensitive		None	49	17648	Passed	4617934	101173	98
GCA_007240475.1	PRJNA183851	SAMN03291671	PDT000072678.4	WAPHL_SAL-A00842	2006	USA:NY	groundturkey	qnrB19, tet(A)	ciprofloxacin, tetracycline	No	None	27	32271	Passed	4745513	212262	51
GCA_011741335.1	PRJNA242847	SAMN14428853	PDT000712497.1	FSIS22027463	2020	USA:IL	ProductRawGround, ComminutedorOtherwiseNonintactPork	qnrB19, tet(A)	ciprofloxacin, tetracycline	No	None	49	218394	Passed	5132277	197674	48
GCA_005794985.1	PRJNA313928	SAMN10261365	PDT000395904.1	133	2009-11-03	Mexico: Sinaloa	canal water	None	Sensitive		None	50	148195	Passed	4678773	652910	24
GCA_005553285.1	PRJNA313928	SAMN10261366	PDT000395905.1	134	2009-11-03	Mexico: Sinaloa	canal water	None	Sensitive		None	50	148196	Passed	4735103	652880	25
GCA_003908955.1	PRJNA248792	SAMN09475946	PDT000335114.1	311162	2016-10	UnitedKingdom:UnitedKingdom	human	qnrB19, tet(A)	ciprofloxacin, tetracycline	No	None	27	123637	Passed	4681942	181985	49
GCA_007188035.1	PRJNA219491	SAMN03938774	PDT000098181.2	VA-WGS-00472	2008	USA:PA	ground turkey	None	Sensitive		None	680	8056	Passed	4664953	120298	85
GCA_007011845.1	PRJNA248792	SAMN09492734	PDT000337360.1	149276	2015-08	UnitedKingdom:UnitedKingdom	human	qnrB19, tet(A)	ciprofloxacin, tetracycline	No	None	50	127617	Passed	4754516	298496	41
GCA_006988805.1	PRJNA248792	SAMN10094035	PDT000381553.1	594696	2018-08	UnitedKingdom:UnitedKingdom	human	qnrB19, tet(A)	ciprofloxacin, tetracycline	No	None	49	143271	Passed	4752709	252327	45
GCA_007343415.1	PRJNA248792	SAMN10343524	PDT000398936.1	609393	2018-09	UnitedKingdom:UnitedKingdom	human	qnrB19, tet(A)	ciprofloxacin, tetracycline	No	ColpVC, IncI1	11	150128	Passed	4763448	175177	73
GCA_007191095.1	PRJNA183848	SAMN04256047	PDT000101963.2	CVM-N23776	2010	USA:NM	ground turkey	None	Sensitive		Col156, IncX1	27	6164	Passed	4736317	48238	202
GCA_007374105.1	PRJNA248792	SAMN10581782	PDT000416498.1	595649	2018-08	UnitedKingdom:UnitedKingdom	human	qnrB19, tet(A)	ciprofloxacin, tetracycline	No	ColpVC	49	159051	Passed	4681885	194361	48
GCA_003910395.1	PRJNA248792	SAMN09494475	PDT000337470.1	442164	2017-11	UnitedKingdom:UnitedKingdom	human	mcr-1	colistin	No	IncFIB(AP001918), IncX4	27	131152	Passed	4855820	110471	163
GCA_010566565.1	PRJNA280335	SAMN03734278	PDT000068688.2	ADRDL-14-14320	2014-08-04	USA:MN	porcinefeces	pmrB(V161G)	colistin	No	None	49	35470	Passed	4662753	378492	22
GCA_007185715.1	PRJNA219491	SAMN03938894	PDT000084657.2	VA-WGS-00592	2008	USA:NM	ground turkey	None	Sensitive		None	680	10221	Passed	4719686	327395	29
GCA_006988145.1	PRJNA248792	SAMN10094232	PDT000381689.1	363545	2017-04	UnitedKingdom:UnitedKingdom	human	mph(A)	erythromycin, azithromycin	No	None	50	144464	Passed	4879879	230333	51
GCA_007238515.1	PRJNA183847	SAMN04218267	PDT000123518.2	CVM-N19833	2008	USA:MD	groundturkey	fosA7	fosfomycin	No	None	680	1089	Passed	4680862	26152	391
GCA_007220695.1	PRJNA186035	SAMN02709338	PDT000334156.1	FDA369852	2006-03-06	India	frzshrimp	fosA7	fosfomycin	No	None	27	129396	Passed	4810094	193478	64
GCA_009997585.1	PRJNA183850	SAMN01902359	PDT000003178.5	NY_IDR1000004536	2010-02-08	USA:NY, Rensselaer	groundturkey	fosA7	fosfomycin	No	None	680	5440	Passed	4814763	89460	99
GCA_005795065.1	PRJNA313928	SAMN10261369	PDT000395908.1	137	2009-11-03	Mexico: Sinaloa	canal water	None	Sensitive		None	50	148203	Passed	4678801	652910	22
GCA_005795565.1	PRJNA313928	SAMN10261368	PDT000395903.1	136	2009-11-03	Mexico: Sinaloa	canal water	None	Sensitive		None	50	148203	Passed	4673389	134373	68
GCA_010502375.1	PRJNA230403	SAMN08235397	PDT000278839.2	PNUSAS030942	2017-11	USA	blood	None	Sensitive		None	95	99991	Passed	4681729	107202	84
GCA_010574405.1	PRJNA186035	SAMN02709322	PDT000098786.2	FDA53549	1999-02-14	Mexico	cantaloupe	None	Sensitive		None	50	7944	Passed	4826678	154965	54
GCA_012927935.1	PRJNA615096	SAMN14446557	PDT000729600.1	690	2002-04-22	Australia	cattle feces	None	Sensitive		IncI1	50	229311	Passed	4892989	728800	28
GCA_008488725.1	PRJNA230403	SAMN07498562	PDT000232826.2	2015AM-1903	2015-07	USA	blood	None	Sensitive		None	95	153428	Passed	4735447	758525	25
GCA_010396505.1	PRJNA183850	SAMN03795419	PDT000092374.2	CFSAN035030	2015-05	USA:NY	cerebral spinal fluid	None	Sensitive		None	50	10279	Passed	4736668	246656	43
GCA_010795195.1	PRJNA277983	SAMN03462222	PDT000086570.2	CDPHFDLB-F14M00929	2014-06-04	Canada	chia powder	None	Sensitive		None	50	11164	Passed	4688861	728476	17
GCA_010753485.1	PRJNA230403	SAMN05869287	PDT000187988.2	PNUSAS003829	2016-01	USA	human	None	Sensitive		None	49	64161	Passed	4689906	302287	34
GCA_004217785.1	PRJNA313928	SAMN10261462	PDT000393151.1	BG07	2008-10-07	Mexico: Sinaloa	chicken	None	Sensitive		None	50	147575	Passed	4668522	252215	49
GCA_004218745.1	PRJNA313928	SAMN10261459	PDT000393154.1	BG04	2008-08-26	Mexico: Sinaloa	chicken	None	Sensitive		None	50	147575	Passed	4733434	397882	38
GCA_005897385.1	PRJNA313928	SAMN10261457	PDT000393156.1	BG02	2008-07-22	Mexico: Sinaloa	chicken	None	Sensitive		None	50	147575	Passed	4767334	4767334	1
GCA_011396995.1	PRJNA186035	SAMN07413954	PDT000229972.2	FDA656364-C001-001	2010-11-02	Brazil	LobsterTails	fosA7	fosfomycin	No	None	50	80497	Passed	4681263	81122	151
GCA_010682745.1	PRJNA230403	SAMN05869280	PDT000151875.2	PNUSAS003809	Not informed	USA	Not informed	None	Sensitive		None	95	50958	Passed	4667295	434609	21
GCA_005696975.1	PRJNA313928	SAMN10261458	PDT000393155.1	BG03	2008-08-12	Mexico: Sinaloa	chicken	None	Sensitive		None	50	147576	Passed	4736484	762384	19
GCA_005988525.1	PRJNA230403	SAMN06272710	PDT000186980.2	PNUSAS007761	Not informed	USA	Not informed	None	Sensitive		None	49	63409	Passed	4913448	135254	79
GCA_005990225.1	PRJNA230403	SAMN06472875	PDT000192135.2	PNUSAS008621	Not informed	USA	Not informed	None	Sensitive		None	49	63409	Passed	4684921	255534	45
GCA_011115975.1	PRJNA230403	SAMN06619935	PDT000197783.2	PNUSAS010035	Not informed	USA	Not informed	None	Sensitive		None	95	67021	Passed	4736047	652037	24
GCA_010397765.1	PRJNA230403	SAMN07163299	PDT000213675.2	PNUSAS014524	2015-11	USA:WY	Not informed	None	Sensitive		None	34	72899	Passed	4708300	305447	26
GCA_005455325.1	PRJNA313928	SAMN10261456	PDT000393157.1	BG01	2008-07-07	Mexico: Sinaloa	chicken	None	Sensitive		None	50	147578	Passed	4722960	333704	28
GCA_005455465.1	PRJNA313928	SAMN10261460	PDT000393153.1	BG05	2008-09-09	Mexico: Sinaloa	chicken	None	Sensitive		None	50	147618	Passed	4715299	282361	44
GCA_005783885.1	PRJNA313928	SAMN10261461	PDT000393152.1	BG06	2008-09-23	Mexico: Sinaloa	chicken	None	Sensitive		None	50	148215	Passed	4726983	382397	29
GCA_011597065.1	PRJNA242847	SAMN13197616	PDT000624641.1	FSIS31902767	2019	USA:NY	comminuted beef	None	Sensitive		None	50	209856	Passed	4659971	324377	36
GCA_008437785.1	PRJNA242847	SAMN08040266	PDT000265176.2	FSIS1701752	2017	USA:AR	Comminuted Turkey	None	Sensitive		None	50	98175	Passed	4689222	755659	15
GCA_011617345.1	PRJNA242847	SAMN13265236	PDT000627507.1	FSIS21925910	2019	USA:NJ	Comminuted Turkey	None	Sensitive		None	50	214401	Passed	4704645	223517	60
GCA_010514255.1	PRJNA242847	SAMN13474544	PDT000639676.1	FSIS11917807	2019	USA:MN	Comminuted Turkey	None	Sensitive		IncI1	50	217962	Passed	4783679	625734	21
GCA_005455505.1	PRJNA313928	SAMN10261450	PDT000393186.1	AV04	2008-08-26	Mexico: Sinaloa	cow	None	Sensitive		None	50	147531	Passed	4684608	181343	44
GCA_005783245.1	PRJNA313928	SAMN10261465	PDT000393195.1	BV03	2008-08-12	Mexico: Sinaloa	cow	None	Sensitive		None	50	147537	Passed	4704857	136540	64
GCA_010663325.1	PRJNA186035	SAMN02344798	PDT000002120.3	FCC0082	2010-04-14	Mexico	cucumbers	None	Sensitive		None	50	7945	Passed	4620199	111300	80
GCA_006519915.1	PRJNA215333	SAMN09234414	PDT000321970.1	E2018006508	2018-04-11	USA:MN	Dietary supplement kratom	None	Sensitive		None	50	124151	Passed	4744974	652329	44
GCA_009644395.1	PRJEB31846	SAMEA6058569	PDT000607394.1		2019	Germany	environment	None	Sensitive		None	50	206404	Passed	4731476	4731476	1
GCA_010294605.1	PRJEB31846	SAMEA6057603	PDT000606447.1		2019	Germany	environment	None	Sensitive		None	50	206404	Passed	4736960	312470	52
GCA_007265065.1	PRJNA186035	SAMN02709354	PDT000343570.1	FDA770499 50-2	2012-09-11	Mexico	environmental sample	None	Sensitive		None	50	14730	Passed	5082409	149682	91
GCA_010634985.1	PRJNA183850	SAMN02983167	PDT000041553.3	POR1-0024	2014-03	USA:TX	feces	None	Sensitive		None	50	20277	Passed	4606311	35011	225
GCA_003119845.1	PRJNA433689	SAMN08514325	PDT000318030.1	111	2009	USA: Texas	feces	None	Sensitive		None	50	230260	Passed	4704505	135399	77
GCA_007910885.1	PRJNA186035	SAMN01933158	PDT000501633.1	SGSC2204	Notinformed	USA:TX	Notinformed	fosA7	fosfomycin	No	None	50	42300	Passed	4676299	97556	113
GCA_011757445.1	PRJNA242847	SAMN14450834	PDT000714447.1	FSIS22027447	2020	USA:TN	ProductRawGround, ComminutedorOtherwiseNonintactPork	fosA7	fosfomycin	No	None	49	229126	Passed	4775132	113849	95
GCA_003118855.1	PRJNA433689	SAMN08514374	PDT000317986.1	160	2011	USA: Texas	feces	None	Sensitive		None	50	230321	Passed	4851301	444243	40
GCA_008878565.1	PRJNA248792	SAMN04600403	PDT000122478.2	179828	2015-10	UnitedKingdom:UnitedKingdom	human	fosA7	fosfomycin	No	None	49	1478	Passed	4884654	133547	82
GCA_013271165.1	PRJNA596817	SAMN14863853	PDT000760909.1	CIDM_ERL_NSW_2019_3050	2015-10-01/2018-12-31	Australia: NSW	feces	None	Sensitive		None	50	46179	Passed	4694173	279139	58
GCA_007363575.1	PRJNA248792	SAMN10506097	PDT000413184.1	642269	2018-11	UnitedKingdom:UnitedKingdom	human	fosA7	fosfomycin	No	None	27	123637	Passed	4698943	176189	52
GCA_013271195.1	PRJNA596817	SAMN14863850	PDT000760912.1	CIDM_ERL_NSW_2019_3047	2015-10-01/2018-12-31	Australia: NSW	feces	None	Sensitive		None	50	46179	Passed	4689776	324321	50
GCA_013271255.1	PRJNA596817	SAMN14863849	PDT000760913.1	CIDM_ERL_NSW_2019_3046	2015-10-01/2018-12-31	Australia: NSW	feces	None	Sensitive		None	50	46179	Passed	4694574	381831	48
GCA_013271355.1	PRJNA596817	SAMN14863844	PDT000760918.1	CIDM_ERL_NSW_2019_3041	2015-10-01/2018-12-31	Australia: NSW	feces	None	Sensitive		None	50	46179	Passed	4694644	278750	52
GCA_007163075.1	PRJNA248792	SAMN09396592	PDT000328163.1	342922	2017-02	UnitedKingdom:UnitedKingdom	human	fosA7	fosfomycin	No	None	27	126014	Passed	4732970	227428	46
GCA_013271545.1	PRJNA596817	SAMN14863834	PDT000760928.1	CIDM_ERL_NSW_2019_3031	2015-10-01/2018-12-31	Australia: NSW	feces	None	Sensitive		None	50	46179	Passed	4687678	279141	48
GCA_007173255.1	PRJNA248792	SAMN09431271	PDT000330458.1	416330	2017-09	UnitedKingdom:UnitedKingdom	human	fosA7	fosfomycin	No	None	27	128891	Passed	4786394	170950	61
GCA_013271795.1	PRJNA596817	SAMN14863822	PDT000760940.1	CIDM_ERL_NSW_2019_3019	2015-10-01/2018-12-31	Australia: NSW	feces	None	Sensitive		None	50	46179	Passed	4694482	276058	50
GCA_013272035.1	PRJNA596817	SAMN14863810	PDT000760952.1	CIDM_ERL_NSW_2019_3007	2015-10-01/2018-12-31	Australia: NSW	feces	None	Sensitive		None	50	46179	Passed	4694643	278880	46
GCA_007255755.1	PRJNA248792	SAMN09557511	PDT000341103.1	440141	2017-10	UnitedKingdom:UnitedKingdom	human	fosA7	fosfomycin	No	None	50	133035	Passed	4731648	184360	52
GCA_007244255.1	PRJNA248792	SAMN09515970	PDT000338492.1	187601	2015-11	UnitedKingdom:UnitedKingdom	human	fosA7	fosfomycin	No	IncI1	50	134685	Passed	4819338	203576	57
GCA_007227075.1	PRJNA284276	SAMN04255254	PDT000123239.2	CVM-N27362	2010	USA:GA	ground turkey	None	Sensitive		None	27	1179	Passed	4721372	670882	27
GCA_013272185.1	PRJNA596817	SAMN14863803	PDT000760960.1	CIDM_ERL_NSW_2019_3000	2015-10-01/2018-12-31	Australia: NSW	feces	None	Sensitive		None	50	46179	Passed	4693376	392227	42
GCA_013272215.1	PRJNA596817	SAMN14863800	PDT000760961.1	CIDM_ERL_NSW_2019_2997	2015-10-01/2018-12-31	Australia: NSW	feces	None	Sensitive		None	50	46179	Passed	4693297	323899	45
GCA_013272235.1	PRJNA596817	SAMN14863801	PDT000760962.1	CIDM_ERL_NSW_2019_2998	2015-10-01/2018-12-31	Australia: NSW	feces	None	Sensitive		None	50	46179	Passed	4693586	279428	46
GCA_007513305.1	PRJNA248792	SAMN10887276	PDT000464263.1	431290	2017-10	UnitedKingdom:UnitedKingdom	human	fosA7	fosfomycin	No	None	50	144896	Passed	4818842	142161	68
GCA_007651435.1	PRJNA248792	SAMN10821918	PDT000452777.1	672571	2019-01	UnitedKingdom:UnitedKingdom	human	fosA7	fosfomycin	No	None	27	165444	Passed	4823577	84945	116
GCA_013272275.1	PRJNA596817	SAMN14863797	PDT000760964.1	CIDM_ERL_NSW_2019_2994	2015-10-01/2018-12-31	Australia: NSW	feces	None	Sensitive		None	50	46179	Passed	4693880	294489	46
GCA_013272285.1	PRJNA596817	SAMN14863796	PDT000760965.1	CIDM_ERL_NSW_2019_2993	2015-10-01/2018-12-31	Australia: NSW	feces	None	Sensitive		None	50	46179	Passed	4694008	392227	44
GCA_007423205.1	PRJNA248792	SAMN10887346	PDT000464292.1	417339	2017-09	UnitedKingdom:UnitedKingdom	human	fosA7	fosfomycin	No	None	50	168096	Passed	4692246	202103	49
GCA_007664315.1	PRJNA248792	SAMN11038630	PDT000470768.1	351326	2017-03	UnitedKingdom:UnitedKingdom	human	fosA7	fosfomycin	No	None	50	172473	Passed	4791486	154936	60
GCA_013272305.1	PRJNA596817	SAMN14863798	PDT000760966.1	CIDM_ERL_NSW_2019_2995	2015-10-01/2018-12-31	Australia: NSW	feces	None	Sensitive		None	50	46179	Passed	4689874	411865	42
GCA_007534815.1	PRJNA248792	SAMN11382518	PDT000487879.1	720673	2019-03	UnitedKingdom:UnitedKingdom	human	fosA7	fosfomycin	No	None	27	177866	Passed	4948684	156489	57
GCA_006462785.1	PRJNA248792	SAMN12059921	PDT000523358.1	758058	2019-06	UnitedKingdom:UnitedKingdom	human	fosA7	fosfomycin	No	None	50	186745	Passed	4837121	173405	50
GCA_010453035.1	PRJNA230403	SAMN04304540	PDT000098140.3	PNUSAS001252	2015-11	USA	stool	None	Sensitive		IncI1	95	8385	Passed	4781302	382109	21
GCA_011383105.1	PRJNA248792	SAMN14113815	PDT000685746.1	884394	2020-01	UnitedKingdom:UnitedKingdom	human	fosA7	fosfomycin	No	None	27	225224	Passed	4889240	169755	58
GCA_010395245.1	PRJNA230403	SAMN06207243	PDT000176424.2	2016K-1286	2016-11	USA	stool	fosA7	fosfomycin	No	None	27	58132	Passed	4716036	152679	60
GCA_013272575.1	PRJNA596817	SAMN14863783	PDT000760980.1	CIDM_ERL_NSW_2019_2980	2015-10-01/2018-12-31	Australia: NSW	feces	None	Sensitive		None	50	46179	Passed	4695847	311181	52
GCA_013272595.1	PRJNA596817	SAMN14863782	PDT000760981.1	CIDM_ERL_NSW_2019_2979	2015-10-01/2018-12-31	Australia: NSW	feces	None	Sensitive		None	50	46179	Passed	4694777	393067	53
GCA_013272685.1	PRJNA596817	SAMN14863775	PDT000760986.1	CIDM_ERL_NSW_2019_2972	2015-10-01/2018-12-31	Australia: NSW	feces	None	Sensitive		None	50	46179	Passed	4695642	357512	51
GCA_013272965.1	PRJNA596817	SAMN14863762	PDT000760999.1	CIDM_ERL_NSW_2019_2959	2015-10-01/2018-12-31	Australia: NSW	feces	None	Sensitive		None	50	46179	Passed	4692060	311181	45
GCA_010372405.1	PRJNA230403	SAMN02947391	PDT000039606.2	2013K-1790	2013-10	USA	stool	None	Sensitive		None	49	19327	Passed	4731892	625177	39
GCA_010737055.1	PRJNA293224	SAMN04431493	PDT000119879.2	CFSAN045353	2014-05-01	Thailand	pork	fosA7	fosfomycin	No	None	50	3285	Passed	4701460	390495	31
GCA_007972105.1	PRJNA248792	SAMN12509193	PDT000557476.1	782003	2019-07	UnitedKingdom:UnitedKingdom	human	aac(3)-VIa	gentamicin	No	IncI1	50	196193	Passed	4789084	264838	48
GCA_007857695.1	PRJNA248792	SAMN12385947	PDT000550173.1	779130	2019-07	UnitedKingdom:UnitedKingdom	human	aac(3)-VIa	gentamicin	No	IncFII(p96A), IncI1	3602	196199	Passed	4874152	87335	153
GCA_007920275.1	PRJNA248792	SAMN12422944	PDT000553721.1	779287	2019-07	UnitedKingdom:UnitedKingdom	human	aac(3)-VIa	gentamicin	No	IncI1	2117	196856	Passed	4836553	252202	102
GCA_013272985.1	PRJNA596817	SAMN14863760	PDT000761000.1	CIDM_ERL_NSW_2019_2957	2015-10-01/2018-12-31	Australia: NSW	feces	None	Sensitive		IncI1	50	46179	Passed	4793307	183749	64
GCA_013273115.1	PRJNA596817	SAMN14863756	PDT000761006.1	CIDM_ERL_NSW_2019_2953	2015-10-01/2018-12-31	Australia: NSW	feces	None	Sensitive		None	50	46179	Passed	4693148	253674	53
GCA_011418115.1	PRJNA248792	SAMN03466380	PDT000053458.2	60353	2014-09	UnitedKingdom:MidlandsandEastofEngland	human	aac(3)-IId, aac(3)-IId, blaCTX-M-14, floR, qnrS1, sul2, tet(A)	gentamicin, ampicillin, ceftriaxone, chloramphenicol, ciprofloxacin, sulfisoxazole, tetracycline	Yes	IncFIA(HI1), IncHI1A, IncHI1B(R27)	27	25136	Passed	5020604	394367	60
GCA_013273155.1	PRJNA596817	SAMN14863753	PDT000761008.1	CIDM_ERL_NSW_2019_2950	2015-10-01/2018-12-31	Australia: NSW	feces	None	Sensitive		IncI1	50	46179	Passed	4786907	324321	51
GCA_011418835.1	PRJNA293224	SAMN04431492	PDT000119878.2	CFSAN045352	2014-05-01	Thailand	pork	aac(3)-IId, blaCTX-M-14, floR, qnrS1, sul2, tet(A)	gentamicin, ampicillin, ceftriaxone, chloramphenicol, ciprofloxacin, sulfisoxazole, tetracycline	Yes	IncFIA(HI1), IncHI1A, IncHI1B(R27)	50	3285	Passed	5007163	260334	66
GCA_011414095.1	PRJNA230403	SAMN03160273	PDT000041860.2	2014K-0838	2014-09	USA	stool	None	Sensitive		None	4	20465	Passed	4687464	346392	23
GCA_013273245.1	PRJNA596817	SAMN14863749	PDT000761013.1	CIDM_ERL_NSW_2019_2946	2015-10-01/2018-12-31	Australia: NSW	feces	None	Sensitive		None	50	46179	Passed	4692006	311181	49
GCA_013273375.1	PRJNA596817	SAMN14863743	PDT000761019.1	CIDM_ERL_NSW_2019_2940	2015-10-01/2018-12-31	Australia: NSW	feces	None	Sensitive		None	50	46179	Passed	4685161	323892	46
GCA_010735035.1	PRJNA230403	SAMN04482152	PDT000107170.2	PNUSAS001487	2015-12	USA	stool	aac(3)-IId, blaCTX-M-14, floR, qnrS1, sul2, tet(A)	gentamicin, ampicillin, ceftriaxone, chloramphenicol, ciprofloxacin, sulfisoxazole, tetracycline	Yes	IncFIA(HI1), IncHI1A, IncHI1B(R27), IncI1	50	4780	Passed	5089968	309201	86
GCA_010703315.1	PRJNA230403	SAMN03378115	PDT000050447.2	PNUSAS000152	2014-12	USA	stool	None	Sensitive		IncI1	95	23330	Passed	4769248	94531	105
GCA_011407395.1	PRJNA230403	SAMN03339999	PDT000049537.2	PNUSAS000155	Not informed	USA	stool	None	Sensitive		None	95	23330	Passed	4685870	299722	37
GCA_008467985.1	PRJNA230403	SAMN03340000	PDT000049538.2	PNUSAS000156	Not informed	USA	stool	None	Sensitive		None	95	23331	Passed	4805664	154006	59
GCA_011411015.1	PRJNA230403	SAMN03378116	PDT000050448.2	PNUSAS000153	2014-12	USA	stool	None	Sensitive		None	95	23331	Passed	4715881	91740	101
GCA_013273475.1	PRJNA596817	SAMN14863738	PDT000761024.1	CIDM_ERL_NSW_2019_2935	2015-10-01/2018-12-31	Australia: NSW	feces	None	Sensitive		None	50	46179	Passed	4692326	279139	54
GCA_013273515.1	PRJNA596817	SAMN14863736	PDT000761026.1	CIDM_ERL_NSW_2019_2933	2015-10-01/2018-12-31	Australia: NSW	feces	None	Sensitive		None	50	46179	Passed	4692374	282547	48
GCA_011409455.1	PRJNA230403	SAMN04351466	PDT000098816.2	PNUSAS001316	2015-11	USA	stool	aac(3)-IId, blaCTX-M-14, floR, qnrS1, sul2, tet(A)	gentamicin, ampicillin, ceftriaxone, chloramphenicol, ciprofloxacin, sulfisoxazole, tetracycline	Yes	IncFIA(HI1), IncHI1A, IncHI1B(R27)	50	7970	Passed	5004611	274756	63
GCA_010735155.1	PRJNA293224	SAMN04431491	PDT000119877.2	CFSAN045351	2014-05-01	Thailand	pork	aac(3)-IId, blaCTX-M-14, floR, qnrS1, sul2, tet(A)	gentamicin, ampicillin, ceftriaxone, chloramphenicol, ciprofloxacin, sulfisoxazole, tetracycline	Yes	IncFIA(HI1), IncHI1A, IncHI1B(R27)	50	219	Passed	4996968	394607	46
GCA_013273595.1	PRJNA596817	SAMN14863732	PDT000761030.1	CIDM_ERL_NSW_2019_2929	2015-10-01/2018-12-31	Australia: NSW	feces	None	Sensitive		None	50	46179	Passed	4692315	311181	50
GCA_004226205.1	PRJNA313928	SAMN10261362	PDT000395969.1	130	2009-11-03	Mexico:Sinaloa	canalwater	aac(3)-IId, blaCTX-M-14, floR, qnrS1, sul2, tet(A)	gentamicin, ampicillin, ceftriaxone, chloramphenicol, ciprofloxacin, sulfisoxazole, tetracycline	Yes	IncFIA(HI1), IncHI1A, IncHI1B(R27), IncI1	50	148144	Passed	5092081	398642	49
GCA_007531755.1	PRJNA248792	SAMN11124237	PDT000477401.1	149215	2015-08	UnitedKingdom:UnitedKingdom	human	aac(3)-IIa, blaTEM-1A, tet(A)	gentamicin, ampicillin, tetracycline	Yes	IncI1	49	26027	Passed	4813715	222924	59
GCA_013738145.1	PRJNA242847	SAMN15000223	PDT000762613.1	FSIS12030502	2020	USA:MO	ProductRawGround, ComminutedorOtherwiseNonintactPork	aac(6')-Ib-cr, aac(6')-Ib-cr, ARR-3, blaOXA-1, catB4, dfrA1, floR, gyrA(S83Y), mph(A), qnrS1, sul1, tet(A)	gentamicin, ciprofloxacin, rifampicin, ampicillin, trimethoprim, chloramphenicol, nalidixicacid, erythromycin, azithromycin, sulfisoxazole, tetracycline	Yes	None	49	237861	Passed	4896428	197634	69
GCA_013273635.1	PRJNA596817	SAMN14863729	PDT000761032.1	CIDM_ERL_NSW_2019_2926	2015-10-01/2018-12-31	Australia: NSW	feces	None	Sensitive		None	50	46179	Passed	4691489	278817	51
GCA_013273655.1	PRJNA596817	SAMN14863728	PDT000761034.1	CIDM_ERL_NSW_2019_2925	2015-10-01/2018-12-31	Australia: NSW	feces	None	Sensitive		None	50	46179	Passed	4692660	279139	44
GCA_007583985.1	PRJNA248792	SAMN10827143	PDT000453820.1	550817	2018-05	UnitedKingdom:UnitedKingdom	human	aac(6')-Ib-cr, aac(6')-Ib-cr, ARR-3, blaOXA-1, catB4, dfrA14, floR, gyrA(S83Y), qnrS1, sul1, sul2, tet(A)	gentamicin, ciprofloxacin, rifampicin, ampicillin, trimethoprim, chloramphenicol, nalidixicacid, sulfisoxazole, tetracycline	Yes	IncX2, RepA	49	129994	Passed	5013100	97153	107
GCA_008558535.1	PRJNA248792	SAMN12751107	PDT000586537.1	802800	2019-09	UnitedKingdom:UnitedKingdom	human	aac(3)-IId, aac(6')-Ib-cr, aac(6')-Ib-cr, aadA16, aph(3'')-Ib, aph(6)-Id, ARR-3, blaTEM-1B, dfrA27, floR, mph(A), qnrB6, sul1, sul2, tet(A)	gentamicin, ciprofloxacin, streptomycin, kanamycin, rifampicin, ampicillin, trimethoprim, chloramphenicol, erythromycin, azithromycin, sulfisoxazole, tetracycline	Yes	IncFIB(K), IncFIB(pHCM2)	49	201424	Passed	4982407	492002	54
GCA_004291525.1	PRJNA448475	SAMN08848585	PDT000468967.1	sg_9712a	Notinformed	notcollected	Notinformed	aac(3)-IVa, aph(4)-Ia, blaCTX-M-65, blaTEM-1B, floR, fosA3	gentamicin, hygromicin, ampicillin, ceftriaxone, chloramphenicol, fosfomycin	Yes	IncI	50	52516	Passed	4886214	683364	43
GCA_010482035.1	PRJNA230403	SAMN07503337	PDT000233944.2	PNUSAS019389	2017-07	USA	stool	aac(3)-IVa, aph(4)-Ia, aph(6)-Id, strA, tet(B)	gentamicin, hygromicin, kanamycin, streptomycin, tetracycline	No	IncHI2, IncHI2A	27	51279	Passed	4950265	60038	155
GCA_010584885.1	PRJNA230403	SAMN08668173	PDT000293818.2	PNUSAS031827	2017-12	USA	stool	aac(3)-IId, aph(6)-Id, floR, sul1, sul2, tet(A)	gentamicin, kanamycin, chloramphenicol, sulfisoxazole, tetracycline	Yes	IncFIB(K), IncFIB(pHCM2)	50	117490	Passed	4898022	223362	79
GCA_013273775.1	PRJNA596817	SAMN14863724	PDT000761039.1	CIDM_ERL_NSW_2019_2921	2015-10-01/2018-12-31	Australia: NSW	feces	None	Sensitive		None	50	46179	Passed	4693050	379763	49
GCA_008469945.1	PRJNA292661	SAMN03988258	PDT000085876.3	CVMN52057	2014	USA:PA	groundturkey	aac(3)-IVa, aac(3)-IVa, aph(3')-Ia, aph(3')-Ia, aph(4)-Ia, aph(4)-Ia, aph(6)-Id, blaCMY-2, blaTEM-1B, strA, tet(B)	gentamicin, kanamycin, hygromicin, ampicillin, amoxicillin/clavulanicacid, cefoxitin, ceftriaxone, streptomycin, tetracycline	Yes	IncHI2, IncHI2A	680	11826	Passed	5039861	239367	71
GCA_010395685.1	PRJNA248792	SAMN03479357	PDT000058832.2	36488	2014-07	UnitedKingdom:London	human	aac(3)-VIa, ant(3'')-Ia, blaCMY-2, sul1	gentamicin, streptomycin, ampicillin, amoxicillin/clavulanicacid, cefoxitin, ceftriaxone, sulfisoxazole	Yes	IncFIA, IncI1	2115	30413	Passed	5014665	728476	38
GCA_007194935.1	PRJNA284276	SAMN04255183	PDT000110546.2	CVM-N26467	2010	USA:MN	ground turkey	None	Sensitive		Col156	27	4333	Passed	4715543	114090	80
GCA_006390155.1	PRJNA183847	SAMN02894148	PDT000114507.3	AZ-TG74392	2005	USA:GA	groundturkey	aac(3)-VIa, ant(3'')-Ia, blaCMY-2, sul1, tet(B)	gentamicin, streptomycin, ampicillin, amoxicillin/clavulanicacid, cefoxitin, ceftriaxone, sulfisoxazole, tetracycline	Yes	IncI1	27	46119	Passed	5075881	243394	48
GCA_009208205.1	PRJNA576825	SAMN13011508	PDT000615783.1	2570	2013-08-27	Australia	cattlefeces	aac(3)-IId, aadA17, blaCTX-M-55, fosA4, lnu(F)	gentamicin, streptomycin, ampicillin, ceftriaxone, fosfomycin, lincomycin	Yes	ColpVC, IncI1, IncI1	50	207698	Passed	4773690	299271	49
GCA_007192755.1	PRJNA284276	SAMN04255133	PDT000105699.2	CVM-N25377	2010	USA:CO	ground turkey	None	Sensitive		None	27	5611	Passed	4719722	301096	32
GCA_007246155.1	PRJNA248792	SAMN09520739	PDT000339108.1	208948	2016-01	UnitedKingdom:UnitedKingdom	human	aac(3)-IVa, aadA1, aadA1, aadA2, blaTEM-1B, cmlA1, dfrA12, gyrA(S83Y), strA, sul3, sul3, tet(A)	gentamicin, streptomycin, ampicillin, chloramphenicol, trimethoprim, ciprofloxacin, nalidixicacid, sulfisoxazole, tetracycline	Yes	IncHI2, IncHI2A, IncN	2117	131953	Passed	4943343	212253	59
GCA_009286705.1	PRJNA248792	SAMN07179451	PDT000214114.3	366370	2017-05	UnitedKingdom:UnitedKingdom	human	aac(3)-IId, aadA17, blaTEM-1C, gyrA(S83Y), lnu(F)	gentamicin, streptomycin, ampicillin, ciprofloxacin, nalidixicacid, lincomycin	Yes	IncI1, IncI1	27	126072	Passed	4853939	180912	60
GCA_007195615.1	PRJNA183851	SAMN04217294	PDT000111447.2	WAPHL-SAL-A01066	2009	USA:NM	groundturkey	aac(3)-VIa, ant(3'')-Ia, blaHERA-3, blaTEM-1B, sul1	gentamicin, streptomycin, ampicillin, sulfisoxazole	Yes	IncI1	27	1215	Passed	4992611	133631	66
GCA_010690365.1	PRJNA292661	SAMN05416481	PDT000139752.2	CVMN59327	2015	USA:CA	chickenbreast	aac(3)-VIa, ant(3'')-Ia, blaHERA-3, sul1	gentamicin, streptomycin, ampicillin, sulfisoxazole	Yes	IncI1	49	46556	Passed	4827000	252459	47
GCA_007192705.1	PRJNA275961	SAMN03577286	PDT000105587.2	CFSAN031753	2013-04-20	Ethiopia:CentralEth.	feces	aac(3)-VIa, ant(3'')-Ia, blaTEM-1B, sul1	gentamicin, streptomycin, ampicillin, sulfisoxazole	Yes	IncI1, IncI1	1934	5934	Passed	4955154	57428	143
GCA_010657565.1	PRJNA353625	SAMN06030189	PDT000263428.2		Notinformed	Canada	Notinformed	aac(3)-VIa, ant(3'')-Ia, blaTEM-1B, sul1	gentamicin, streptomycin, ampicillin, sulfisoxazole	Yes	IncI1, IncI1	2118	53988	Passed	4883694	77578	132
GCA_008552615.1	PRJNA292666	SAMN04942714	PDT000128733.2	FSIS1606333	2016	USA:PA	animalswinesow	aac(3)-VIa, ant(3'')-Ia, ant(3'')-Ia, blaTEM-1B, sul1	gentamicin, streptomycin, ampicillin, sulfisoxazole	Yes	ColpVC, IncI1	49	9	Passed	4860313	117224	104
GCA_001479385.1	PRJNA242614	SAMN02699251	PDT000100289.1	CVMN32053	2011	USA:NY	groundturkey	aac(3)-VIa, ant(3'')-Ia, blaTEM-1B, sul1	gentamicin, streptomycin, ampicillin, sulfisoxazole	Yes	IncI1	27	47257	Passed	4933688	152675	89
GCA_001243445.1	PRJNA242614	SAMN03894225	PDT000078038.1	CVMN46846	2013	USA:NY	groundturkey	aac(3)-VIa, ant(3'')-Ia, blaTEM-1B, sul1	gentamicin, streptomycin, ampicillin, sulfisoxazole	Yes	IncI1	27	10524	Passed	4853217	148832	71
GCA_007196055.1	PRJNA284276	SAMN04255220	PDT000114353.2	CVM-N26659	2010	USA:NM	ground turkey	None	Sensitive		None	27	46127	Passed	4627950	785306	22
GCA_001243455.1	PRJNA242614	SAMN03894226	PDT000078039.1	CVMN46847	2013	USA:NY	groundturkey	aac(3)-VIa, ant(3'')-Ia, blaTEM-1B, sul1	gentamicin, streptomycin, ampicillin, sulfisoxazole	Yes	IncI1	27	10525	Passed	4853288	183400	63
GCA_010518635.1	PRJNA230403	SAMN05762915	PDT000149863.2	PNUSAS003851	2016-07	USA	stool	None	Sensitive		IncI1	95	51817	Passed	4784227	762445	19
GCA_013273885.1	PRJNA596817	SAMN14863718	PDT000761045.1	CIDM_ERL_NSW_2019_2915	2015-10-01/2018-12-31	Australia: NSW	feces	None	Sensitive		None	50	46179	Passed	4693272	324315	48
GCA_013274215.1	PRJNA596817	SAMN14863700	PDT000761061.1	CIDM_ERL_NSW_2019_2897	2015-10-01/2018-12-31	Australia: NSW	feces	None	Sensitive		None	50	46179	Passed	4692505	323892	56
GCA_001244325.1	PRJNA242614	SAMN03894265	PDT000078073.1	CVMN48678	2013	USA:CT	groundturkey	aac(3)-VIa, ant(3'')-Ia, blaTEM-1B, sul1	gentamicin, streptomycin, ampicillin, sulfisoxazole	Yes	IncI1	27	10562	Passed	4857857	217627	55
GCA_008430905.1	PRJNA230403	SAMN06020360	PDT000162611.2	PNUSAS005068	2016-07	USA	stool	None	Sensitive		None	95	53653	Passed	4653341	364444	26
GCA_007760545.1	PRJNA183850	SAMN04224453	PDT000107371.4	NY-N20101	2009	USA:GA	groundturkey	aac(3)-VIa, ant(3'')-Ia, blaHERA-3, blaTEM-1B, sul1, tet(B)	gentamicin, streptomycin, ampicillin, sulfisoxazole, tetracycline	Yes	IncI1	27	4827	Passed	5032973	77869	126
GCA_010766415.1	PRJNA230403	SAMN06049168	PDT000163483.2	PNUSAS005020	2016-10	USA	stool	None	Sensitive		None	95	54498	Passed	4689002	684206	22
GCA_006389635.1	PRJNA183848	SAMN03269490	PDT000067360.3	FL-NRM141	2005	USA:CO	groundturkey	aac(3)-VIa, ant(3'')-Ia, blaHERA-3, blaHERA-3, sul1, tet(B)	gentamicin, streptomycin, ampicillin, sulfisoxazole, tetracycline	Yes	IncI1	27	22915	Passed	5025180	271604	63
GCA_007758695.1	PRJNA183851	SAMN04217231	PDT000101841.4	WAPHL-SAL-A01007	2009	USA:MN	groundturkey	aac(3)-VIa, ant(3'')-Ia, blaHERA-3, blaTEM-1B, sul1, tet(B)	gentamicin, streptomycin, ampicillin, sulfisoxazole, tetracycline	Yes	IncI1	27	6255	Passed	5099784	340947	49
GCA_006389655.1	PRJNA183848	SAMN03269499	PDT000067447.3	FL-NRM248	2006	USA:CO	groundturkey	aac(3)-VIa, ant(3'')-Ia, blaHERA-3, sul1, tet(B)	gentamicin, streptomycin, ampicillin, sulfisoxazole, tetracycline	Yes	IncI1, IncI1	27	23550	Passed	5052816	351289	50
GCA_010553585.1	PRJNA230403	SAMN06140372	PDT000172288.2	PNUSAS005852	2016-09	USA	stool	None	Sensitive		None	19	56709	Passed	4696563	297752	34
GCA_006388035.1	PRJNA183851	SAMN03291639	PDT000068711.3	WAPHL_SAL-A00810	2006	USA:NM	groundturkey	aac(3)-VIa, ant(3'')-Ia, blaHERA-3, sul1, tet(B)	gentamicin, streptomycin, ampicillin, sulfisoxazole, tetracycline	Yes	IncI1	27	35504	Passed	5082151	133600	66
GCA_006388275.1	PRJNA271470	SAMN03842288	PDT000085167.3	CVM-N15750	2007	USA:CO	groundturkey	aac(3)-VIa, ant(3'')-Ia, blaHERA-3, sul1, tet(B)	gentamicin, streptomycin, ampicillin, sulfisoxazole, tetracycline	Yes	IncI1, IncI1	27	11327	Passed	5112425	180892	71
GCA_006389815.1	PRJNA271470	SAMN03842328	PDT000085199.3	CVM-N15795	2007	USA:NM	groundturkey	aac(3)-VIa, ant(3'')-Ia, blaHERA-3, sul1, tet(B)	gentamicin, streptomycin, ampicillin, sulfisoxazole, tetracycline	Yes	IncI1, IncI1	27	11440	Passed	5068405	276125	65
GCA_007186435.1	PRJNA271470	SAMN03842255	PDT000085253.2	CVM-N15235	2007	USA:GA	groundturkey	aac(3)-VIa, ant(3'')-Ia, blaHERA-3, sul1, tet(B)	gentamicin, streptomycin, ampicillin, sulfisoxazole, tetracycline	Yes	IncI1, IncI1	680	11484	Passed	5004151	255584	54
GCA_007760475.1	PRJNA183848	SAMN04255391	PDT000108259.4	CVM-N23647	2009	USA:PA	groundturkey	aac(3)-VIa, ant(3'')-Ia, blaHERA-3, blaTEM-1B, sul1, tet(B)	gentamicin, streptomycin, ampicillin, sulfisoxazole, tetracycline	Yes	IncI1, IncI1	27	4200	Passed	5037130	82470	115
GCA_013274235.1	PRJNA596817	SAMN14863701	PDT000761063.1	CIDM_ERL_NSW_2019_2898	2015-10-01/2018-12-31	Australia: NSW	feces	None	Sensitive		None	50	46179	Passed	4692312	311181	53
GCA_013274295.1	PRJNA596817	SAMN14863697	PDT000761065.1	CIDM_ERL_NSW_2019_2894	2015-10-01/2018-12-31	Australia: NSW	feces	None	Sensitive		None	50	46179	Passed	4692492	379763	46
GCA_006389575.1	PRJNA183848	SAMN03269495	PDT000067402.4	FL-NRM188	2005	USA:GA	groundturkey	aac(3)-VIa, ant(3'')-Ia, blaTEM-1A, sul1, tet(B)	gentamicin, streptomycin, ampicillin, sulfisoxazole, tetracycline	Yes	IncI1, IncI1	27	23136	Passed	5048818	98193	98
GCA_013274315.1	PRJNA596817	SAMN14863696	PDT000761066.1	CIDM_ERL_NSW_2019_2893	2015-10-01/2018-12-31	Australia: NSW	feces	None	Sensitive		None	50	46179	Passed	4692773	279139	51
GCA_013274335.1	PRJNA596817	SAMN14863695	PDT000761067.1	CIDM_ERL_NSW_2019_2892	2015-10-01/2018-12-31	Australia: NSW	feces	None	Sensitive		None	50	46179	Passed	4693360	381743	49
GCA_013274375.1	PRJNA596817	SAMN14863694	PDT000761070.1	CIDM_ERL_NSW_2019_2891	2015-10-01/2018-12-31	Australia: NSW	feces	None	Sensitive		None	50	46179	Passed	4690570	250599	54
GCA_013211815.1	PRJNA596817	SAMN14860737	PDT000757266.1	CIDM_ERL_NSW_2019_4	2015	Australia: NSW	feces	None	Sensitive		None	50	48493	Passed	4693101	311181	55
GCA_013213665.1	PRJNA596817	SAMN14860744	PDT000757358.1	CIDM_ERL_NSW_2019_11	2015	Australia: NSW	feces	None	Sensitive		None	50	48493	Passed	4691084	279428	48
GCA_013273445.1	PRJNA596817	SAMN14863739	PDT000761023.1	CIDM_ERL_NSW_2019_2936	2015-10-01/2018-12-31	Australia: NSW	feces	None	Sensitive		None	50	48493	Passed	4692819	323892	48
GCA_013273945.1	PRJNA596817	SAMN14863715	PDT000761048.1	CIDM_ERL_NSW_2019_2912	2015-10-01/2018-12-31	Australia: NSW	feces	None	Sensitive		None	50	48493	Passed	4738884	278709	54
GCA_013270805.1	PRJNA596817	SAMN14863871	PDT000760891.1	CIDM_ERL_NSW_2019_3068	2015-10-01/2018-12-31	Australia: NSW	feces	None	Sensitive		IncI1	50	48508	Passed	4779675	388785	43
GCA_013270825.1	PRJNA596817	SAMN14863870	PDT000760892.1	CIDM_ERL_NSW_2019_3067	2015-10-01/2018-12-31	Australia: NSW	feces	None	Sensitive		None	50	48508	Passed	4698234	279197	51
GCA_013270885.1	PRJNA596817	SAMN14863867	PDT000760895.1	CIDM_ERL_NSW_2019_3064	2015-10-01/2018-12-31	Australia: NSW	feces	None	Sensitive		None	50	48508	Passed	4771255	294489	49
GCA_013270955.1	PRJNA596817	SAMN14863862	PDT000760898.1	CIDM_ERL_NSW_2019_3059	2015-10-01/2018-12-31	Australia: NSW	feces	None	Sensitive		None	50	48508	Passed	4693225	227978	52
GCA_006389435.1	PRJNA183850	SAMN03275970	PDT000052238.3	NY-N13112	2007	USA:CO	groundturkey	aac(3)-VIa, ant(3'')-Ia, blaTEM-1A, sul1, tet(B)	gentamicin, streptomycin, ampicillin, sulfisoxazole, tetracycline	Yes	IncI1	27	11327	Passed	4994731	242013	59
GCA_013271015.1	PRJNA596817	SAMN14863861	PDT000760901.1	CIDM_ERL_NSW_2019_3058	2015-10-01/2018-12-31	Australia: NSW	feces	None	Sensitive		None	50	48508	Passed	4694893	311181	47
GCA_011430135.1	PRJNA230403	SAMN06236490	PDT000179145.2	PNUSAS007400	2016-11	USA	stool	None	Sensitive		None	2118	59602	Passed	4735864	469663	27
GCA_013270865.1	PRJNA596817	SAMN14863868	PDT000760894.1	CIDM_ERL_NSW_2019_3065	2015-10-01/2018-12-31	Australia: NSW	feces	None	Sensitive		None	50	48510	Passed	4694273	411958	42
GCA_013270925.1	PRJNA596817	SAMN14863865	PDT000760897.1	CIDM_ERL_NSW_2019_3062	2015-10-01/2018-12-31	Australia: NSW	feces	None	Sensitive		None	50	48511	Passed	4694101	252467	45
GCA_013271035.1	PRJNA596817	SAMN14863860	PDT000760902.1	CIDM_ERL_NSW_2019_3057	2015-10-01/2018-12-31	Australia: NSW	feces	None	Sensitive		None	50	48512	Passed	4659524	407162	35
GCA_006389555.1	PRJNA183850	SAMN03276053	PDT000064848.3	NY-N14204	2007	USA:GA	groundturkey	aac(3)-VIa, ant(3'')-Ia, blaTEM-1A, sul1, tet(B)	gentamicin, streptomycin, ampicillin, sulfisoxazole, tetracycline	Yes	IncI1, IncI1	27	33896	Passed	5025271	82733	121
GCA_010751935.1	PRJNA230403	SAMN06236383	PDT000179324.2	PNUSAS005779	2016-11	USA	stool	None	Sensitive		None	95	59703	Passed	4865734	186643	45
GCA_007760625.1	PRJNA183848	SAMN04255410	PDT000108261.4	CVM-N23664	2009	USA:TN	groundbeef	aac(3)-VIa, ant(3'')-Ia, blaTEM-1A, blaTEM-1B, sul1, tet(A), tet(B)	gentamicin, streptomycin, ampicillin, sulfisoxazole, tetracycline	Yes	IncFII, IncI1	27	4564	Passed	5171915	211459	58
GCA_007762835.1	PRJNA292661	SAMN05771787	PDT000149718.4	CVMN62952	2015	USA:MD	groundturkey	aac(3)-VIa, ant(3'')-Ia, blaTEM-1A, blaTEM-1B, sul1, tet(A), tet(B)	gentamicin, streptomycin, ampicillin, sulfisoxazole, tetracycline	Yes	IncFII, IncI1	27	859	Passed	5189437	189507	65
GCA_007763515.1	PRJNA183848	SAMN04255392	PDT000144167.4	CVM-N23648	2009	USA:PA	groundturkey	aac(3)-VIa, ant(3'')-Ia, blaTEM-1B, sul1, tet(B)	gentamicin, streptomycin, ampicillin, sulfisoxazole, tetracycline	Yes	IncI1	27	4200	Passed	5016154	69449	139
GCA_007759275.1	PRJNA183851	SAMN04217262	PDT000102362.4	WAPHL-SAL-A01037	2009	USA:NM	groundturkey	aac(3)-VIa, ant(3'')-Ia, blaTEM-1B, sul1, tet(B)	gentamicin, streptomycin, ampicillin, sulfisoxazole, tetracycline	Yes	IncI1	27	3342	Passed	5071941	179237	76
GCA_006758065.1	PRJNA292661	SAMN05201538	PDT000135162.4	CVMN29374	2011	USA:NM	groundturkey	aac(3)-VIa, ant(3'')-Ia, blaTEM-1B, sul1, tet(B)	gentamicin, streptomycin, ampicillin, sulfisoxazole, tetracycline	Yes	IncI1	27	47125	Passed	5078396	76239	155
GCA_013207665.1	PRJNA596817	SAMN14860971	PDT000755977.1	CIDM_ERL_NSW_2019_238	2017	Australia: NSW	feces	None	Sensitive		IncI	50	48513	Passed	4777253	278964	55
GCA_013271075.1	PRJNA596817	SAMN14863857	PDT000760904.1	CIDM_ERL_NSW_2019_3054	2015-10-01/2018-12-31	Australia: NSW	feces	None	Sensitive		None	50	48513	Passed	4690332	306674	49
GCA_013271115.1	PRJNA596817	SAMN14863856	PDT000760906.1	CIDM_ERL_NSW_2019_3053	2015-10-01/2018-12-31	Australia: NSW	feces	None	Sensitive		None	50	48514	Passed	4690493	279139	50
GCA_013213755.1	PRJNA596817	SAMN14860741	PDT000757362.1	CIDM_ERL_NSW_2019_8	2015	Australia: NSW	feces	None	Sensitive		None	50	48515	Passed	4693176	311181	49
GCA_006387595.1	PRJNA215333	SAMN02378148	PDT000002113.4	MDH-2013-00143	2011-06-06	USA:MN	groundturkey	aac(3)-VIa, ant(3'')-Ia, blaTEM-1B, sul1, tet(B)	gentamicin, streptomycin, ampicillin, sulfisoxazole, tetracycline	Yes	IncI1	27	13147	Passed	5074241	382185	52
GCA_001478155.1	PRJNA242614	SAMN02699240	PDT000100228.1	CVMN31414	2011	USA:TN	groundturkey	aac(3)-VIa, ant(3'')-Ia, blaHERA-3, blaTEM-1B, sul1, tet(B)	gentamicin, streptomycin, ampicillin, sulfisoxazole, tetracycline	Yes	IncI1	27	47218	Passed	5048860	210862	76
GCA_013270985.1	PRJNA596817	SAMN14863863	PDT000760900.1	CIDM_ERL_NSW_2019_3060	2015-10-01/2018-12-31	Australia: NSW	feces	None	Sensitive		None	50	48515	Passed	4696170	442570	40
GCA_013271155.1	PRJNA596817	SAMN14863854	PDT000760908.1	CIDM_ERL_NSW_2019_3051	2015-10-01/2018-12-31	Australia: NSW	feces	None	Sensitive		None	50	48516	Passed	4695339	298489	50
GCA_001479275.1	PRJNA242614	SAMN02699245	PDT000100284.1	CVMN31846	2011	USA:MD	porkchop	aac(3)-VIa, ant(3'')-Ia, blaTEM-1B, sul1, tet(B)	gentamicin, streptomycin, ampicillin, sulfisoxazole, tetracycline	Yes	IncI1	27	47242	Passed	5079193	179709	90
GCA_008447145.1	PRJNA230403	SAMN06608601	PDT000195556.5	PNUSAS010194	2017-02	USA	stool	aac(3)-IId, aac(3)-IId, ant(3'')-Ia, blaTEM-1B, tet(A)	gentamicin, streptomycin, ampicillin, tetracycline	Yes	IncI1	27	51250	Passed	4825365	113392	87
GCA_010552875.1	PRJNA230403	SAMN06291535	PDT000187110.2	PNUSAS007908	2017-01	USA	stool	None	Sensitive		IncFII(p96A)	49	63539	Passed	4712404	442528	20
GCA_010458425.1	PRJNA230403	SAMN08898034	PDT000304746.2	PNUSAS037832	2018-02	USA	rectalswab	aac(3)-IId, aac(3)-IId, ant(3'')-Ia, blaTEM-1B, tet(A)	gentamicin, streptomycin, ampicillin, tetracycline	Yes	IncI1	50	116231	Passed	4839213	393512	37
GCA_010507635.1	PRJNA230403	SAMN07173385	PDT000215026.2	PNUSAS013401	2017-05	USA	stool	aac(3)-IId, aac(3)-IId, ant(3'')-Ia, blaTEM-1B, tet(A)	gentamicin, streptomycin, ampicillin, tetracycline	Yes	IncI1	49	73804	Passed	4875971	728476	35
GCA_013271205.1	PRJNA596817	SAMN14863852	PDT000760910.1	CIDM_ERL_NSW_2019_3049	2015-10-01/2018-12-31	Australia: NSW	feces	None	Sensitive		IncI1	50	48517	Passed	4853508	278880	53
GCA_013271325.1	PRJNA596817	SAMN14863845	PDT000760917.1	CIDM_ERL_NSW_2019_3042	2015-10-01/2018-12-31	Australia: NSW	feces	None	Sensitive		None	50	48518	Passed	4695335	253767	54
GCA_008471635.1	PRJNA292661	SAMN04576687	PDT000121225.2	CVMN58019	2015	USA:NY	chickenbreast	aac(3)-IId, aac(3)-IId, ant(3'')-Ia, blaTEM-1B, tet(A)	gentamicin, streptomycin, ampicillin, tetracycline	Yes	IncI1	50	2712	Passed	4872908	149491	68
GCA_008504205.1	PRJNA292666	SAMN09764450	PDT000357475.1	FSIS11812413	2018	USA:TX	animalcattlesteer	aac(3)-IId, aac(3)-IId, ant(3'')-Ia, blaTEM-1B, tet(A)	gentamicin, streptomycin, ampicillin, tetracycline	Yes	IncI1	27	59642	Passed	4828672	296835	41
GCA_010726905.1	PRJNA230403	SAMN07455841	PDT000232369.2	PNUSAS015474	2017-05	USA	stool	None	Sensitive		None	49	64234	Passed	4729019	372216	44
GCA_008406965.1	PRJNA292661	SAMN03988257	PDT000085875.3	CVMN52056	2014	USA:PA	groundturkey	aac(3)-IId, aac(3)-IId, ant(3'')-Ia, blaTEM-1B, strA, tet(A)	gentamicin, streptomycin, ampicillin, tetracycline	Yes	IncI1	680	11825	Passed	4868250	710905	37
GCA_013271295.1	PRJNA596817	SAMN14863847	PDT000760915.1	CIDM_ERL_NSW_2019_3044	2015-10-01/2018-12-31	Australia: NSW	feces	None	Sensitive		None	50	48519	Passed	4693757	278992	48
GCA_011115355.1	PRJNA230403	SAMN06560468	PDT000195461.2	PNUSAS009509	2016-07	USA	stool	None	Sensitive		None	95	66443	Passed	4736446	503370	27
GCA_008473225.1	PRJNA292666	SAMN04577317	PDT000121380.2	CVMN57371F	2014	USA:TN	Hogs	aac(3)-IId, ant(3'')-Ia, blaTEM-1B, tet(A)	gentamicin, streptomycin, ampicillin, tetracycline	Yes	IncI1	49	2861	Passed	4826250	149887	68
GCA_010372445.1	PRJNA186035	SAMN02709326	PDT000098787.2	FDA6567121-17	2010-11-03	Mexico	cucumbers	aac(3)-IId, ant(3'')-Ia, blaTEM-1B, tet(A)	gentamicin, streptomycin, ampicillin, tetracycline	Yes	IncI1	50	7945	Passed	4955758	653569	36
GCA_010392185.1	PRJNA186035	SAMN02847701	PDT000066141.2	FDA842597C1-1	2014-01-07	Mexico	koreanchili(peppers)	aac(3)-IId, ant(3'')-Ia, blaTEM-1B, tet(A)	gentamicin, streptomycin, ampicillin, tetracycline	Yes	IncI1	50	34538	Passed	4807202	383399	37
GCA_008484605.1	PRJNA230403	SAMN06624625	PDT000197791.2	PNUSAS010591	Not informed	USA	stool	None	Sensitive		None	95	67020	Passed	4690097	728808	22
GCA_010757475.1	PRJNA230403	SAMN06619950	PDT000197868.2	PNUSAS010050	2016-07	USA	stool	None	Sensitive		None	95	67111	Passed	4738655	364481	33
GCA_011115575.1	PRJNA230403	SAMN06619947	PDT000197828.2	PNUSAS010047	2016-07	USA	stool	None	Sensitive		None	95	67111	Passed	4822595	78174	130
GCA_010757935.1	PRJNA230403	SAMN06642222	PDT000198279.2		2017-01	USA	stool	None	Sensitive		None	49	67224	Passed	4670419	197595	42
GCA_013272775.1	PRJNA596817	SAMN14863770	PDT000760989.1	CIDM_ERL_NSW_2019_2967	2015-10-01/2018-12-31	Australia: NSW	feces	None	Sensitive		None	50	48520	Passed	4695644	323892	54
GCA_013273435.1	PRJNA596817	SAMN14863740	PDT000761022.1	CIDM_ERL_NSW_2019_2937	2015-10-01/2018-12-31	Australia: NSW	feces	None	Sensitive		None	50	48521	Passed	4691139	379763	51
GCA_010493675.1	PRJNA230403	SAMN06677441	PDT000200270.2	PNUSAS010150	2017-02	USA	stool	None	Sensitive		None	2118	67832	Passed	4718784	178096	51
GCA_011411155.1	PRJNA186035	SAMN02678543	PDT000032695.3	FCC0137	2010-01-25	USA:NM	swab	aac(3)-IId, ant(3'')-Ia, blaTEM-1B, tet(A)	gentamicin, streptomycin, ampicillin, tetracycline	Yes	IncI1	49	16133	Passed	4829745	383372	52
GCA_013272045.1	PRJNA596817	SAMN14863809	PDT000760953.1	CIDM_ERL_NSW_2019_3006	2015-10-01/2018-12-31	Australia: NSW	feces	None	Sensitive		None	50	48522	Passed	4691025	306674	48
GCA_013273495.1	PRJNA596817	SAMN14863737	PDT000761025.1	CIDM_ERL_NSW_2019_2934	2015-10-01/2018-12-31	Australia: NSW	feces	None	Sensitive		None	50	48522	Passed	4691962	298489	47
GCA_008534015.1	PRJNA230403	SAMN08784524	PDT000297723.2	PNUSAS035677	2018-02	USA	Notinformed	aac(3)-IId, ant(3'')-Ia, blaTEM-1B, tet(A)	gentamicin, streptomycin, ampicillin, tetracycline	Yes	IncI1	50	114483	Passed	4817886	95410	117
GCA_013272085.1	PRJNA596817	SAMN14863804	PDT000760955.1	CIDM_ERL_NSW_2019_3001	2015-10-01/2018-12-31	Australia: NSW	feces	None	Sensitive		None	50	48524	Passed	4689272	306674	50
GCA_010537015.1	PRJNA230403	SAMN02927342	PDT000039548.2	2013K-0564	2013-03	USA	stool	aac(3)-IId, ant(3'')-Ia, blaTEM-1B, tet(A)	gentamicin, streptomycin, ampicillin, tetracycline	Yes	IncI1	50	17328	Passed	4831046	728470	28
GCA_013272145.1	PRJNA596817	SAMN14863805	PDT000760958.1	CIDM_ERL_NSW_2019_3002	2015-10-01/2018-12-31	Australia: NSW	feces	None	Sensitive		None	50	48524	Passed	4823301	311181	66
GCA_008479025.1	PRJNA292661	SAMN05201554	PDT000135178.2	CVM N30649	2011	USA:GA	ground turkey	None	Sensitive		Col156, IncX1	27	47147	Passed	4757510	327409	37
GCA_013274135.1	PRJNA596817	SAMN14863704	PDT000761058.1	CIDM_ERL_NSW_2019_2901	2015-10-01/2018-12-31	Australia: NSW	feces	None	Sensitive		None	50	48524	Passed	4692522	324321	51
GCA_010761395.1	PRJNA230403	SAMN06733348	PDT000203471.2	PNUSAS011567	2016-07	USA	stool	None	Sensitive		None	95	69004	Passed	4687386	381943	20
GCA_013270855.1	PRJNA596817	SAMN14863869	PDT000760893.1	CIDM_ERL_NSW_2019_3066	2015-10-01/2018-12-31	Australia: NSW	feces	None	Sensitive		None	50	48526	Passed	4699028	253419	58
GCA_013271125.1	PRJNA596817	SAMN14863855	PDT000760907.1	CIDM_ERL_NSW_2019_3052	2015-10-01/2018-12-31	Australia: NSW	feces	None	Sensitive		None	50	48527	Passed	4813064	249197	54
GCA_013271415.1	PRJNA596817	SAMN14863840	PDT000760921.1	CIDM_ERL_NSW_2019_3037	2015-10-01/2018-12-31	Australia: NSW	feces	None	Sensitive		None	50	48528	Passed	4694931	253419	57
GCA_010694965.1	PRJNA230403	SAMN03145685	PDT000041484.2	2014K-0837	2014-09	USA	stool	aac(3)-IId, ant(3'')-Ia, blaTEM-1B, tet(A)	gentamicin, streptomycin, ampicillin, tetracycline	Yes	IncI1	50	20162	Passed	4825150	710908	33
GCA_010795355.1	PRJNA230403	SAMN03651471	PDT000065701.2	PNUSAS000356	Notinformed	USA	stool	aac(3)-IId, ant(3'')-Ia, blaTEM-1B, tet(A)	gentamicin, streptomycin, ampicillin, tetracycline	Yes	IncI1	50	34396	Passed	4824878	346410	37
GCA_013271705.1	PRJNA596817	SAMN14863827	PDT000760936.1	CIDM_ERL_NSW_2019_3024	2015-10-01/2018-12-31	Australia: NSW	feces	None	Sensitive		None	50	48532	Passed	4694429	379763	47
GCA_010446655.1	PRJNA230403	SAMN07129171	PDT000211456.2	PNUSAS013263	2017-04	USA	stool	None	Sensitive		IncI1	49	71781	Passed	4782840	393341	28
GCA_011409115.1	PRJNA230403	SAMN03922856	PDT000082233.2	PNUSAS000564	Notinformed	USA	stool	aac(3)-IId, ant(3'')-Ia, blaTEM-1B, tet(A)	gentamicin, streptomycin, ampicillin, tetracycline	Yes	IncI1	95	39525	Passed	4859385	762379	28
GCA_008543575.1	PRJNA230403	SAMN06660795	PDT000199102.4	PNUSAS010439	2017-01	USA	stool	aac(3)-IId, ant(3'')-Ia, blaTEM-1B, tet(A)	gentamicin, streptomycin, ampicillin, tetracycline	Yes	IncI1	50	67914	Passed	4816843	106722	95
GCA_013271775.1	PRJNA596817	SAMN14863823	PDT000760939.1	CIDM_ERL_NSW_2019_3020	2015-10-01/2018-12-31	Australia: NSW	feces	None	Sensitive		None	50	48535	Passed	4694665	323892	53
GCA_013271065.1	PRJNA596817	SAMN14863859	PDT000760903.1	CIDM_ERL_NSW_2019_3056	2015-10-01/2018-12-31	Australia: NSW	feces	None	Sensitive		None	50	48537	Passed	4760057	392080	48
GCA_010410605.1	PRJNA230403	SAMN06660789	PDT000199106.2	PNUSAS010433	2016-12	USA	stool	aac(3)-IId, ant(3'')-Ia, blaTEM-1B, tet(A)	gentamicin, streptomycin, ampicillin, tetracycline	Yes	IncI1	50	67959	Passed	4816168	83422	113
GCA_013271475.1	PRJNA596817	SAMN14863838	PDT000760924.1	CIDM_ERL_NSW_2019_3035	2015-10-01/2018-12-31	Australia: NSW	feces	None	Sensitive		None	50	48538	Passed	4699551	406181	47
GCA_013271575.1	PRJNA596817	SAMN14863831	PDT000760929.1	CIDM_ERL_NSW_2019_3028	2015-10-01/2018-12-31	Australia: NSW	feces	None	Sensitive		None	50	48539	Passed	4691698	236032	54
GCA_013271815.1	PRJNA596817	SAMN14863821	PDT000760942.1	CIDM_ERL_NSW_2019_3018	2015-10-01/2018-12-31	Australia: NSW	feces	None	Sensitive		IncI1	50	48540	Passed	4820393	323891	54
GCA_013271805.1	PRJNA596817	SAMN14863820	PDT000760941.1	CIDM_ERL_NSW_2019_3017	2015-10-01/2018-12-31	Australia: NSW	feces	None	Sensitive		IncI1	50	48541	Passed	4775432	323892	48
GCA_013211525.1	PRJNA596817	SAMN14860738	PDT000757252.1	CIDM_ERL_NSW_2019_5	2015	Australia: NSW	feces	None	Sensitive		None	50	48542	Passed	4692793	379643	49
GCA_013271755.1	PRJNA596817	SAMN14863824	PDT000760938.1	CIDM_ERL_NSW_2019_3021	2015-10-01/2018-12-31	Australia: NSW	feces	None	Sensitive		None	50	48543	Passed	4693515	448050	44
GCA_013271905.1	PRJNA596817	SAMN14863817	PDT000760946.1	CIDM_ERL_NSW_2019_3014	2015-10-01/2018-12-31	Australia: NSW	feces	None	Sensitive		None	50	48544	Passed	4693419	379763	49
GCA_010398845.1	PRJNA230403	SAMN06842701	PDT000206703.2	PNUSAS009946	2017-02	USA	stool	aac(3)-IId, ant(3'')-Ia, blaTEM-1B, tet(A)	gentamicin, streptomycin, ampicillin, tetracycline	Yes	IncFIB(AP001918), IncI1	50	70013	Passed	5002177	59060	156
GCA_013271975.1	PRJNA596817	SAMN14863813	PDT000760950.1	CIDM_ERL_NSW_2019_3010	2015-10-01/2018-12-31	Australia: NSW	feces	None	Sensitive		None	50	48545	Passed	4688718	393232	44
GCA_008465065.1	PRJNA230403	SAMN07776265	PDT000252833.2	PNUSAS023504	2017-06	USA	stool	aac(3)-IId, ant(3'')-Ia, blaTEM-1B, tet(A)	gentamicin, streptomycin, ampicillin, tetracycline	Yes	IncI1	50	92574	Passed	4832002	765090	25
GCA_013271985.1	PRJNA596817	SAMN14863811	PDT000760949.1	CIDM_ERL_NSW_2019_3008	2015-10-01/2018-12-31	Australia: NSW	feces	None	Sensitive		None	50	48546	Passed	4822767	379763	55
GCA_010401065.1	PRJNA230403	SAMN07253261	PDT000220250.2	PNUSAS014510	2017-04	USA	stool	None	Sensitive		None	49	75679	Passed	4961768	510286	28
GCA_013272095.1	PRJNA596817	SAMN14863807	PDT000760956.1	CIDM_ERL_NSW_2019_3004	2015-10-01/2018-12-31	Australia: NSW	feces	None	Sensitive		None	50	48547	Passed	4690409	393150	44
GCA_013272175.1	PRJNA596817	SAMN14863802	PDT000760959.1	CIDM_ERL_NSW_2019_2999	2015-10-01/2018-12-31	Australia: NSW	feces	None	Sensitive		None	50	48548	Passed	4694192	324321	45
GCA_011119535.1	PRJNA230403	SAMN07342188	PDT000225137.2	PNUSAS016456	2017-05	USA	stool	None	Sensitive		None	95	78204	Passed	4692619	251728	46
GCA_010481255.1	PRJNA230403	SAMN08743552	PDT000295913.2	PNUSAS031856	2017-12	USA	stool	aac(3)-IId, ant(3'')-Ia, blaTEM-1B, tet(A)	gentamicin, streptomycin, ampicillin, tetracycline	Yes	IncI1	49	111380	Passed	4831537	561735	32
GCA_010407215.1	PRJNA230403	SAMN07259950	PDT000221294.2		2017-04	USA	urine	aac(3)-IId, ant(3'')-Ia, blaTEM-1B, tet(A)	gentamicin, streptomycin, ampicillin, tetracycline	Yes	IncI1	50	76577	Passed	4832128	625967	32
GCA_013273095.1	PRJNA596817	SAMN14863755	PDT000761005.1	CIDM_ERL_NSW_2019_2952	2015-10-01/2018-12-31	Australia: NSW	feces	None	Sensitive		None	50	48549	Passed	4692695	388630	45
GCA_013274195.1	PRJNA596817	SAMN14863702	PDT000761060.1	CIDM_ERL_NSW_2019_2899	2015-10-01/2018-12-31	Australia: NSW	feces	None	Sensitive		None	50	48551	Passed	4692458	255629	53
GCA_013273995.1	PRJNA596817	SAMN14863712	PDT000761050.1	CIDM_ERL_NSW_2019_2909	2015-10-01/2018-12-31	Australia: NSW	feces	None	Sensitive		None	50	48554	Passed	4692129	383146	45
GCA_010561705.1	PRJNA230403	SAMN09206662	PDT000313938.2	PNUSAS037756	2018-01	USA	wound	aac(3)-IId, ant(3'')-Ia, blaTEM-1B, tet(A)	gentamicin, streptomycin, ampicillin, tetracycline	Yes	IncI1	50	120719	Passed	4824794	728497	30
GCA_013274015.1	PRJNA596817	SAMN14863711	PDT000761052.1	CIDM_ERL_NSW_2019_2908	2015-10-01/2018-12-31	Australia: NSW	feces	None	Sensitive		IncI1	50	48555	Passed	4783962	264074	48
GCA_013273235.1	PRJNA596817	SAMN14863750	PDT000761012.1	CIDM_ERL_NSW_2019_2947	2015-10-01/2018-12-31	Australia: NSW	feces	None	Sensitive		None	50	48557	Passed	4692607	377770	53
GCA_011121425.1	PRJNA230403	SAMN07414748	PDT000227832.2	PNUSAS019287	2016-12	USA	stool	None	Sensitive		None	49	80285	Passed	4738573	118628	66
GCA_013274355.1	PRJNA596817	SAMN14863693	PDT000761068.1	CIDM_ERL_NSW_2019_2890	2015-10-01/2018-12-31	Australia: NSW	feces	None	Sensitive		None	50	48558	Passed	4692249	324554	51
GCA_013272465.1	PRJNA596817	SAMN14863789	PDT000760973.1	CIDM_ERL_NSW_2019_2986	2015-10-01/2018-12-31	Australia: NSW	feces	None	Sensitive		None	50	48560	Passed	4690703	276099	56
GCA_008470105.1	PRJNA292661	SAMN03988470	PDT000086088.2	CVMN55390	2014	USA:TN	groundturkey	aac(3)-IId, ant(3'')-Ia, blaTEM-1B, tet(A)	gentamicin, streptomycin, ampicillin, tetracycline	Yes	IncI1	27	12023	Passed	4797988	51618	166
GCA_013272495.1	PRJNA596817	SAMN14863788	PDT000760975.1	CIDM_ERL_NSW_2019_2985	2015-10-01/2018-12-31	Australia: NSW	feces	None	Sensitive		None	50	50131	Passed	4692539	278964	56
GCA_010456785.1	PRJNA215333	SAMN02646890	PDT000026880.3	MDH-2014-00116	2005-04-07	USA:MN	groundturkey	aac(3)-IId, ant(3'')-Ia, blaTEM-1B, tet(A)	gentamicin, streptomycin, ampicillin, tetracycline	Yes	IncI1	27	15332	Passed	4829722	710916	28
GCA_007411565.1	PRJNA242847	SAMN10841323	PDT000455430.1	FSIS11917254	2018	USA:OH	comminutedbeef	aac(3)-IId, ant(3'')-Ia, blaTEM-1B, tet(A)	gentamicin, streptomycin, ampicillin, tetracycline	Yes	IncI1	50	166162	Passed	4818560	90061	99
GCA_010719215.1	PRJNA230403	SAMN07414521	PDT000230148.2	PNUSAS018894	2017-06	USA	stool	None	Sensitive		None	95	80819	Passed	4738283	444229	38
GCA_013270915.1	PRJNA596817	SAMN14863866	PDT000760896.1	CIDM_ERL_NSW_2019_3063	2015-10-01/2018-12-31	Australia: NSW	feces	None	Sensitive		None	50	57935	Passed	4693422	442862	44
GCA_004186735.1	PRJNA186035	SAMN05992370	PDT000159026.4	FDA983017-001-001	2016-10-19	USA:CO	food	None	Sensitive		None	50	53269	Passed	4679860	183153	52
GCA_007238115.1	PRJNA186035	SAMN05992369	PDT000159021.4	FDA983017-002-025	2016-10-19	USA:CO	food	None	Sensitive		None	50	55219	Passed	4860476	46056	192
GCA_007267245.1	PRJNA248792	SAMN09634283	PDT000344121.1	238402	2016-03	United Kingdom: United Kingdom	food	None	Sensitive		None	50	136098	Passed	4736037	171356	47
GCA_007271055.1	PRJNA248792	SAMN09638084	PDT000345145.1	238401	2016-03	United Kingdom: United Kingdom	food	None	Sensitive		IncI	50	136706	Passed	4839056	275796	60
GCA_007013845.1	PRJNA248792	SAMN09661893	PDT000350106.1	240146	2016-03	United Kingdom: United Kingdom	food	None	Sensitive		None	50	138170	Passed	4682125	323984	56
GCA_010392385.1	PRJNA242847	SAMN03921996	PDT000072762.2	FSIS1400476	2013	USA:MO	NRTE(NotReadytoEat)ComminutedPoultryExploratorySamplingTurkeys	aac(3)-IId, ant(3'')-Ia, blaTEM-1B, tet(A)	gentamicin, streptomycin, ampicillin, tetracycline	Yes	IncI1	50	36310	Passed	4831873	677503	37
GCA_007612415.1	PRJNA248792	SAMN11309991	PDT000485326.1	715952	2016-03	United Kingdom: United Kingdom	food	None	Sensitive		None	50	177224	Passed	4818313	98201	245
GCA_008697305.1	PRJNA230403	SAMN07455830	PDT000232376.2	PNUSAS015485	2017-05	USA	stool	None	Sensitive		None	95	81790	Passed	4727531	406996	45
GCA_010457585.1	PRJNA242847	SAMN03922002	PDT000072773.2	FSIS1400482	2014	USA:IN	NRTE(NotReadytoEat)ComminutedPoultryExploratorySamplingTurkeys	aac(3)-IId, ant(3'')-Ia, blaTEM-1B, tet(A)	gentamicin, streptomycin, ampicillin, tetracycline	Yes	IncI1	50	36317	Passed	4852060	517929	41
GCA_007674965.1	PRJNA248792	SAMN11086299	PDT000474300.1	238400	2016-03	United Kingdom: United Kingdom	food	None	Sensitive		None	50	177224	Passed	4649057	376030	38
GCA_011409345.1	PRJNA243636	SAMN03218179	PDT000060143.2	CFSAN006195	2005-10-18	Colombia:Cartagena	meatbovine	aac(3)-IId, ant(3'')-Ia, blaTEM-1B, tet(A)	gentamicin, streptomycin, ampicillin, tetracycline	Yes	IncI1	50	31929	Passed	4815775	252237	44
GCA_007543675.1	PRJNA248792	SAMN12265782	PDT000542799.1	772906	2019-07	United Kingdom: United Kingdom	food	None	Sensitive		None	50	190987	Passed	4670789	112834	86
GCA_010713715.1	PRJNA248792	SAMN03476135	PDT000059018.2	41952	2014-08	UnitedKingdom:MidlandsandEastofEngland	human	aac(3)-IId, ant(3'')-Ia, blaTEM-1B, tet(A)	gentamicin, streptomycin, ampicillin, tetracycline	Yes	IncI1	49	26574	Passed	4833390	322512	39
GCA_007857355.1	PRJNA248792	SAMN12375510	PDT000550136.1	777389	2019-07	United Kingdom: United Kingdom	food	None	Sensitive		None	50	190987	Passed	4751111	197641	51
GCA_011106625.1	PRJNA186035	SAMN02709315	PDT000146157.2	FDA408191 1-9	2007-02-07	Mexico	fresh basil	None	Sensitive		ColpVC, IncFIB(S), IncFII(S)	50	49505	Passed	4677375	74015	139
GCA_009998245.1	PRJNA248792	SAMN03479961	PDT000059499.2	37104	2014-08	UnitedKingdom:London	human	aac(3)-IId, ant(3'')-Ia, blaTEM-1B, tet(A)	gentamicin, streptomycin, ampicillin, tetracycline	Yes	IncI1	2496	31354	Passed	4839834	223332	40
GCA_007216855.1	PRJNA186035	SAMN02919096	PDT000333068.1	FDA862475 1-1	2014-05-14	Viet Nam	frog legs	None	Sensitive		IncI2	50	128849	Passed	4737149	228758	45
GCA_010713595.1	PRJNA248792	SAMN03480366	PDT000059902.2	80547	2015-01	UnitedKingdom:NorthofEngland	human	aac(3)-IId, ant(3'')-Ia, blaTEM-1B, tet(A)	gentamicin, streptomycin, ampicillin, tetracycline	Yes	IncI1	49	31814	Passed	4820494	97438	85
GCA_011123765.1	PRJNA230403	SAMN07503343	PDT000234772.2	PNUSAS019396	2017-07	USA	stool	None	Sensitive		None	95	82733	Passed	4646738	710976	19
GCA_012927955.1	PRJNA615091	SAMN14446556	PDT000729601.1	308	2001-12-13	Australia	goat feces	None	Sensitive		None	50	229329	Passed	4646096	729040	26
GCA_007378405.1	PRJNA248792	SAMN10599803	PDT000418068.1	609356	2018-09	UnitedKingdom:UnitedKingdom	human	aac(3)-IId, ant(3'')-Ia, blaTEM-1B, tet(A)	gentamicin, streptomycin, ampicillin, tetracycline	Yes	IncI1	27	123637	Passed	4830105	446099	33
GCA_012928025.1	PRJNA615147	SAMN14446975	PDT000729605.1	388	2002-11-20	Australia	goat rumen	None	Sensitive		None	50	229144	Passed	4558654	352363	44
GCA_007179945.1	PRJNA183850	SAMN03275985	PDT000052476.2	NY-N13128	2007	USA:NM	ground beef	None	Sensitive		None	50	24343	Passed	4791711	364762	28
GCA_008552765.1	PRJNA292661	SAMN05201754	PDT000134848.2	CVM N38847	2012	USA:PA	ground turkey	None	Sensitive		None	27	41768	Passed	4736361	594100	24
GCA_007599175.1	PRJNA248792	SAMN11042119	PDT000471235.1	321067	2016-11	UnitedKingdom:UnitedKingdom	human	aac(3)-IId, ant(3'')-Ia, blaTEM-1B, tet(A)	gentamicin, streptomycin, ampicillin, tetracycline	Yes	IncI1	27	126072	Passed	4838275	212331	55
GCA_010563265.1	PRJNA230403	SAMN07519141	PDT000236415.2	PNUSAS019560	2017-07	USA	stool	None	Sensitive		None	95	83669	Passed	4693129	200209	42
GCA_008476505.1	PRJNA292661	SAMN05201816	PDT000134823.2	CVM N38937	2012	USA:NY	ground turkey	None	Sensitive		None	27	46403	Passed	4708739	67835	123
GCA_011185435.1	PRJNA292661	SAMN12586957	PDT000565589.1	CVM N18S1144	2018	USA:KS	Ground Beef	None	Sensitive		None	50	198477	Passed	4648788	155236	48
GCA_010432065.1	PRJNA230403	SAMN07595959	PDT000239976.2	PNUSAS021275	2017-07	USA	stool	None	Sensitive		None	95	86145	Passed	4660717	761796	13
GCA_008698655.1	PRJNA230403	SAMN07595954	PDT000239975.2	PNUSAS021266	2017-06	USA	stool	None	Sensitive		None	95	86146	Passed	4926513	107943	116
GCA_007409185.1	PRJNA248792	SAMN10827295	PDT000453979.1	552406	2018-06	UnitedKingdom:UnitedKingdom	human	aac(3)-IId, ant(3'')-Ia, blaTEM-1B, tet(A)	gentamicin, streptomycin, ampicillin, tetracycline	Yes	IncI1	49	129994	Passed	4823295	127273	91
GCA_007434445.1	PRJNA248792	SAMN11043676	PDT000472661.1	311450	2016-10	UnitedKingdom:UnitedKingdom	human	aac(3)-IId, ant(3'')-Ia, blaTEM-1B, tet(A)	gentamicin, streptomycin, ampicillin, tetracycline	Yes	IncI1	27	168001	Passed	4832402	196961	64
GCA_008406295.1	PRJNA292661	SAMN04576636	PDT000121174.2	CVM N56567	2015	USA:NM	ground turkey	None	Sensitive		None	50	2666	Passed	4714163	147606	68
GCA_007152545.1	PRJNA248792	SAMN09351895	PDT000323772.1	116041	2015-05	UnitedKingdom:UnitedKingdom	human	aac(3)-IId, ant(3'')-Ia, blaTEM-1B, tet(A)	gentamicin, streptomycin, ampicillin, tetracycline	Yes	IncI1	50	175902	Passed	4833024	230147	69
GCA_005688835.1	PRJNA292661	SAMN10132892	PDT000385633.1	CVM N17S583	2017	USA:IA	ground turkey	None	Sensitive		None	50	2912	Passed	4709994	212694	46
GCA_010772115.1	PRJNA230403	SAMN07746370	PDT000250453.2	PNUSAS024168	2017-06	USA	stool	None	Sensitive		None	126	92210	Passed	4673881	217152	57
GCA_007858095.1	PRJNA248792	SAMN12385952	PDT000550183.1	779132	2019-07	UnitedKingdom:UnitedKingdom	human	aac(3)-IId, ant(3'')-Ia, blaTEM-1B, tet(A)	gentamicin, streptomycin, ampicillin, tetracycline	Yes	IncI1, IncX4	50	196193	Passed	4868414	393571	52
GCA_011411495.1	PRJNA292661	SAMN05416444	PDT000139641.2	CVM N58651	2015	USA:NY	ground turkey	None	Sensitive		None	50	10732	Passed	4560499	237893	28
GCA_011179775.1	PRJNA248792	SAMN13506092	PDT000641268.1	850026	2019-11	UnitedKingdom:UnitedKingdom	human	aac(3)-IId, ant(3'')-Ia, blaTEM-1B, tet(A)	gentamicin, streptomycin, ampicillin, tetracycline	Yes	IncI1	27	218045	Passed	4896495	303978	43
GCA_011003555.1	PRJNA248792	SAMN14127867	PDT000687596.1	888071	2020-01	UnitedKingdom:UnitedKingdom	human	aac(3)-IId, ant(3'')-Ia, blaTEM-1B, tet(A)	gentamicin, streptomycin, ampicillin, tetracycline	Yes	IncI1	27	225425	Passed	4828351	387634	33
GCA_010512855.1	PRJNA275961	SAMN03577412	PDT000273943.2	CFSAN031879	2014-02-22	Ethiopia:CentralEth.	Feces(swine)	aac(3)-IId, ant(3'')-Ia, blaTEM-1B, tet(A)	gentamicin, streptomycin, ampicillin, tetracycline	Yes	IncI1	1934	103200	Passed	4838348	728482	37
GCA_011438835.1	PRJNA277983	SAMN03462221	PDT000086569.2	CDPHFDLB-F14M00927	2014-06-04	Canada	chiapowder	aac(3)-IId, ant(3'')-Ia, blaTEM-1B, tet(A)	gentamicin, streptomycin, ampicillin, tetracycline	Yes	IncI1	50	11164	Passed	4862732	603585	48
GCA_008409325.1	PRJNA292661	SAMN04576688	PDT000121226.2	CVMN58020	2015	USA:NY	chickenbreast	aac(3)-IId, ant(3'')-Ia, blaTEM-1B, tet(A)	gentamicin, streptomycin, ampicillin, tetracycline	Yes	IncI1	50	2712	Passed	4833624	652080	33
GCA_010607225.1	PRJNA230403	SAMN07947977	PDT000260445.2	PNUSAS025785	2017-07	USA	stool	None	Sensitive		None	95	95765	Passed	4700170	84613	109
GCA_008404585.1	PRJNA292661	SAMN03988396	PDT000086014.2	CVM N54290	2014	USA:TN	ground turkey	None	Sensitive		None	50	11958	Passed	4718912	522260	26
GCA_008515525.1	PRJNA292661	SAMN03988481	PDT000086099.2	CVM N55401	2014	USA:WA	ground turkey	None	Sensitive		None	50	23151	Passed	4718692	152055	74
GCA_010774665.1	PRJNA230403	SAMN08027675	PDT000265825.2	PNUSAS027725	2017-10	USA	stool	None	Sensitive		None	95	98818	Passed	4744274	209554	45
GCA_008472345.1	PRJNA292661	SAMN04576692	PDT000121230.2	CVMN58025	2015	USA:NY	groundturkey	aac(3)-IId, ant(3'')-Ia, blaTEM-1B, tet(A)	gentamicin, streptomycin, ampicillin, tetracycline	Yes	IncI1	50	2712	Passed	4859923	271584	46
GCA_010396065.1	PRJNA292661	SAMN05416560	PDT000139697.2	CVM N62525	2015	USA:CO	ground turkey	None	Sensitive		IncI1	50	46638	Passed	4874015	374694	35
GCA_008406085.1	PRJNA292661	SAMN03988246	PDT000085864.3	CVMN52045	2014	USA:OR	groundturkey	aac(3)-IId, ant(3'')-Ia, blaTEM-1B, tet(A)	gentamicin, streptomycin, ampicillin, tetracycline	Yes	IncI1	680	11826	Passed	4879513	178390	57
GCA_011120785.1	PRJNA230403	SAMN08049575	PDT000267608.2		2017-11	USA	stool	None	Sensitive		IncI1	95	99837	Passed	5015060	163704	55
GCA_010766115.1	PRJNA292661	SAMN05771785	PDT000149716.2	CVM N62950	2015	USA:MD	ground turkey	None	Sensitive		IncI2, IncP1	50	50471	Passed	4790005	332153	39
GCA_008403985.1	PRJNA292661	SAMN03988390	PDT000086008.2	CVMN54284	2014	USA:PA	groundturkey	aac(3)-IId, ant(3'')-Ia, blaTEM-1B, tet(A)	gentamicin, streptomycin, ampicillin, tetracycline	Yes	IncI1, IncX4	680	11953	Passed	4849341	37128	240
GCA_010530135.1	PRJNA230403	SAMN07985586	PDT000268974.2	PNUSAS026514	2017-10	USA	stool	None	Sensitive		None	95	100550	Passed	4800374	234226	52
GCA_010629415.1	PRJNA230403	SAMN08136498	PDT000269883.2	PNUSAS029480	2017-11	USA	stool	None	Sensitive		None	95	100706	Passed	4776044	304037	33
GCA_011147455.1	PRJNA230403	SAMN08134048	PDT000269936.2	PNUSAS028662	2017-10	USA	stool	None	Sensitive		None	95	101311	Passed	4679393	317672	35
GCA_010506095.1	PRJNA292661	SAMN08114284	PDT000269374.2	CVM N16S417	2016	USA:GA	ground turkey	None	Sensitive		IncI1	50	100798	Passed	4866026	163997	52
GCA_008410285.1	PRJNA292666	SAMN04577244	PDT000121307.2	CVM N57137F	2014	USA:IA	Hogs	None	Sensitive		None	50	2789	Passed	4741470	224929	47
GCA_010367805.1	PRJNA203445	SAMN02367750	PDT000002242.3	CDC B2076	Not informed	USA: Texas	human	None	Sensitive		None	50	42300	Passed	4763890	651888	26
GCA_010613145.1	PRJNA230403	SAMN08144227	PDT000271236.2	PNUSAS029372	2017-11	USA	stool	None	Sensitive		None	95	101623	Passed	4679707	195737	49
GCA_008852165.1	PRJNA248792	SAMN04600301	PDT000122403.2	132001	2015-07	United Kingdom: United Kingdom	human	None	Sensitive		IncI1	50	1406	Passed	4808880	179179	49
GCA_008836165.1	PRJNA248792	SAMN04600455	PDT000122517.2	176322	2015-10	United Kingdom: United Kingdom	human	None	Sensitive		None	50	1513	Passed	5071894	212038	78
GCA_010474625.1	PRJNA230403	SAMN08144267	PDT000271434.2	PNUSAS029073	2017-11	USA	stool	None	Sensitive		None	95	101908	Passed	4846298	269700	47
GCA_010764995.1	PRJNA230403	SAMN06894992	PDT000211670.2	PNUSAS011646	2017-02	USA	stool	aac(3)-IId, ant(3'')-Ia, blaTEM-1B, tet(A)	gentamicin, streptomycin, ampicillin, tetracycline	Yes	IncI1	27	72124	Passed	4877543	651926	44
GCA_008853065.1	PRJNA248792	SAMN04600589	PDT000122577.2	199800	2015-12	United Kingdom: United Kingdom	human	None	Sensitive		IncI1	50	1569	Passed	4733300	252387	41
GCA_004254105.1	PRJNA248792	SAMN04601046	PDT000122850.2	198227	2015-12	United Kingdom: United Kingdom	human	None	Sensitive		None	50	1819	Passed	4719410	130178	74
GCA_008752495.1	PRJNA248792	SAMN04363273	PDT000099199.2	97268	Not informed	United Kingdom: None	human	None	Sensitive		None	50	7125	Passed	4804356	421545	28
GCA_008743835.1	PRJNA248792	SAMN04363989	PDT000099841.2	18516	Not informed	United Kingdom: None	human	None	Sensitive		None	50	7737	Passed	4748154	282692	45
GCA_008491485.1	PRJNA230403	SAMN08584076	PDT000288939.2	PNUSAS034066	2018-01	USA	stool	aac(3)-IId, ant(3'')-Ia, blaTEM-1B, tet(A)	gentamicin, streptomycin, ampicillin, tetracycline	Yes	IncI1	27	110566	Passed	4860239	130019	74
GCA_007443125.1	PRJNA292666	SAMN11229104	PDT000481151.1	FSIS11919172	2019	USA:IL	animalswinemarketswine	aac(3)-IId, ant(3'')-Ia, blaTEM-1B, tet(A)	gentamicin, streptomycin, ampicillin, tetracycline	Yes	IncI1	49	176207	Passed	4831004	728552	39
GCA_010660465.1	PRJNA248792	SAMN03169179	PDT000043316.5	H122180375	2012-05	United Kingdom: Midlands and East of England	human	None	Sensitive		None	50	21096	Passed	4687157	703410	23
GCA_010974155.1	PRJNA248792	SAMN03473971	PDT000054792.2	6460	2014-04	United Kingdom: North of England	human	None	Sensitive		None	50	26188	Passed	4880139	342805	34
GCA_010447155.1	PRJNA230403	SAMN08326469	PDT000277679.2	PNUSAS028091	2017-10	USA	stool	None	Sensitive		None	95	104756	Passed	4718717	223090	56
GCA_011102855.1	PRJNA292666	SAMN04376234	PDT000100901.2	FSIS1503583	2015	USA:IL	animalswinesow	aac(3)-IId, ant(3'')-Ia, blaTEM-1B, tet(A)	gentamicin, streptomycin, ampicillin, tetracycline	Yes	IncI1	49	2794	Passed	4825792	609975	35
GCA_010723075.1	PRJNA248792	SAMN03475865	PDT000055400.2	65362	2014-10	United Kingdom: Midlands and East of England	human	None	Sensitive		None	50	26749	Passed	4649360	149372	58
GCA_010527535.1	PRJNA230403	SAMN08355110	PDT000278585.2	PNUSAS031798	2017-11	USA	stool	None	Sensitive		None	95	105092	Passed	4688253	728605	19
GCA_010470045.1	PRJNA230403	SAMN08294539	PDT000278833.2	PNUSAS030377	2017-10	USA	stool	None	Sensitive		None	95	105230	Passed	4722074	121927	78
GCA_010440635.1	PRJNA292666	SAMN04376254	PDT000100917.2	FSIS1504672	2015	USA:PA	animalswinesow	aac(3)-IId, ant(3'')-Ia, blaTEM-1B, tet(A)	gentamicin, streptomycin, ampicillin, tetracycline	Yes	IncI1	49	6545	Passed	4821459	219935	44
GCA_008409865.1	PRJNA292666	SAMN04577370	PDT000121433.2	CVMN57581F	2014	USA:AR	YoungTurkey	aac(3)-IId, ant(3'')-Ia, blaTEM-1B, tet(A)	gentamicin, streptomycin, ampicillin, tetracycline	Yes	IncI1	50	2912	Passed	4831173	393838	36
GCA_007548075.1	PRJNA248792	SAMN03477474	PDT000056960.2	13384	2014-05	United Kingdom: None	human	None	Sensitive		IncI1	50	28147	Passed	4764686	106831	92
GCA_008476435.1	PRJNA319593	SAMN04954809	PDT000129550.2		2016	Australia	human	aac(3)-IId, ant(3'')-Ia, blaTEM-1B, tet(A)	gentamicin, streptomycin, ampicillin, tetracycline	Yes	IncI1	50	46178	Passed	4819707	130419	85
GCA_009853195.1	PRJNA254816	SAMN02908544	PDT000660917.1	CRJJGF_00037	2010	USA	Turkeyswab	aac(3)-IId, ant(3'')-Ia, blaTEM-1B, tet(A)	gentamicin, streptomycin, ampicillin, tetracycline	Yes	IncI1	27	43108	Passed	4828386	677503	28
GCA_010634325.1	PRJNA248792	SAMN03475478	PDT000055044.2	14531	2014-05	United Kingdom: South of England	human	None	Sensitive		None	50	28147	Passed	4690844	450598	28
GCA_010725965.1	PRJNA248792	SAMN03479887	PDT000059426.2	40353	2014-08	United Kingdom: Midlands and East of England	human	None	Sensitive		None	50	30231	Passed	4651922	173033	60
GCA_007549415.1	PRJNA248792	SAMN03475634	PDT000055197.2	5838	2014-04	United Kingdom: South of England	human	None	Sensitive		None	50	30467	Passed	4650682	251305	39
GCA_010756735.1	PRJNA230403	SAMN06291542	PDT000187156.2	PNUSAS007891	2016-01	USA	urine	aac(3)-IId, ant(3'')-Ia, blaTEM-1B, tet(A)	gentamicin, streptomycin, ampicillin, tetracycline	Yes	IncI1	27	63518	Passed	4974983	146047	78
GCA_010921465.1	PRJNA248792	SAMN03479419	PDT000058894.2	5963	2014-04	United Kingdom: South of England	human	None	Sensitive		None	50	30467	Passed	4713512	272126	39
GCA_005625995.1	PRJNA313928	SAMN10261281	PDT000395960.1	21	2008-12-08	Mexico:Sinaloa	riverwater	aac(3)-IId, ant(3'')-Ia, blaTEM-1B, tet(A)	gentamicin, streptomycin, ampicillin, tetracycline	Yes	IncFIB(AP001918), IncI1	50	148155	Passed	5062375	383265	62
GCA_007175595.1	PRJNA248792	SAMN09431701	PDT000330698.1	244421	2016-04	United Kingdom: United Kingdom	human	None	Sensitive		IncFII(p96A)	50	46179	Passed	5029090	87167	114
GCA_009037085.1	PRJNA248792	SAMN06247480	PDT000179725.2	138391	2015-07	United Kingdom: United Kingdom	human	None	Sensitive		IncI1	50	60045	Passed	4773186	209008	64
GCA_009028945.1	PRJNA248792	SAMN06248142	PDT000180384.2	287714	2016-08	United Kingdom: United Kingdom	human	None	Sensitive		None	50	60390	Passed	4660390	58133	153
GCA_009032205.1	PRJNA248792	SAMN06248298	PDT000180518.2	142536	2015-08	United Kingdom: United Kingdom	human	None	Sensitive		None	50	60446	Passed	4716494	90033	107
GCA_009135485.1	PRJNA248792	SAMN06278169	PDT000182176.2	285688	2016-08	United Kingdom: United Kingdom	human	None	Sensitive		None	50	61238	Passed	4693777	729340	26
GCA_009083585.1	PRJNA248792	SAMN06278616	PDT000182613.2	223561	2016-02	United Kingdom: United Kingdom	human	None	Sensitive		None	50	61478	Passed	4687980	275665	36
GCA_006389675.1	PRJNA183850	SAMN03276085	PDT000067839.3	NY-N14330	2007	USA:TN	groundturkey	aac(3)-IId, ant(3'')-Ia, blaTEM-1B, tet(A), tet(B)	gentamicin, streptomycin, ampicillin, tetracycline	Yes	IncI1, IncI1	27	4827	Passed	4950761	152003	79
GCA_004158495.1	PRJNA248792	SAMN09228643	PDT000317300.1	296825	2016-09	United Kingdom: United Kingdom	human	None	Sensitive		IncI	50	62974	Passed	4789422	239917	58
GCA_007150865.1	PRJNA248792	SAMN09298459	PDT000323071.1	296290	2016-09	United Kingdom: United Kingdom	human	None	Sensitive		None	50	62974	Passed	4678632	272151	36
GCA_009291405.1	PRJNA248792	SAMN07180373	PDT000214391.2	370015	2017-05	United Kingdom: United Kingdom	human	None	Sensitive		None	50	73281	Passed	4651023	278100	38
GCA_011620895.1	PRJNA248792	SAMN09211333	PDT000314894.2	436936	2017-10	United Kingdom: United Kingdom	human	None	Sensitive		None	50	103383	Passed	4783214	206416	50
GCA_006758235.1	PRJNA292661	SAMN05201638	PDT000135313.4	CVMN31845	2011	USA:MD	groundturkey	aac(3)-IId, ant(3'')-Ia, blaTEM-1B, tet(A), tet(B)	gentamicin, streptomycin, ampicillin, tetracycline	Yes	IncI1	27	47242	Passed	4928092	250387	65
GCA_010400905.1	PRJNA230403	SAMN08567862	PDT000288116.2	PNUSAS033819	2017-11	USA	stool	None	Sensitive		None	19	109992	Passed	4629122	147633	63
GCA_006696025.1	PRJNA292661	SAMN05201706	PDT000135290.4	CVMN37906	2011	USA:CO	groundturkey	aac(3)-IId, ant(3'')-Ia, blaTEM-1B, tet(A), tet(B)	gentamicin, streptomycin, ampicillin, tetracycline	Yes	IncI1, IncI1	27	47326	Passed	4946136	197782	68
GCA_007340715.1	PRJNA248792	SAMN10335038	PDT000398454.1	627400	2018-10	United Kingdom: United Kingdom	human	None	Sensitive		None	50	110634	Passed	4724593	212393	39
GCA_006695965.1	PRJNA292661	SAMN05201515	PDT000135095.4	CVMN29340	2011	USA:MN	groundturkey	aac(3)-IId, ant(3'')-Ia, blaTEM-1B, tet(A), tet(B)	gentamicin, streptomycin, ampicillin, tetracycline	Yes	IncI1, IncI1	27	39927	Passed	4931924	88833	111
GCA_010680785.1	PRJNA230403	SAMN03378117	PDT000050449.2	PNUSAS000154	2014-12	USA	stool	aac(3)-IId, ant(3'')-Ia, blaTEM-1B, tet(A)	gentamicin, streptomycin, ampicillin, tetracycline	Yes	IncI1	95	23759	Passed	4833265	728476	31
GCA_010430985.1	PRJNA230403	SAMN08584063	PDT000288921.2	PNUSAS030542	2017-11	USA	stool	None	Sensitive		None	4595	110529	Passed	4793506	482825	44
GCA_001244055.1	PRJNA242614	SAMN03894254	PDT000078063.1	CVMN47724	2013	USA:NM	groundturkey	aac(3)-IId, ant(3'')-Ia, blaTEM-1B, tet(A)	gentamicin, streptomycin, ampicillin, tetracycline	Yes	IncI1	50	10552	Passed	4820154	307644	53
GCA_001244095.1	PRJNA242614	SAMN03894255	PDT000078065.1	CVMN47725	2013	USA:NM	groundturkey	aac(3)-IId, ant(3'')-Ia, blaTEM-1B, tet(A)	gentamicin, streptomycin, ampicillin, tetracycline	Yes	IncI1	50	10552	Passed	4820608	283921	47
GCA_002031635.1	PRJNA203445	SAMN02367916	PDT000194761.1	BCW_2106	2010	USA:Tennessee	groundturkey	aac(3)-IId, ant(3'')-Ia, blaTEM-1B, tet(A), tet(B)	gentamicin, streptomycin, ampicillin, tetracycline	Yes	IncI1	27	42621	Passed	4899282	30204	380
GCA_002031105.1	PRJNA203445	SAMN02367985	PDT000194735.1	BCW_2179	2011	USA:NewYork	groundturkey	aac(3)-IId, ant(3'')-Ia, blaTEM-1B, tet(A), tet(B)	gentamicin, streptomycin, ampicillin, tetracycline	Yes	IncI1	27	47539	Passed	4934599	189808	92
GCA_001478765.1	PRJNA242614	SAMN02699207	PDT000100258.1	CVMN29377	2011	USA:NM	groundturkey	aac(3)-IId, ant(3'')-Ia, blaTEM-1B, tet(A), tet(B)	gentamicin, streptomycin, ampicillin, tetracycline	Yes	IncI1	27	47127	Passed	4893707	255644	57
GCA_006697045.1	PRJNA292661	SAMN05201855	PDT000134949.4	CVMN40391	2012	USA:NM	groundturkey	aac(3)-IId, ant(3'')-Ia, blaTEM-1B, tet(A), tet(B)	gentamicin, streptomycin, ampicillin, tetracycline	Yes	IncI1	27	46815	Passed	4978350	4843604	3
GCA_010470265.1	PRJNA230403	SAMN08865479	PDT000303302.2	PNUSAS036639	2018-02	USA	stool	None	Sensitive		IncI1	49	113227	Passed	4782746	442517	24
GCA_006918275.1	PRJNA248792	SAMN09222448	PDT000316298.1	117257	2015-05	United Kingdom: United Kingdom	human	None	Sensitive		None	50	121758	Passed	4723993	212034	53
GCA_001242115.1	PRJNA242614	SAMN03894160	PDT000077979.1	CVMN45926	2013	USA:CT	groundturkey	aac(3)-IId, ant(3'')-Ia, blaTEM-1B, tet(A), tet(B)	gentamicin, streptomycin, ampicillin, tetracycline	Yes	IncI1	27	10460	Passed	4938902	171461	69
GCA_007137515.1	PRJNA248792	SAMN09225684	PDT000316691.1	513512	2018-03	United Kingdom: United Kingdom	human	None	Sensitive		None	50	121896	Passed	4680823	252618	42
GCA_007222615.1	PRJNA248792	SAMN09475153	PDT000334789.1	510156	2018-03	United Kingdom: United Kingdom	human	None	Sensitive		None	50	121896	Passed	4630914	163711	65
GCA_007138665.1	PRJNA248792	SAMN09225728	PDT000316730.1	143519	2015-08	United Kingdom: United Kingdom	human	None	Sensitive		None	50	121902	Passed	4729429	252372	41
GCA_010578685.1	PRJNA230403	SAMN08784403	PDT000297670.2	PNUSAS035985	2018-02	USA	stool	None	Sensitive		None	2118	114556	Passed	4965230	440117	36
GCA_007310465.1	PRJNA248792	SAMN10129762	PDT000384731.1	315154	2016-11	United Kingdom: United Kingdom	human	None	Sensitive		None	50	122770	Passed	4682423	299349	37
GCA_010573705.1	PRJNA230403	SAMN08815157	PDT000300732.2	PNUSAS037341	2018-02	USA	stool	None	Sensitive		None	95	114801	Passed	4689854	168687	58
GCA_007146585.1	PRJNA248792	SAMN09267110	PDT000320009.1	420644	2017-09	United Kingdom: United Kingdom	human	None	Sensitive		None	50	123193	Passed	4675592	231150	50
GCA_004185295.1	PRJNA217342	SAMN02335384	PDT000000621.6	CFSAN006246	2012-09-17	Mexico:Sinaloa	surface	aac(3)-IVa, aadA1, aph(4)-Ia, blaTEM-1B, fosA4, mph(A), qnrS1, sul3, sul3, tet(A)	gentamicin, streptomycin, hygromicin, ampicillin, fosfomycin, erythromycin, azithromycin, ciprofloxacin, sulfisoxazole, tetracycline	Yes	IncFIA(HI1), IncHI1A, IncHI1B(R27), IncN	50	34764	Passed	4999324	149340	96
GCA_002234735.2	PRJNA354244	SAMN06045033	PDT000229860.2	SA20031783	Notinformed		Notinformed	aac(3)-IVa, ant(3'')-Ia, aph(4)-Ia, blaTEM-1B, dfrA15, floR, fosA4, mph(A), qnrS1, sul3, tet(A)	gentamicin, streptomycin, hygromicin, ampicillin, trimethoprim, chloramphenicol, fosfomycin, erythromycin, azithromycin, ciprofloxacin, sulfisoxazole, tetracycline	Yes	IncFIA(HI1), IncHI1A, IncHI1B(R27), IncN	680	35150	Passed	5046426	4792385	2
GCA_010580305.1	PRJNA230403	SAMN08956025	PDT000307351.2	PNUSAS036933	2018-02	USA	stool	None	Sensitive		None	95	117544	Passed	4682632	92365	95
GCA_007148145.1	PRJNA248792	SAMN09284895	PDT000321626.1	385916	2017-06	United Kingdom: United Kingdom	human	None	Sensitive		None	50	123604	Passed	4714259	175265	53
GCA_006933055.1	PRJNA248792	SAMN09295168	PDT000322863.1	519463	2018-03	United Kingdom: United Kingdom	human	None	Sensitive		None	50	124011	Passed	4754985	258648	42
GCA_007154965.1	PRJNA248792	SAMN09386490	PDT000325963.1	275802	2016-07	United Kingdom: United Kingdom	human	None	Sensitive		None	50	125371	Passed	4685330	154154	68
GCA_007163545.1	PRJNA248792	SAMN09388851	PDT000327544.1	335315	2017-01	United Kingdom: United Kingdom	human	None	Sensitive		None	50	125787	Passed	4642913	212035	43
GCA_003887735.1	PRJNA248792	SAMN09396982	PDT000328438.1	449641	2017-11	United Kingdom: United Kingdom	human	None	Sensitive		None	50	126270	Passed	4715306	336826	31
GCA_007174215.1	PRJNA248792	SAMN09431324	PDT000330502.1	136564	2015-07	United Kingdom: United Kingdom	human	None	Sensitive		IncFII(29), IncI1	50	127617	Passed	4846732	163031	82
GCA_010586245.1	PRJNA230403	SAMN08638999	PDT000292725.2	PNUSAS035140	2017-11	USA	stool	None	Sensitive		None	95	128119	Passed	4777020	382255	37
GCA_007207935.1	PRJNA248792	SAMN09434953	PDT000331684.1	232735	2016-03	United Kingdom: United Kingdom	human	None	Sensitive		None	50	128192	Passed	4622158	164154	58
GCA_004292025.1	PRJNA448475	SAMN08848581	PDT000468992.1	sg_b3	2016	Singapore	supermarket	aac(3)-IVa, ant(3'')-Ia, aph(4)-Ia, blaTEM-1B, dfrA15, floR, fosA4, mph(A), qnrS1, sul3, tet(A)	gentamicin, streptomycin, hygromicin, ampicillin, trimethoprim, chloramphenicol, fosfomycin, erythromycin, azithromycin, ciprofloxacin, sulfisoxazole, tetracycline	Yes	IncFIA(HI1), IncHI1A, IncHI1B(R27), IncN	3602	52174	Passed	5015554	531183	49
GCA_007209935.1	PRJNA248792	SAMN09435095	PDT000331824.1	446614	2017-11	United Kingdom: United Kingdom	human	None	Sensitive		ColpVC, IncI1	50	128310	Passed	4779749	212472	46
GCA_004291605.1	PRJNA448475	SAMN08848579	PDT000468970.1	sg_b28	2016	Singapore	supermarket	aac(3)-IVa, ant(3'')-Ia, aph(4)-Ia, blaTEM-1B, dfrA15, floR, fosA4, mph(A), qnrS1, sul3, tet(A)	gentamicin, streptomycin, hygromicin, ampicillin, trimethoprim, chloramphenicol, fosfomycin, erythromycin, azithromycin, ciprofloxacin, sulfisoxazole, tetracycline	Yes	IncFIA(HI1), IncHI1A, IncHI1B(R27), IncN	3602	52175	Passed	5014562	755125	47
GCA_004292035.1	PRJNA448475	SAMN08848580	PDT000468991.1	sg_b29	2016	Singapore	supermarket	aac(3)-IVa, ant(3'')-Ia, aph(4)-Ia, blaTEM-1B, dfrA15, floR, fosA4, mph(A), qnrS1, sul3, tet(A)	gentamicin, streptomycin, hygromicin, ampicillin, trimethoprim, chloramphenicol, fosfomycin, erythromycin, azithromycin, ciprofloxacin, sulfisoxazole, tetracycline	Yes	IncFIA(HI1), IncHI1A, IncN	3602	52175	Passed	5015600	755125	48
GCA_007006485.1	PRJNA248792	SAMN09435076	PDT000331803.1	290634	2016-08	United Kingdom: United Kingdom	human	None	Sensitive		None	50	128324	Passed	4875204	76838	131
GCA_007211215.1	PRJNA248792	SAMN09444698	PDT000332344.1	533424	2018-05	United Kingdom: United Kingdom	human	None	Sensitive		None	50	128546	Passed	4721208	148927	67
GCA_007216995.1	PRJNA248792	SAMN09463660	PDT000333559.1	217004	2016-02	United Kingdom: United Kingdom	human	None	Sensitive		IncI1	50	129097	Passed	4814644	96760	103
GCA_007216955.1	PRJNA248792	SAMN09463663	PDT000333557.1	259241	2016-05	United Kingdom: United Kingdom	human	None	Sensitive		None	50	129098	Passed	4681714	212035	47
GCA_004184575.1	PRJNA248792	SAMN09474912	PDT000334737.1	227076	2016-03	United Kingdom: United Kingdom	human	None	Sensitive		None	50	129890	Passed	4685077	382249	34
GCA_007220455.1	PRJNA248792	SAMN09475137	PDT000334780.1	182865	2015-11	United Kingdom: United Kingdom	human	None	Sensitive		None	50	129916	Passed	4651243	125677	64
GCA_007222235.1	PRJNA248792	SAMN09475872	PDT000335044.1	298794	2016-09	United Kingdom: United Kingdom	human	None	Sensitive		None	50	130071	Passed	4665459	33916	260
GCA_004292085.1	PRJNA448475	SAMN08848576	PDT000468994.1	sg_b232	2016	Singapore	supermarket	aac(3)-IVa, ant(3'')-Ia, aph(4)-Ia, blaTEM-1B, dfrA15, floR, fosA4, mph(A), qnrS1, sul3, tet(A)	gentamicin, streptomycin, hygromicin, ampicillin, trimethoprim, chloramphenicol, fosfomycin, erythromycin, azithromycin, ciprofloxacin, sulfisoxazole, tetracycline	Yes	IncFIA(HI1), IncHI1A, IncHI1B(R27), IncN	3602	52175	Passed	5015535	801436	44
GCA_007233995.1	PRJNA248792	SAMN09484179	PDT000336304.1	302631	2016-09	United Kingdom: United Kingdom	human	None	Sensitive		None	50	130606	Passed	4868309	180068	80
GCA_007249615.1	PRJNA248792	SAMN09521965	PDT000339525.1	199839	2015-12	United Kingdom: United Kingdom	human	None	Sensitive		None	50	132243	Passed	4715652	163976	67
GCA_004292065.1	PRJNA448475	SAMN08848578	PDT000468993.1	sg_b27	2016	Singapore	supermarket	aac(3)-IVa, ant(3'')-Ia, aph(4)-Ia, blaTEM-1B, dfrA15, floR, fosA4, mph(A), qnrS1, sul3, tet(A)	gentamicin, streptomycin, hygromicin, ampicillin, trimethoprim, chloramphenicol, fosfomycin, erythromycin, azithromycin, ciprofloxacin, sulfisoxazole, tetracycline	Yes	IncFIA(HI1), IncHI1A, IncHI1B(R27), IncN	3602	52244	Passed	5011285	755125	46
GCA_006995425.1	PRJNA248792	SAMN09522005	PDT000339569.1	549076	2018-05	United Kingdom: United Kingdom	human	None	Sensitive		None	50	132245	Passed	4651818	307059	34
GCA_007415605.1	PRJNA248792	SAMN10848842	PDT000457093.1	548940	2018-05	United Kingdom: United Kingdom	human	None	Sensitive		IncI1, IncI2	50	132245	Passed	4869207	178755	61
GCA_007650555.1	PRJNA248792	SAMN10827229	PDT000453920.1	563478	2018-06	United Kingdom: United Kingdom	human	None	Sensitive		None	50	132245	Passed	4649686	178885	47
GCA_010565765.1	PRJNA248792	SAMN03468969	PDT000054113.2	78679	2014-12	UnitedKingdom:NorthofEngland	human	aac(3)-VIa, aph(3'')-Ib, aph(3')-Ia, aph(6)-Id, blaCMY-2, floR, rmtE, sul1, sul2, tet(A), tet(M)	gentamicin, streptomycin, kanamycin, ampicillin, amoxicillin/clavulanicacid, cefoxitin, ceftriaxone, chloramphenicol, amikacin, sulfisoxazole, tetracycline	Yes	IncA/C2	680	25631	Passed	5026446	163904	87
GCA_007252815.1	PRJNA248792	SAMN09530981	PDT000340187.1	274246	2016-07	United Kingdom: United Kingdom	human	None	Sensitive		None	50	132462	Passed	4626408	170559	63
GCA_006997405.1	PRJNA248792	SAMN09557519	PDT000341130.1	288861	2016-08	United Kingdom: United Kingdom	human	None	Sensitive		None	50	133092	Passed	4718757	197722	50
GCA_007254115.1	PRJNA248792	SAMN09601685	PDT000341437.1	311463	2016-10	United Kingdom: United Kingdom	human	None	Sensitive		None	50	134906	Passed	4863680	161957	86
GCA_011074705.1	PRJNA230403	SAMN02947390	PDT000039607.2	2013K-1791	2013-10	USA	urine	None	Sensitive		None	49	19328	Passed	4702988	710969	20
GCA_007260525.1	PRJNA248792	SAMN09611270	PDT000342003.1	563445	2018-06	United Kingdom: United Kingdom	human	None	Sensitive		None	50	135315	Passed	4745044	258648	33
GCA_007272275.1	PRJNA248792	SAMN09643767	PDT000345239.1	329831	2016-12	United Kingdom: United Kingdom	human	None	Sensitive		None	50	136801	Passed	4722334	154155	75
GCA_007012885.1	PRJNA248792	SAMN09658671	PDT000349686.1	568245	2018-06	United Kingdom: United Kingdom	human	None	Sensitive		IncX4	50	137817	Passed	4683383	252386	45
GCA_007276055.1	PRJNA248792	SAMN09658743	PDT000349772.1	116583	2015-05	United Kingdom: United Kingdom	human	None	Sensitive		None	50	137898	Passed	4722338	229807	62
GCA_010750435.1	PRJNA230403	SAMN06135406	PDT000172338.2	PNUSAS006059	2016-11	USA	stool	aac(3)-VIa, aadA1, aph(3'')-Ib, aph(6)-Id, blaCMY-2, sul1, sul2, tet(A)	gentamicin, streptomycin, kanamycin, ampicillin, amoxicillin/clavulanicacid, cefoxitin, ceftriaxone, sulfisoxazole, tetracycline	Yes	IncA/C2	50	56789	Passed	4987214	172487	50
GCA_007534435.1	PRJNA248792	SAMN11352965	PDT000486490.1	717146	2019-03	UnitedKingdom:UnitedKingdom	human	aac(3)-IId, aadA5, aph(3'')-Ib, aph(6)-Id, blaTEM-1B, catA1, dfrA14, dfrA17, floR, gyrA(S83F), sul2, tet(B)	gentamicin, streptomycin, kanamycin, ampicillin, chloramphenicol, trimethoprim, ciprofloxacin, nalidixicacid, sulfisoxazole, tetracycline	Yes	IncFIB(AP001918), IncI1, IncQ1, IncQ1, IncX1	50	177701	Passed	5043781	183626	89
GCA_010394465.1	PRJNA230403	SAMN06030677	PDT000162650.2	PNUSAS005403	2016-08	USA	urine	None	Sensitive		None	95	53683	Passed	4708647	530814	23
GCA_010000665.1	PRJNA230403	SAMN06186772	PDT000176368.2	PNUSAS006551	2016-10	USA	urine	None	Sensitive		None	95	58151	Passed	4641115	85664	102
GCA_007687145.1	PRJNA248792	SAMN11441190	PDT000491152.1	723826	2019-04	UnitedKingdom:UnitedKingdom	human	aac(3)-IId, aadA5, aph(3'')-Ib, aph(6)-Id, blaTEM-1B, catA1, dfrA14, dfrA17, floR, gyrA(S83F), sul2, tet(B)	gentamicin, streptomycin, kanamycin, ampicillin, chloramphenicol, trimethoprim, ciprofloxacin, nalidixicacid, sulfisoxazole, tetracycline	Yes	IncFIB(AP001918), IncI1, IncQ1, IncQ1, IncX1	50	178454	Passed	5085802	197732	80
GCA_007281915.1	PRJNA248792	SAMN09661887	PDT000350088.1	313240	2016-10	United Kingdom: United Kingdom	human	None	Sensitive		None	50	138178	Passed	4643161	163959	74
GCA_003902735.1	PRJNA248792	SAMN10067742	PDT000377544.1	584687	2018-08	United Kingdom: United Kingdom	human	None	Sensitive		None	50	142835	Passed	4729764	649519	45
GCA_007294235.1	PRJNA248792	SAMN10067859	PDT000377675.1	134273	2015-07	United Kingdom: United Kingdom	human	None	Sensitive		IncI1	50	142956	Passed	4929609	275585	37
GCA_010506075.1	PRJNA275961	SAMN03577386	PDT000273933.2	CFSAN031853	2013-11-28	Ethiopia:CentralEth.	Feces(poultry)	aac(3)-IId, aac(3)-IId, ant(3'')-Ia, ant(3'')-Ia, aph(3')-Ia, blaTEM-1B, tet(A)	gentamicin, streptomycin, kanamycin, ampicillin, tetracycline	Yes	IncI1	1934	6421	Passed	4879424	612355	48
GCA_007018405.1	PRJNA248792	SAMN10068948	PDT000378370.1	599536	2018-08	United Kingdom: United Kingdom	human	None	Sensitive		None	50	143001	Passed	4690133	51554	190
GCA_010679065.1	PRJNA230403	SAMN06298788	PDT000187181.2	PNUSAS007220	2016-12	USA	urine	None	Sensitive		None	95	63584	Passed	4724206	139361	69
GCA_007364845.1	PRJNA248792	SAMN10517484	PDT000413944.1	605792	2018-09	United Kingdom: United Kingdom	human	None	Sensitive		None	50	143001	Passed	4652383	441315	35
GCA_008408345.1	PRJNA292661	SAMN04576601	PDT000121139.2	CVMN55866	2015	USA:NY	groundturkey	aac(3)-IId, aac(3)-IId, ant(3'')-Ia, aph(3')-Ia, blaTEM-1B, tet(A)	gentamicin, streptomycin, kanamycin, ampicillin, tetracycline	Yes	IncFIA, IncFIB(AP001918), IncI1	50	2634	Passed	5037262	189766	73
GCA_010642465.1	PRJNA186035	SAMN02345452	PDT000025226.3	FSE0013	2012-01-28	USA:OH	unpackagedrawfreshwholepeppers	aac(3)-IId, ant(3'')-Ia, aph(3')-Ia, blaTEM-1B, tet(A)	gentamicin, streptomycin, kanamycin, ampicillin, tetracycline	Yes	IncI1	754	14745	Passed	4832866	652536	37
GCA_007302895.1	PRJNA248792	SAMN10093996	PDT000381537.1	588456	2018-08	United Kingdom: United Kingdom	human	None	Sensitive		IncI1	50	144270	Passed	4861790	154150	84
GCA_007305355.1	PRJNA248792	SAMN10097573	PDT000382402.1	430212	2017-10	United Kingdom: United Kingdom	human	None	Sensitive		None	50	144505	Passed	4747183	252312	41
GCA_010514875.1	PRJNA230403	SAMN07135351	PDT000211120.2		2017-04	USA	urine	None	Sensitive		None	2059	71359	Passed	4727281	381806	37
GCA_010620245.1	PRJNA230403	SAMN07346399	PDT000227799.2	PNUSAS017712	2017-06	USA	stool	aac(3)-IId, ant(3'')-Ia, aph(3')-Ia, blaTEM-1B, tet(A)	gentamicin, streptomycin, kanamycin, ampicillin, tetracycline	Yes	IncI1	50	80400	Passed	4845691	761980	28
GCA_007308055.1	PRJNA248792	SAMN10103387	PDT000383050.1	520544	2018-04	United Kingdom: United Kingdom	human	None	Sensitive		None	50	144782	Passed	4730734	313215	35
GCA_007319575.1	PRJNA248792	SAMN10087149	PDT000380633.1	321037	2016-11	United Kingdom: United Kingdom	human	None	Sensitive		None	50	144896	Passed	4717839	126659	77
GCA_007311675.1	PRJNA248792	SAMN10104928	PDT000383353.1	607282	2018-09	United Kingdom: United Kingdom	human	None	Sensitive		None	50	144928	Passed	4915416	267347	33
GCA_010588985.1	PRJNA230403	SAMN07270364	PDT000220645.2	2015AM-1173	2015-06	USA	urine	None	Sensitive		IncI1	49	75696	Passed	4824704	378297	40
GCA_007444365.1	PRJNA248792	SAMN10517884	PDT000414002.1	606237	2018-09	United Kingdom: United Kingdom	human	None	Sensitive		None	50	144928	Passed	4734981	55821	150
GCA_007343375.1	PRJNA248792	SAMN10343508	PDT000398898.1	608506	2018-09	United Kingdom: United Kingdom	human	None	Sensitive		IncFIB(S), IncFII(S)	50	145467	Passed	4688587	227727	37
GCA_010645505.1	PRJNA217342	SAMN03464499	PDT000064747.3	CFSAN024564	2012-08-20	Mexico:Sinaloa	sediment	aac(3)-IId, ant(3'')-Ia, aph(3'')-Ib, aph(6)-Id, blaTEM-1B, dfrA14, sul2, tet(A)	gentamicin, streptomycin, kanamycin, ampicillin, trimethoprim, sulfisoxazole, tetracycline	Yes	IncI1, IncQ1	50	34701	Passed	4861735	728476	37
GCA_010625625.1	PRJNA230403	SAMN07483873	PDT000233550.2	PNUSAS019650	2017-01	USA	stool	aac(3)-IId, aph(3'')-Ib, aph(3')-Ia, aph(6)-Id, ARR-2, blaTEM-1B, dfrA14, floR, gyrA(S83Y), mph(A), qnrS1, sul2, tet(A)	gentamicin, streptomycin, kanamycin, rifampicin, ampicillin, trimethoprim, chloramphenicol, ciprofloxacin, nalidixicacid, erythromycin, azithromycin, sulfisoxazole, tetracycline	Yes	IncHI2, IncHI2A, IncN	50	82360	Passed	4998870	588284	56
GCA_010606025.1	PRJNA230403	SAMN07407980	PDT000227631.2	PNUSAS018774	2016-09	USA	urine	None	Sensitive		IncI1	95	80163	Passed	4761788	237789	46
GCA_004188495.1	PRJNA248792	SAMN09520826	PDT000339162.1	274224	2016-07	United Kingdom: United Kingdom	human	None	Sensitive		IncI1	50	145471	Passed	4760590	212262	52
GCA_010593925.1	PRJNA230403	SAMN07767410	PDT000250319.2	PNUSAS022139	2017-08	USA	urine	None	Sensitive		None	2118	92156	Passed	4696130	762445	18
GCA_004162375.1	PRJNA248792	SAMN09350924	PDT000323743.1	159688	2015-09	UnitedKingdom:UnitedKingdom	human	aac(3)-IId, aadA17, aph(3'')-Ib, aph(3')-Ia, aph(6)-Id, ARR-2, blaTEM-1B, dfrA14, floR, gyrA(S83Y), lnu(F), mph(A), qnrS1, sul2, tet(A)	gentamicin, streptomycin, kanamycin, rifampicin, ampicillin, trimethoprim, chloramphenicol, ciprofloxacin, nalidixicacid, lincomycin, erythromycin, azithromycin, sulfisoxazole, tetracycline	Yes	Col8282, IncI1	49	124330	Passed	5017298	149221	104
GCA_010658225.1	PRJNA230403	SAMN08007397	PDT000264022.2	PNUSAS027604	2017-10	USA	urine	None	Sensitive		None	95	97395	Passed	4651808	246656	49
GCA_010530355.1	PRJNA230403	SAMN08043233	PDT000266695.2	PNUSAS027787	2017-10	USA	urine	None	Sensitive		IncFII	95	99064	Passed	4753418	464121	34
GCA_010475605.1	PRJNA230403	SAMN08117986	PDT000269713.2	PNUSAS029272	2017-10	USA	urine	None	Sensitive		None	95	100649	Passed	4846812	269700	52
GCA_010475905.1	PRJNA230403	SAMN08136961	PDT000269907.2	PNUSAS029286	2017-11	USA	urine	None	Sensitive		None	95	100649	Passed	4730753	109308	82
GCA_010501195.1	PRJNA230403	SAMN07269998	PDT000221292.2	PNUSAS015186	2016-02	USA	urine	None	Sensitive		None	412	100898	Passed	4692591	276059	28
GCA_004271945.1	PRJNA248792	SAMN10140190	PDT000386472.1	212754	2016-01	UnitedKingdom:UnitedKingdom	human	aac(3)-IId, aadA17, aph(3'')-Ib, aph(3')-Ia, aph(6)-Id, ARR-2, blaTEM-1B, dfrA14, floR, gyrA(S83Y), lnu(F), mph(A), qnrS1, sul2, tet(A)	gentamicin, streptomycin, kanamycin, rifampicin, ampicillin, trimethoprim, chloramphenicol, ciprofloxacin, nalidixicacid, lincomycin, erythromycin, azithromycin, sulfisoxazole, tetracycline	Yes	None	50	144822	Passed	4885321	164053	96
GCA_004272625.1	PRJNA248792	SAMN10140047	PDT000386402.1	264161	2016-06	United Kingdom: United Kingdom	human	None	Sensitive		IncI1	50	145471	Passed	4809368	171900	58
GCA_007335935.1	PRJNA248792	SAMN10272310	PDT000394390.1	619048	2018-10	United Kingdom: United Kingdom	human	None	Sensitive		None	50	147714	Passed	5121884	212248	88
GCA_007607615.1	PRJNA248792	SAMN11108967	PDT000476916.1	697922	2019-02	UnitedKingdom:UnitedKingdom	human	aac(3)-IId, aadA17, aph(3'')-Ib, aph(3')-Ia, aph(6)-Id, ARR-2, blaTEM-1B, dfrA14, floR, gyrA(S83Y), lnu(F), mph(A), qnrS1, sul2, tet(A)	gentamicin, streptomycin, kanamycin, rifampicin, ampicillin, trimethoprim, chloramphenicol, ciprofloxacin, nalidixicacid, lincomycin, erythromycin, azithromycin, sulfisoxazole, tetracycline	Yes	None	27	174376	Passed	4926615	252466	84
GCA_007339995.1	PRJNA248792	SAMN10335020	PDT000398440.1	626696	2018-10	United Kingdom: United Kingdom	human	None	Sensitive		None	50	149879	Passed	4679628	283926	38
GCA_007350415.1	PRJNA248792	SAMN10407577	PDT000406746.1	634821	2018-10	United Kingdom: United Kingdom	human	None	Sensitive		None	50	151756	Passed	4681435	252412	34
GCA_011169905.1	PRJNA230403	SAMN08513629	PDT000286298.2	PNUSAS029656	2017-11	USA	urine	None	Sensitive		None	95	109191	Passed	4736095	160221	76
GCA_010585045.1	PRJNA230403	SAMN08567626	PDT000288051.2	PNUSAS033218	2017-11	USA	urine	None	Sensitive		IncI1	95	153506	Passed	4783855	762314	25
GCA_007350095.1	PRJNA248792	SAMN10407917	PDT000406716.1	621467	2018-10	United Kingdom: United Kingdom	human	None	Sensitive		None	50	151762	Passed	4674574	111895	67
GCA_006450055.1	PRJNA248792	SAMN12040963	PDT000522231.1	722344	2019-03	UnitedKingdom:UnitedKingdom	human	aac(3)-IId, aadA17, aph(3'')-Ib, aph(3')-Ia, aph(6)-Id, ARR-2, blaTEM-1B, dfrA14, floR, gyrA(S83Y), lnu(F), mph(A), qnrS1, sul2, tet(A)	gentamicin, streptomycin, kanamycin, rifampicin, ampicillin, trimethoprim, chloramphenicol, ciprofloxacin, nalidixicacid, lincomycin, erythromycin, azithromycin, sulfisoxazole, tetracycline	Yes	None	50	186275	Passed	4882842	226797	80
GCA_007350835.1	PRJNA248792	SAMN10407931	PDT000406771.1	621717	2018-09	United Kingdom: United Kingdom	human	None	Sensitive		None	50	151777	Passed	4708661	142400	81
GCA_007397235.1	PRJNA248792	SAMN10723728	PDT000434254.1	662776	2018-12	UnitedKingdom:UnitedKingdom	human	aac(3)-IId, aadA17, aph(3'')-Ib, aph(3')-Ia, aph(6)-Id, ARR-2, blaTEM-1B, blaTEM-1C, blaTEM-57, dfrA14, floR, gyrA(S83Y), lnu(F), mph(A), qnrS1, sul2, tet(A)	gentamicin, streptomycin, kanamycin, rifampicin, ampicillin, trimethoprim, chloramphenicol, ciprofloxacin, nalidixicacid, lincomycin, erythromycin, azithromycin, sulfisoxazole, tetracycline	Yes	IncI1	27	164164	Passed	5010383	81726	164
GCA_002386325.1	PRJNA231221	SAMN07312417	PDT000246719.1	FDAARGOS_373	2014-07-01	USA:DC	clinical isolate	None	Sensitive		None	95	80050	Passed	4740754	243704	61
GCA_007520705.1	PRJNA248792	SAMN11043755	PDT000472726.1	302941	2016-09	UnitedKingdom:UnitedKingdom	human	aac(3)-IId, aadA17, aph(3'')-Ib, aph(6)-Id, ARR-2, blaTEM-1B, dfrA14, floR, gyrA(S83Y), lnu(F), mph(A), qnrS1, sul2, tet(A)	gentamicin, streptomycin, kanamycin, rifampicin, ampicillin, trimethoprim, chloramphenicol, ciprofloxacin, nalidixicacid, lincomycin, erythromycin, azithromycin, sulfisoxazole, tetracycline	Yes	None	50	137898	Passed	4916579	365700	67
GCA_007599695.1	PRJNA248792	SAMN11043738	PDT000472719.1	311990	2016-10	UnitedKingdom:UnitedKingdom	human	aac(3)-IId, aadA17, aph(3'')-Ib, aph(3')-Ia, aph(6)-Id, ARR-2, blaTEM-1B, dfrA14, floR, floR, gyrA(S83Y), lnu(F), mph(A), qnrS1, sul2, tet(A)	gentamicin, streptomycin, kanamycin, rifampicin, ampicillin, trimethoprim, chloramphenicol, ciprofloxacin, nalidixicacid, lincomycin, erythromycin, azithromycin, sulfisoxazole, tetracycline	Yes	IncFII, IncI1	50	119814	Passed	5149463	169608	115
GCA_011127355.1	PRJNA230403	SAMN08240001	PDT000275354.2	PNUSAS031049	2017-11	USA	urine	aac(3)-IId, aadA17, aph(3'')-Ib, aph(3')-Ia, aph(6)-Id, ARR-2, blaTEM-1B, dfrA14, floR, gyrA(S83Y), lnu(F), mph(A), qnrS1, sul2, tet(A)	gentamicin, streptomycin, kanamycin, rifampicin, ampicillin, trimethoprim, chloramphenicol, ciprofloxacin, nalidixicacid, lincomycin, erythromycin, azithromycin, sulfisoxazole, tetracycline	Yes	None	50	101862	Passed	4888560	393417	70
GCA_006814185.1	PRJNA183848	SAMN04255343	PDT000136915.4	CVM-N23587	2009	USA:OR	groundturkey	aac(3)-IId, aadA17, aph(3'')-Ib, aph(3')-Ia, aph(6)-Id, ARR-2, blaTEM-1B, dfrA14, floR, gyrA(S83Y), lnu(F), mph(A), qnrS1, sul2, tet(A)	gentamicin, streptomycin, kanamycin, rifampicin, ampicillin, trimethoprim, chloramphenicol, ciprofloxacin, nalidixicacid, lincomycin, erythromycin, azithromycin, sulfisoxazole, tetracycline	Yes	None	27	3342	Passed	4924451	105007	115
GCA_007292755.1	PRJNA248792	SAMN10067746	PDT000377550.1	588487	2018-08	UnitedKingdom:UnitedKingdom	human	aac(3)-IId, aadA17, aph(3'')-Ib, aph(3')-Ia, aph(6)-Id, ARR-2, blaTEM-1B, dfrA14, floR, gyrA(S83Y), lnu(F), mph(A), qnrS1, sul2, tet(A)	gentamicin, streptomycin, kanamycin, rifampicin, ampicillin, trimethoprim, chloramphenicol, ciprofloxacin, nalidixicacid, lincomycin, erythromycin, azithromycin, sulfisoxazole, tetracycline	Yes	None	27	121764	Passed	4932724	164059	118
GCA_007143385.1	PRJNA248792	SAMN09238919	PDT000318763.1	325518	2016-12	UnitedKingdom:UnitedKingdom	human	aac(3)-IId, aadA17, aph(3'')-Ib, aph(3')-Ia, aph(6)-Id, ARR-2, blaTEM-1B, dfrA14, floR, gyrA(S83Y), lnu(F), mph(A), qnrS1, sul2, tet(A)	gentamicin, streptomycin, kanamycin, rifampicin, ampicillin, trimethoprim, chloramphenicol, ciprofloxacin, nalidixicacid, lincomycin, erythromycin, azithromycin, sulfisoxazole, tetracycline	Yes	None	50	122770	Passed	4927443	178533	95
GCA_004188395.1	PRJNA248792	SAMN09516393	PDT000338641.1	107757	2015-04	UnitedKingdom:UnitedKingdom	human	aac(3)-IId, aadA17, aph(3'')-Ib, aph(3')-Ia, aph(6)-Id, ARR-2, blaTEM-1B, dfrA14, floR, gyrA(S83Y), lnu(F), mph(A), qnrS1, sul2, tet(A)	gentamicin, streptomycin, kanamycin, rifampicin, ampicillin, trimethoprim, chloramphenicol, ciprofloxacin, nalidixicacid, lincomycin, erythromycin, azithromycin, sulfisoxazole, tetracycline	Yes	None	50	134619	Passed	4892768	185099	86
GCA_007306925.1	PRJNA248792	SAMN10098117	PDT000382543.1	122291	2015-06	UnitedKingdom:UnitedKingdom	human	aac(3)-IId, aadA17, aph(3'')-Ib, aph(6)-Id, aph(6)-Id, ARR-2, blaTEM-1B, dfrA14, floR, gyrA(S83Y), lnu(F), mph(A), qnrS1, tet(A)	gentamicin, streptomycin, kanamycin, rifampicin, ampicillin, trimethoprim, chloramphenicol, ciprofloxacin, nalidixicacid, lincomycin, erythromycin, azithromycin, tetracycline	Yes	IncHI2, IncHI2A	50	40249	Passed	4899678	180329	73
GCA_007765355.2	PRJNA292661	SAMN08114010	PDT000730272.2	CVM N16S133	2016	USA:MD	ground turkey	None	Sensitive		None	27	63114	Passed	4687811	397885	16
GCA_007766075.1	PRJNA292661	SAMN08114139	PDT000269395.4	CVM N16S270	2016	USA:MD	ground turkey	None	Sensitive		None	27	63114	Passed	4877231	106543	98
GCA_007216075.1	PRJNA248792	SAMN09463322	PDT000333460.1	436923	2017-10	UnitedKingdom:UnitedKingdom	human	aac(3)-IId, aadA17, aph(3'')-Ib, aph(3')-Ia, aph(6)-Id, ARR-2, blaTEM-1B, dfrA14, floR, gyrA(S83Y), lnu(F), sul2, tet(A)	gentamicin, streptomycin, kanamycin, rifampicin, ampicillin, trimethoprim, chloramphenicol, ciprofloxacin, nalidixicacid, lincomycin, sulfisoxazole, tetracycline	Yes	IncHI2, IncHI2A, IncN	50	106826	Passed	5022240	465173	60
GCA_011429055.1	PRJNA230403	SAMN06324314	PDT000187887.2	PNUSAS008180	2016-12	USA	stool	aac(3)-VIa, ant(3'')-Ia, sul1	gentamicin, streptomycin, sulfisoxazole	No	IncI1, IncI1	50	59463	Passed	4809958	705626	20
GCA_010656265.1	PRJNA215333	SAMN02646882	PDT000027719.3	MDH-2014-00108	2004-07-12	USA:MN	ground turkey	None	Sensitive		None	27	15380	Passed	4661801	194500	57
GCA_010666915.1	PRJNA248792	SAMN03475660	PDT000055221.2	60165	2014-10	UnitedKingdom:None	human	aac(3)-VIa, ant(3'')-Ia, sul1	gentamicin, streptomycin, sulfisoxazole	No	IncI1	49	26574	Passed	4829231	394621	27
GCA_010372025.1	PRJNA248792	SAMN03479994	PDT000059532.2	40265	2014-08	UnitedKingdom:MidlandsandEastofEngland	human	aac(3)-VIa, ant(3'')-Ia, sul1	gentamicin, streptomycin, sulfisoxazole	No	IncI1	27	31409	Passed	4815145	223167	57
GCA_007836115.1	PRJNA215333	SAMN02378076	PDT000003386.3	MDH-2013-00071	2009-02-23	USA:MN	ground turkey	None	Sensitive		None	27	6409	Passed	4674484	65636	143
GCA_008251045.1	PRJNA248792	SAMN12631159	PDT000573841.1	794701	2019-08	UnitedKingdom:UnitedKingdom	human	aac(3)-VIa, ant(3'')-Ia, sul1	gentamicin, streptomycin, sulfisoxazole	No	IncI1	50	199541	Passed	4804177	652781	31
GCA_010614525.1	PRJNA275961	SAMN03577388	PDT000273967.2	CFSAN031855	2013-11-28	Ethiopia:CentralEth.	Feces(poultry)	aac(3)-VIa, ant(3'')-Ia, sul1	gentamicin, streptomycin, sulfisoxazole	No	IncI1	1934	6421	Passed	4767245	69088	121
GCA_001478685.1	PRJNA242614	SAMN02699201	PDT000100254.1	CVMN29357	2011	USA:CO	groundturkey	aac(3)-VIa, ant(3'')-Ia, sul1	gentamicin, streptomycin, sulfisoxazole	No	IncI1	27	47110	Passed	4801650	149818	64
GCA_001243775.1	PRJNA242614	SAMN03894243	PDT000078052.1	CVMN47713	2013	USA:GA	groundturkey	aac(3)-VIa, ant(3'')-Ia, sul1	gentamicin, streptomycin, sulfisoxazole	No	IncI1, IncI2	27	10541	Passed	4861080	117249	81
GCA_010749095.1	PRJNA230403	SAMN06270195	PDT000181221.2	2017K-0027	2016-11	USA	stool	aac(3)-VIa, ant(3'')-Ia, sul1, tet(A)	gentamicin, streptomycin, sulfisoxazole, tetracycline	Yes	IncI1	27	58132	Passed	4803744	397232	28
GCA_006389975.1	PRJNA219491	SAMN03938934	PDT000096609.3	VA-WGS-00632	2008	USA:NY	groundturkey	aac(3)-VIa, ant(3'')-Ia, sul1, tet(B)	gentamicin, streptomycin, sulfisoxazole, tetracycline	Yes	IncI1	27	8657	Passed	5012592	124329	87
GCA_006389915.1	PRJNA271470	SAMN03842418	PDT000087037.3	CVM-N16446	2008	USA:TN	groundturkey	aac(3)-VIa, ant(3'')-Ia, sul1, tet(B)	gentamicin, streptomycin, sulfisoxazole, tetracycline	Yes	IncI1, IncI1	27	10958	Passed	5040761	278794	44
GCA_006389755.1	PRJNA183850	SAMN03276089	PDT000067848.3	NY-N14334	2007	USA:TN	porkchop	aac(3)-VIa, ant(3'')-Ia, sul1, tet(B)	gentamicin, streptomycin, sulfisoxazole, tetracycline	Yes	IncI1	27	4827	Passed	5055078	324044	57
GCA_007198535.1	PRJNA186035	SAMN06856355	PDT000212934.2	SGSC 2208	Not informed	France	human	None	Sensitive		None	27	42303	Passed	4656779	236284	38
GCA_007676235.1	PRJNA191728	SAMN01933161	PDT000517451.1	SGSC 2512	Not informed	USA: TX	human	None	Sensitive		None	27	42301	Passed	4642821	149822	86
GCA_010715595.1	PRJNA203445	SAMN02367667	PDT000002047.7	IP 78/88	1988	France	human	None	Sensitive		None	27	42302	Passed	4732068	377719	36
GCA_001479185.1	PRJNA242614	SAMN02699239	PDT000100279.1	CVM N31412	2011	USA: PA	ground turkey	None	Sensitive		None	680	47216	Passed	4673548	281804	78
GCA_010388645.1	PRJNA203445	SAMN02367668	PDT000002048.7	IP 86/88	1988	France	human	None	Sensitive		None	27	42303	Passed	4625631	121022	73
GCA_002064045.1	PRJNA203445	SAMN02368647	PDT000197367.1	BCW_2771	2011	Ethiopia	human	None	Sensitive		None	27	42506	Passed	4906886	4775303	2
GCA_001479215.1	PRJNA242614	SAMN02699242	PDT000100281.1	CVM N31593	2011	USA: CT	ground turkey	None	Sensitive		None	680	47222	Passed	4697524	320742	41
GCA_011444735.1	PRJNA203445	SAMN02367666	PDT000003013.3	IP 67/88	1988	France	human	None	Sensitive		None	27	42693	Passed	4778352	80009	142
GCA_008876905.1	PRJNA248792	SAMN04600239	PDT000122356.2	197071	2015-12	United Kingdom: United Kingdom	human	None	Sensitive		None	27	1362	Passed	4680133	155135	60
GCA_008879885.1	PRJNA248792	SAMN04600765	PDT000122715.2	201489	2015-12	United Kingdom: United Kingdom	human	None	Sensitive		None	27	1693	Passed	4647989	252319	31
GCA_001245345.1	PRJNA242614	SAMN03894302	PDT000078107.1	CVM N50422	2013	USA: GA	Pork Chops	None	Sensitive		None	49	10597	Passed	4817624	220411	66
GCA_001246025.1	PRJNA242614	SAMN03894336	PDT000078133.1	CVM N51245	2013	USA: CA	Pork Chops	None	Sensitive		None	49	10631	Passed	4751231	124282	89
GCA_004159975.1	PRJNA248792	SAMN09244434	PDT000318928.1	539964	2018-05	United Kingdom: United Kingdom	human	None	Sensitive		None	50	155491	Passed	4640672	109343	101
GCA_012845235.1	PRJNA248792	SAMN14681276	PDT000725602.1	937176	2020-04	United Kingdom: United Kingdom	human	None	Sensitive		None	50	156695	Passed	4781552	729764	27
GCA_008740235.1	PRJNA248792	SAMN04363592	PDT000099453.2	56971	Not informed	United Kingdom: None	human	None	Sensitive		None	27	7375	Passed	4685617	107789	91
GCA_011369385.1	PRJNA248792	SAMN13874488	PDT000664442.1	869076	2020-01	UnitedKingdom:UnitedKingdom	human	aac(3)-IId, dfrA14, fosA7	gentamicin, trimethoprim, fosfomycin	Yes	IncI1	27	208649	Passed	5028595	235180	58
GCA_003735165.1	PRJNA242847	SAMN10291169	PDT000396403.1	FSIS21822492	2018	USA:LA	comminuted beef	None	Sensitive		None	49	148354	Passed	4731074	517668	29
GCA_008742955.1	PRJNA248792	SAMN04363824	PDT000099677.2	15237	Not informed	United Kingdom: None	human	None	Sensitive		None	27	7582	Passed	4710868	89721	125
GCA_007177615.1	PRJNA183850	SAMN02777708	PDT000044916.3	NY-30657	2003	USA:MD	groundturkey	aph(3')-Ia, blaCMY-2, sul2, tet(A)	kanamycin, ampicillin, amoxicillin/clavulanicacid, cefoxitin, ceftriaxone, sulfisoxazole, tetracycline	Yes	IncA/C2, IncI1	50	21783	Passed	5073359	212533	60
GCA_006994935.1	PRJNA248792	SAMN10521837	PDT000414611.1	646003	2018-11	United Kingdom: United Kingdom	human	None	Sensitive		None	50	157013	Passed	4737277	169435	49
GCA_008744475.1	PRJNA248792	SAMN04363952	PDT000099805.2	97244	Not informed	United Kingdom: None	human	None	Sensitive		None	27	7704	Passed	4724873	212616	56
GCA_007188895.1	PRJNA248792	SAMN04363957	PDT000099810.2	77324	Not informed	United Kingdom: None	human	None	Sensitive		None	27	7709	Passed	4673719	251921	45
GCA_006992325.1	PRJNA248792	SAMN10521801	PDT000414591.1	647892	2018-11	United Kingdom: United Kingdom	human	None	Sensitive		None	50	157029	Passed	4784135	100322	85
GCA_010379945.1	PRJNA230403	SAMN06677791	PDT000200279.2	PNUSAS011051	2017-02	USA	urine	aph(3')-Ia, blaTEM-1B, gyrA(S83F), mcr-1	kanamycin, ampicillin, ciprofloxacin, nalidixicacid, colistin	Yes	IncX4	50	67823	Passed	4851012	68450	142
GCA_009288305.1	PRJNA248792	SAMN07179569	PDT000214184.2	356627	2017-03	UnitedKingdom:UnitedKingdom	human	aph(6)-Id, blaTEM-135, blaTEM-1B, gyrA(S83Y), strA, tet(A)	kanamycin, ampicillin, ciprofloxacin, nalidixicacid, streptomycin, tetracycline	Yes	IncN, IncX1	50	73137	Passed	4824133	122343	111
GCA_007163025.1	PRJNA248792	SAMN09396581	PDT000328171.1	311974	2016-10	UnitedKingdom:UnitedKingdom	human	aph(6)-Id, blaTEM-1B, gyrA(S83Y), strA, tet(A)	kanamycin, ampicillin, ciprofloxacin, nalidixicacid, streptomycin, tetracycline	Yes	IncN, IncX1	50	125979	Passed	4822446	153105	87
GCA_006995065.1	PRJNA248792	SAMN10534804	PDT000414800.1	650983	2018-11	United Kingdom: United Kingdom	human	None	Sensitive		None	50	157126	Passed	4636034	228760	38
GCA_007369945.1	PRJNA248792	SAMN10536524	PDT000415298.1	602748	2018-09	United Kingdom: United Kingdom	human	None	Sensitive		None	50	157343	Passed	4722307	172438	54
GCA_007385025.1	PRJNA248792	SAMN10642457	PDT000422698.1	582276	2018-07	United Kingdom: United Kingdom	human	None	Sensitive		None	50	160129	Passed	4715477	252614	38
GCA_007157035.1	PRJNA248792	SAMN09380984	PDT000325333.1	413195	2017-08	UnitedKingdom:UnitedKingdom	human	aph(6)-Id, blaTEM-1B, gyrA(S83Y), strA, tet(A)	kanamycin, ampicillin, ciprofloxacin, nalidixicacid, streptomycin, tetracycline	Yes	IncN	49	126315	Passed	4731249	45179	326
GCA_007393065.1	PRJNA248792	SAMN10686432	PDT000429824.1	572506	2018-07	United Kingdom: United Kingdom	human	None	Sensitive		None	50	160891	Passed	4723465	215782	45
GCA_007391285.1	PRJNA248792	SAMN10695562	PDT000430859.1	659315	2018-12	United Kingdom: United Kingdom	human	None	Sensitive		None	50	160967	Passed	4741727	137335	64
GCA_007394315.1	PRJNA248792	SAMN10709958	PDT000431848.1	578044	2018-07	United Kingdom: United Kingdom	human	None	Sensitive		None	50	161185	Passed	4677897	133815	68
GCA_007396315.1	PRJNA248792	SAMN10737128	PDT000439370.1	664954	2019-01	United Kingdom: United Kingdom	human	None	Sensitive		None	50	164436	Passed	4651055	307066	31
GCA_007400045.1	PRJNA248792	SAMN10756622	PDT000441329.1	668816	2019-01	United Kingdom: United Kingdom	human	None	Sensitive		IncI1, IncX4	50	164580	Passed	4775964	252528	36
GCA_007506165.1	PRJNA248792	SAMN10848790	PDT000457045.1	519519	2018-03	UnitedKingdom:UnitedKingdom	human	aph(6)-Id, blaTEM-1B, gyrA(S83Y), strA, tet(A)	kanamycin, ampicillin, ciprofloxacin, nalidixicacid, streptomycin, tetracycline	Yes	IncN	27	166869	Passed	4808001	178635	79
GCA_007588315.1	PRJNA248792	SAMN10867348	PDT000458236.1	480746	2018-01	United Kingdom: United Kingdom	human	None	Sensitive		None	50	167923	Passed	4679530	298664	34
GCA_010754695.1	PRJNA242847	SAMN06602882	PDT000193660.2	FSIS1710636	2017	USA:TN	Product Raw Ground, Comminuted or Otherwise Nonintact Pork	None	Sensitive		None	49	8	Passed	4694130	404468	45
GCA_010539515.1	PRJNA242847	SAMN06229942	PDT000177789.2	FSIS1609586	2016	USA:PA	Product Raw Ground, Comminuted or Otherwise Nonintact Pork	None	Sensitive		None	49	59109	Passed	4684907	174574	48
GCA_011106315.1	PRJNA242847	SAMN06289192	PDT000184555.2	FSIS1709989	2017	USA:CA	Product Raw Ground, Comminuted or Otherwise Nonintact Pork	None	Sensitive		None	49	62546	Passed	4687655	230481	35
GCA_007520625.1	PRJNA248792	SAMN11043746	PDT000472717.1	319818	2016-11	UnitedKingdom:UnitedKingdom	human	aph(6)-Id, blaTEM-1B, gyrA(S83Y), strA, tet(A)	kanamycin, ampicillin, ciprofloxacin, nalidixicacid, streptomycin, tetracycline	Yes	IncN	27	172906	Passed	4823232	231601	58
GCA_010756475.1	PRJNA242847	SAMN06297979	PDT000184969.2	FSIS1709936	2016	USA:MO	Product Raw Ground, Comminuted or Otherwise Nonintact Pork	None	Sensitive		IncI1	3757	62842	Passed	4783139	625734	23
GCA_010657375.1	PRJNA242847	SAMN08000924	PDT000262673.2	FSIS11704648	2017	USA:NJ	Product Raw Ground, Comminuted or Otherwise Nonintact Pork	None	Sensitive		None	49	73804	Passed	4731377	416616	42
GCA_010775735.1	PRJNA242847	SAMN08141476	PDT000269817.2	FSIS11706163	2017	USA:WI	Product Raw Ground, Comminuted or Otherwise Nonintact Pork	None	Sensitive		None	49	83700	Passed	4657395	180782	47
GCA_011118835.1	PRJNA242847	SAMN07568695	PDT000237201.2	FSIS21720064	2017	USA:WI	Product Raw Ground, Comminuted or Otherwise Nonintact Pork	None	Sensitive		None	49	83960	Passed	4728195	118627	83
GCA_011123445.1	PRJNA242847	SAMN07955791	PDT000259614.2	FSIS11705105	2016	USA:PR	Product Raw Ground, Comminuted or Otherwise Nonintact Pork	None	Sensitive		None	49	95098	Passed	4674159	234565	41
GCA_008455045.1	PRJNA242847	SAMN09753118	PDT000356337.1	FSIS31800810	2018	USA:TN	Product Raw Ground, Comminuted or Otherwise Nonintact Pork	None	Sensitive		None	49	139039	Passed	4661577	534063	22
GCA_006389825.1	PRJNA271470	SAMN03842289	PDT000085170.3	CVM-N15751	2007	USA:CO	groundturkey	aph(3')-Ia, aph(6)-Id, blaTEM-1B, lnu(G), lnu(G), strA, tet(B)	kanamycin, ampicillin, lincomycin, streptomycin, tetracycline	Yes	IncFII(29)	27	11323	Passed	5039206	157581	72
GCA_010383095.1	PRJNA230403	SAMN07503380	PDT000234812.2	PNUSAS019946	2017-07	USA	stool	aph(6)-Id, blaTEM-1B, strA	kanamycin, ampicillin, streptomycin	No	IncI1, IncI1, IncX1	95	82920	Passed	4897750	728617	29
GCA_009558815.1	PRJNA230403	SAMN07722938	PDT000249246.2	PNUSAS023709	Notinformed	USA	Notinformed	aph(6)-Id, blaTEM-1B, strA, sul2, sul2, tet(A)	kanamycin, ampicillin, streptomycin, sulfisoxazole, tetracycline	Yes	IncI1, IncI1, IncQ1, IncX4	50	91900	Passed	4876859	154353	88
GCA_006472185.1	PRJNA242847	SAMN12092408	PDT000525185.1	FSIS21924637	2019	USA:WI	Product Raw Ground, Comminuted or Otherwise Nonintact Pork	None	Sensitive		None	49	187195	Passed	4647285	178848	38
GCA_008731375.1	PRJNA248792	SAMN04362908	PDT000098839.2	15216	Notinformed	UnitedKingdom:None	human	aph(3')-Ia, aph(6)-Id, blaTEM-1B, strA, tet(A)	kanamycin, ampicillin, streptomycin, tetracycline	Yes	IncI1, IncI1	3134	6778	Passed	4789644	111289	86
GCA_011436395.1	PRJNA242847	SAMN13521365	PDT000643159.1	FSIS31902903	2019	USA:KY	Product Raw Ground, Comminuted or Otherwise Nonintact Pork	None	Sensitive		None	49	218392	Passed	4688456	680763	23
GCA_011444075.1	PRJNA186035	SAMN03085715	PDT000048253.3	FDA8656199-1	2014-08-26	USA:CA	avocados	aph(6)-Id, blaTEM-1B, strA, tet(A)	kanamycin, ampicillin, streptomycin, tetracycline	Yes	IncN	95	30516	Passed	5062847	194248	71
GCA_010834745.1	PRJNA242847	SAMN13521364	PDT000643158.1	FSIS31902900	2019	USA:MI	Product Raw Ground, Comminuted or Otherwise Nonintact Pork	None	Sensitive		None	49	218394	Passed	4904773	193479	64
GCA_007758995.1	PRJNA183848	SAMN04256014	PDT000102304.4	CVM-N23726	2010	USA:GA	groundturkey	aph(3')-Ia, blaTEM-1B, tet(B)	kanamycin, ampicillin, tetracycline	Yes	None	27	6161	Passed	5008588	276292	46
GCA_010464405.1	PRJNA242847	SAMN13617275	PDT000647217.1	FSIS11927227	2019	USA:WI	Product Raw Ground, Comminuted or Otherwise Nonintact Pork	None	Sensitive		ColpVC	49	220083	Passed	4725130	469604	25
GCA_013093105.1	PRJNA242847	SAMN14898900	PDT000734599.1	FSIS22027957	2020	USA:MI	Product Raw Ground, Comminuted or Otherwise Nonintact Pork	None	Sensitive		IncX1	49	228727	Passed	4745946	592652	32
GCA_013482325.1	PRJNA242847	SAMN15581477	PDT000793958.1	FSIS22028697	2020	USA:WI	Product Raw Ground, Comminuted or Otherwise Nonintact Pork	None	Sensitive		None	49	228727	Passed	4826133	319530	45
GCA_013729895.1	PRJNA242847	SAMN14891213	PDT000763000.1	FSIS12030476	2020	USA:IA	Product Raw Ground, Comminuted or Otherwise Nonintact Pork	None	Sensitive		None	49	228727	Passed	4837765	45676	191
GCA_007519305.1	PRJNA248792	SAMN11031745	PDT000470696.1	374034	2017-05	UnitedKingdom:UnitedKingdom	human	aph(6)-Id, gyrA(S83Y), strA, tet(A)	kanamycin, ciprofloxacin, nalidixicacid, streptomycin, tetracycline	Yes	IncN	27	168001	Passed	4809223	205765	67
GCA_007240895.1	PRJNA248792	SAMN09504343	PDT000338017.1	559045	2018-06	UnitedKingdom:UnitedKingdom	human	aph(3')-Ia, gyrA(D87Y), tet(A)	kanamycin, ciprofloxacin, nalidixicacid, tetracycline	Yes	IncI1	49	133263	Passed	4815896	161850	67
GCA_007511985.1	PRJNA248792	SAMN10872169	PDT000458933.1	438654	2017-10	United Kingdom: United Kingdom	human	None	Sensitive		None	50	169151	Passed	4779593	229750	49
GCA_007660385.1	PRJNA248792	SAMN10907629	PDT000464956.1	388694	2017-07	United Kingdom: United Kingdom	human	None	Sensitive		None	50	171319	Passed	4624445	134803	62
GCA_007598115.1	PRJNA248792	SAMN11031722	PDT000470701.1	327922	2016-12	United Kingdom: United Kingdom	human	None	Sensitive		None	50	172533	Passed	4690998	230357	47
GCA_007387165.1	PRJNA242847	SAMN10656557	PDT000424688.1	FSIS11816549	2018	USA:CA	comminutedbeef	aph(3')-Ia, qnrS1, tet(A)	kanamycin, ciprofloxacin, tetracycline	Yes	IncI1, IncI1	27	160406	Passed	4784013	194497	51
GCA_007411415.1	PRJNA242847	SAMN10839593	PDT000455197.1	FSIS21923317	2019	USA:WV	product raw intact beef	None	Sensitive		None	49	166498	Passed	4696301	280006	30
GCA_011768705.1	PRJNA248792	SAMN14473837	PDT000715600.1	915418	2020-03	UnitedKingdom:UnitedKingdom	human	aph(3')-Ia, qnrS1, tet(A)	kanamycin, ciprofloxacin, tetracycline	Yes	IncI1	1628	229190	Passed	4937568	212251	47
GCA_010755695.1	PRJNA242847	SAMN06111700	PDT000167738.2	FSIS1608828	2016	USA:MI	Product Raw Intact Pork	None	Sensitive		IncI1	49	57098	Passed	4783325	625734	21
GCA_004229825.1	PRJNA242847	SAMN10130740	PDT000384561.1	FSIS31801077	2018	USA:IA	Product Raw Intact Pork	None	Sensitive		None	3757	61053	Passed	4651558	342765	31
GCA_008526755.1	PRJNA242847	SAMN06271648	PDT000181398.2	FSIS1609761	2016	USA:IL	Product Raw Intact Pork	None	Sensitive		None	3757	61053	Passed	4782663	704181	19
GCA_010762135.1	PRJNA242847	SAMN06847246	PDT000205717.2	FSIS1700740	2017	USA:HI	Product Raw Intact Pork	None	Sensitive		IncI1	49	63409	Passed	4783655	625734	21
GCA_010473965.1	PRJNA242847	SAMN07525920	PDT000235371.2	FSIS21720009	2017	USA:NC	Product Raw Intact Pork	None	Sensitive		None	95	83209	Passed	4813553	533010	26
GCA_008550995.1	PRJNA242847	SAMN09692922	PDT000352032.1	FSIS11809409	2018	USA:NC	Product Raw Intact Pork	None	Sensitive		IncFIB(S), IncFII(S)	3757	139960	Passed	4689980	150522	56
GCA_007431265.1	PRJNA242847	SAMN11008389	PDT000469324.1	FSIS31901598	2019	USA:IL	Product Raw Intact Pork	None	Sensitive		None	49	172254	Passed	4645907	161893	57
GCA_010524275.1	PRJNA242847	SAMN13560672	PDT000644708.1	FSIS31902954	2019	USA:WI	Product Raw Intact Pork	None	Sensitive		None	49	218621	Passed	4731238	255582	44
GCA_007179415.1	PRJNA183851	SAMN02782483	PDT000036480.3	WAPHL_SAL-A00431	2004	USA:NY	groundturkey	aph(6)-Id, strA, tet(A)	kanamycin, streptomycin, tetracycline	Yes	None	27	17677	Passed	4770335	353840	53
GCA_007518565.1	PRJNA248792	SAMN11031648	PDT000471197.1	343764	2017-02	United Kingdom: United Kingdom	human	None	Sensitive		None	50	172676	Passed	4772809	222796	58
GCA_010429025.1	PRJNA242847	SAMN05821157	PDT000150101.2	FSIS1607726	2016	USA:IA	RTE Product	None	Sensitive		None	49	50433	Passed	4660736	376871	21
GCA_007521005.1	PRJNA248792	SAMN11043742	PDT000472712.1	302547	2016-09	United Kingdom: United Kingdom	human	None	Sensitive		None	50	172862	Passed	4680489	212252	44
GCA_006388815.1	PRJNA183851	SAMN02782614	PDT000039888.4	WAPHL_SAL-A00562	2004	USA:TN	groundturkey	aph(6)-Id, strA, tet(B)	kanamycin, streptomycin, tetracycline	Yes	IncFII(S)	27	19513	Passed	5039758	57644	197
GCA_010002925.1	PRJNA230403	SAMN08182875	PDT000274252.2	PNUSAS029846	2017-10	USA	stool	aph(6)-Id, strA, tet(B)	kanamycin, streptomycin, tetracycline	No	IncHI2, IncHI2A	50	103383	Passed	4987726	78193	157
GCA_007188255.1	PRJNA271470	SAMN03842245	PDT000081222.2	CVM-N15224	2007	USA:GA	groundturkey	aph(3')-Ia, tet(A)	kanamycin, tetracycline	No	IncI1	27	36639	Passed	4779940	252515	52
GCA_007599935.1	PRJNA248792	SAMN11046539	PDT000472853.1	300800	2016-09	United Kingdom: United Kingdom	human	None	Sensitive		None	50	173052	Passed	4648016	230448	43
GCA_007436655.1	PRJNA248792	SAMN11052384	PDT000473591.1	280338	2016-07	United Kingdom: United Kingdom	human	None	Sensitive		None	50	173232	Passed	4646235	205302	77
GCA_007193115.1	PRJNA183848	SAMN04256096	PDT000106124.2	CVM-N23804	2010	USA:NY	groundturkey	aph(3')-Ia, tet(B)	kanamycin, tetracycline	No	None	680	5440	Passed	4871053	152102	69
GCA_007522185.1	PRJNA248792	SAMN11056830	PDT000473654.1	267813	2016-06	United Kingdom: United Kingdom	human	None	Sensitive		IncI1	50	173248	Passed	4858219	212250	50
GCA_007602255.1	PRJNA248792	SAMN11079951	PDT000474014.1	259268	2016-05	United Kingdom: United Kingdom	human	None	Sensitive		IncI1	50	173499	Passed	4766885	171483	59
GCA_007676105.1	PRJNA248792	SAMN11092979	PDT000475727.1	211172	2016-01	United Kingdom: United Kingdom	human	None	Sensitive		None	50	173939	Passed	4739415	270111	39
GCA_009633755.1	PRJEB31846	SAMEA6057460	PDT000606313.1		2018	Germany	animal	lnu(G), lnu(G), sul2	lincomycin, sulfisoxazole	No	IncI1	50	207216	Passed	4916027	494208	33
GCA_004269465.1	PRJNA248792	SAMN10093783	PDT000381481.1	257376	2016-05	UnitedKingdom:UnitedKingdom	food	aadA22	streptomycin	No	IncI1	27	144042	Passed	4836435	171900	58
GCA_007605525.1	PRJNA248792	SAMN11096897	PDT000476394.1	169651	2015-09	United Kingdom: United Kingdom	human	None	Sensitive		None	50	174145	Passed	4659267	244958	38
GCA_007684445.1	PRJNA248792	SAMN11103608	PDT000476798.1	170385	2015-09	United Kingdom: United Kingdom	human	None	Sensitive		None	50	174324	Passed	4750401	172920	50
GCA_007683685.1	PRJNA248792	SAMN11102632	PDT000476698.1	166216	2015-09	United Kingdom: United Kingdom	human	None	Sensitive		None	50	174353	Passed	4850744	197628	54
GCA_007234515.1	PRJNA248792	SAMN09484332	PDT000336340.1	399314	2017-07	UnitedKingdom:UnitedKingdom	human	aadA1, aadA1, aadA2, blaCMY-2, blaTEM-1B, cmlA1, dfrA12, floR, qnrS1, sul2, sul3, sul3, tet(A)	streptomycin, ampicillin, amoxicillin/clavulanicacid, cefoxitin, ceftriaxone, chloramphenicol, trimethoprim, ciprofloxacin, sulfisoxazole, tetracycline	Yes	Col156, IncFIA(HI1), IncHI1A, IncHI1B(R27), IncI1, IncI1	27	128891	Passed	5027998	141568	102
GCA_007610555.1	PRJNA248792	SAMN11129554	PDT000478459.1	106000	2015-04	United Kingdom: United Kingdom	human	None	Sensitive		None	50	175589	Passed	4720437	111280	95
GCA_008879505.1	PRJNA248792	SAMN04600683	PDT000122659.2	107103	2015-04	UnitedKingdom:UnitedKingdom	human	aadA1, aadA1, aadA2, blaTEM-1B, blaTEM-57, cmlA1, erm(B), mph(A), sul3, sul3, tet(A)	streptomycin, ampicillin, chloramphenicol, erythromycin, azithromycin, sulfisoxazole, tetracycline	Yes	IncI1	2496	1644	Passed	4925579	186902	85
GCA_010581425.1	PRJNA230403	SAMN08332698	PDT000277831.2	PNUSAS031538	2017-11	USA	stool	aadA1, aadA1, aadA2, blaTEM-57, blaTEM-57, cmlA1, sul3, sul3	streptomycin, ampicillin, chloramphenicol, sulfisoxazole	Yes	IncI1	682	104855	Passed	4812826	236375	55
GCA_010693645.1	PRJNA248792	SAMN03169702	PDT000043719.4	H130200218	2013-01	United Kingdom: London	human	None	Sensitive		None	27	21468	Passed	4705322	545172	20
GCA_007145985.1	PRJNA248792	SAMN09267033	PDT000319951.1	107227	2015-04	United Kingdom: United Kingdom	human	None	Sensitive		IncI1, IncI2	50	175694	Passed	4809527	298496	41
GCA_011125385.1	PRJNA230403	SAMN07842078	PDT000260341.2	PNUSAS027224	2017-07	USA	stool	aadA1, aadA1, aadA2, ant(3'')-Ia, blaTEM-57, cmlA1, sul3, sul3	streptomycin, ampicillin, chloramphenicol, sulfisoxazole	Yes	IncI1	95	95751	Passed	4819674	171474	80
GCA_010614175.1	PRJNA275961	SAMN03577411	PDT000273947.2	CFSAN031878	2014-02-22	Ethiopia:CentralEth.	Feces(swine)	aadA1, aadA1, aadA2, blaTEM-57, blaTEM-57, blaTEM-57, cmlA1, sul3, sul3	streptomycin, ampicillin, chloramphenicol, sulfisoxazole	Yes	IncI1	1934	6421	Passed	4810250	188470	69
GCA_007608335.1	PRJNA248792	SAMN11149482	PDT000479140.1	109252	2015-05	United Kingdom: United Kingdom	human	None	Sensitive		None	50	175694	Passed	4730889	222988	43
GCA_007686145.1	PRJNA248792	SAMN11149662	PDT000479182.1	5849	2014-04	United Kingdom: United Kingdom	human	None	Sensitive		None	50	175727	Passed	4647221	213941	42
GCA_010511875.1	PRJNA230403	SAMN08383894	PDT000281988.2		2017-11	USA	stool	aadA1, aadA1, aadA2, blaTEM-57, blaTEM-57, cmlA1, sul3, sul3, sul3, sul3, sul3, sul3, sul3, sul3, sul3	streptomycin, ampicillin, chloramphenicol, sulfisoxazole	Yes	IncI1	2059	106603	Passed	4813679	117736	94
GCA_010704725.1	PRJNA248792	SAMN03465695	PDT000052782.2	44703	2014-09	United Kingdom: South of England	human	None	Sensitive		None	27	24519	Passed	4625211	120805	63
GCA_007533825.1	PRJNA248792	SAMN11261228	PDT000482803.1	709098	2019-03	United Kingdom: United Kingdom	human	None	Sensitive		None	50	176891	Passed	4650119	278106	35
GCA_007163285.1	PRJNA248792	SAMN09396895	PDT000328323.1	513513	2018-03	UnitedKingdom:UnitedKingdom	human	aadA1, aadA1, aadA2, blaTEM-57, cmlA1, sul3, sul3	streptomycin, ampicillin, chloramphenicol, sulfisoxazole	Yes	IncI1	50	124011	Passed	4825465	144366	73
GCA_010504875.1	PRJNA353625	SAMN06030193	PDT000263433.2		Notinformed	Canada	Notinformed	aadA1, aadA1, aadA2, blaTEM-57, cmlA1, sul3, sul3, sul3	streptomycin, ampicillin, chloramphenicol, sulfisoxazole	Yes	IncI1	2118	54001	Passed	4810107	157951	77
GCA_007533805.1	PRJNA248792	SAMN11292711	PDT000484727.1	712462	2019-03	United Kingdom: United Kingdom	human	None	Sensitive		IncI1	50	177140	Passed	4814172	155156	79
GCA_010663565.1	PRJNA248792	SAMN03465701	PDT000052788.2	44680	2014-09	United Kingdom: Midlands and East of England	human	None	Sensitive		None	27	24525	Passed	4622448	148728	67
GCA_011097205.1	PRJNA248792	SAMN03466159	PDT000053694.2	57653	2014-08	United Kingdom: South of England	human	None	Sensitive		None	27	24940	Passed	4718158	108858	85
GCA_010497615.1	PRJNA230403	SAMN08332037	PDT000277787.2		2017-11	USA	urine	aadA1, aadA15, aadA2, blaTEM-57, cmlA1, cmlA1, sul3, sul3	streptomycin, ampicillin, chloramphenicol, sulfisoxazole	Yes	IncI1	27	68105	Passed	4817660	200575	108
GCA_011096025.1	PRJNA248792	SAMN03466400	PDT000053478.2	57656	2014-09	United Kingdom: Midlands and East of England	human	None	Sensitive		None	27	25153	Passed	4735087	115408	96
GCA_010001885.1	PRJNA230403	SAMN07490511	PDT000233493.2	PNUSAS017945	2017-06	USA	stool	aadA1, aadA2, aadA8, blaTEM-57, cmlA1, sul3, sul3	streptomycin, ampicillin, chloramphenicol, sulfisoxazole	Yes	IncI1	27	51250	Passed	4811914	231400	56
GCA_010614305.1	PRJNA275961	SAMN03577383	PDT000273970.2	CFSAN031850	2013-11-28	Ethiopia:CentralEth.	Feces(poultry)	aadA1, aadA2, aadA3, blaTEM-57, cmlA1, sul3, sul3, sul3, sul3, sul3, tet(A)	streptomycin, ampicillin, chloramphenicol, sulfisoxazole, tetracycline	Yes	IncI1	1934	169555	Passed	4813273	194762	72
GCA_007538175.1	PRJNA248792	SAMN12163134	PDT000534034.1	765111	2019-06	United Kingdom: United Kingdom	human	None	Sensitive		None	50	188748	Passed	4651770	213139	37
GCA_011437375.1	PRJNA248792	SAMN03169098	PDT000043266.5	H124620579	2012-11	United Kingdom: Wales	human	None	Sensitive		None	49	21049	Passed	4688937	169534	46
GCA_007542775.1	PRJNA248792	SAMN12221145	PDT000539389.1	769134	2019-06	United Kingdom: United Kingdom	human	None	Sensitive		None	50	190299	Passed	4679961	252349	42
GCA_010710555.1	PRJNA248792	SAMN03475893	PDT000055428.2	69897	2014-11	United Kingdom: South of England	human	None	Sensitive		None	27	25832	Passed	4651937	106887	91
GCA_011614845.1	PRJNA248792	SAMN13245171	PDT000625943.1	834757	2019-10	United Kingdom: United Kingdom	human	None	Sensitive		None	27	25832	Passed	4697716	60312	121
GCA_011415915.1	PRJNA230403	SAMN08181762	PDT000274236.2	PNUSAS026923	2017-10	USA	stool	aadA1, aadA2, aadA8, blaTEM-57, cmlA1, sul3, sul3, tet(A)	streptomycin, ampicillin, chloramphenicol, sulfisoxazole, tetracycline	Yes	IncI1	95	103395	Passed	4822967	242406	63
GCA_007626875.1	PRJNA248792	SAMN03479457	PDT000058932.3	72306	2014-10	United Kingdom: Midlands and East of England	human	None	Sensitive		None	49	24603	Passed	4688284	274528	40
GCA_006930435.1	PRJNA248792	SAMN09228635	PDT000317295.1	337621	2017-01	UnitedKingdom:UnitedKingdom	human	aadA1, aadA1, aadA2, blaTEM-1B, cmlA1, dfrA12, gyrA(S83Y), qnrS1, sul3, sul3	streptomycin, ampicillin, chloramphenicol, trimethoprim, ciprofloxacin, nalidixicacid, sulfisoxazole	Yes	IncFIA(HI1), IncHI1A, IncHI1B(R27), IncI2	50	122348	Passed	5055952	252260	65
GCA_010793775.1	PRJNA248792	SAMN03468762	PDT000054026.2	70630	2014-11	United Kingdom: North of England	human	None	Sensitive		None	27	25879	Passed	4739628	102640	109
GCA_010688205.1	PRJNA248792	SAMN03474014	PDT000054835.2	31921	2014-07	United Kingdom: London	human	None	Sensitive		None	27	26226	Passed	4714266	132026	72
GCA_010725985.1	PRJNA248792	SAMN03475727	PDT000055287.2	46005	2014-08	United Kingdom: Midlands and East of England	human	None	Sensitive		None	27	26630	Passed	4657610	194361	56
GCA_010663725.1	PRJNA248792	SAMN03468454	PDT000053803.2	78746	2014-12	United Kingdom: North of England	human	None	Sensitive		None	49	25367	Passed	4622037	124217	68
GCA_010709835.1	PRJNA248792	SAMN03468898	PDT000054047.2	74300	2014-12	United Kingdom: London	human	None	Sensitive		None	49	25578	Passed	4657480	202369	56
GCA_007150505.1	PRJNA248792	SAMN09298466	PDT000323077.1	190567	2015-11	UnitedKingdom:UnitedKingdom	human	aadA1, aadA1, aadA2, blaTEM-1B, cmlA1, dfrA12, gyrA(S83Y), qnrS1, sul3, sul3	streptomycin, ampicillin, chloramphenicol, trimethoprim, ciprofloxacin, nalidixicacid, sulfisoxazole	Yes	IncFIA(HI1), IncHI1A, IncHI1B(R27)	49	124431	Passed	4936113	178160	76
GCA_007299015.1	PRJNA248792	SAMN10080014	PDT000379845.1	591237	2018-08	UnitedKingdom:UnitedKingdom	human	aadA1, aadA1, aadA2, blaTEM-1B, cmlA1, dfrA12, gyrA(S83Y), qnrS1, sul3, sul3	streptomycin, ampicillin, chloramphenicol, trimethoprim, ciprofloxacin, nalidixicacid, sulfisoxazole	Yes	IncFIA(HI1), IncHI1A, IncHI1B(R27)	50	143451	Passed	4981542	185094	63
GCA_008795905.1	PRJNA248792	SAMN04363234	PDT000099160.2	58541	Not informed	United Kingdom: None	human	None	Sensitive		None	27	26695	Passed	4709438	194281	46
GCA_010404375.1	PRJNA248792	SAMN03475800	PDT000055360.2	62991	2014-09	United Kingdom: North of England	human	None	Sensitive		None	27	26695	Passed	4922690	276039	55
GCA_011099685.1	PRJNA248792	SAMN03475941	PDT000055476.2	32522	2014-07	United Kingdom: Wales	human	None	Sensitive		None	27	26817	Passed	4748612	279167	23
GCA_010723795.1	PRJNA248792	SAMN03476204	PDT000055731.2	51269	2014-09	United Kingdom: Midlands and East of England	human	None	Sensitive		IncI1	27	27048	Passed	4843382	93742	107
GCA_007551195.1	PRJNA248792	SAMN03479459	PDT000058934.2	89888	2015-02	United Kingdom: North of England	human	None	Sensitive		None	27	27344	Passed	4717827	147583	71
GCA_004025755.1	PRJNA508957	SAMN10534284	PDT000443232.1	SLRe1401	2014-05	Brazil	Turkeymeat	aadA1, aadA1, aadA2, blaTEM-1B, cmlA1, dfrA12, gyrA(S83Y), qnrS1, sul3, sul3	streptomycin, ampicillin, chloramphenicol, trimethoprim, ciprofloxacin, nalidixicacid, sulfisoxazole	Yes	IncFIA(HI1), IncHI1A, IncHI1B(R27)	50	138170	Passed	4939321	178519	66
GCA_007696605.1	PRJNA248792	SAMN12272111	PDT000544268.1	772907	2019-07	UnitedKingdom:UnitedKingdom	food	aadA1, aadA1, aadA2, blaTEM-1B, cmlA1, dfrA12, gyrA(S83Y), qnrS1, sul3, sul3, tet(A)	streptomycin, ampicillin, chloramphenicol, trimethoprim, ciprofloxacin, nalidixicacid, sulfisoxazole, tetracycline	Yes	IncFIA(HI1), IncHI1A, IncHI1B(R27)	50	190987	Passed	4942683	222874	65
GCA_007240995.1	PRJNA248792	SAMN09503871	PDT000337952.1	209687	2016-01	UnitedKingdom:UnitedKingdom	human	aadA1, aadA1, aadA2, blaTEM-1B, cmlA1, dfrA12, gyrA(S83Y), qnrS1, sul3, sul3, tet(A)	streptomycin, ampicillin, chloramphenicol, trimethoprim, ciprofloxacin, nalidixicacid, sulfisoxazole, tetracycline	Yes	IncHI1A, IncHI1B(R27)	27	131497	Passed	4932938	206423	66
GCA_007973375.1	PRJNA248792	SAMN12509207	PDT000557393.1	782002	2019-07	United Kingdom: United Kingdom	human	None	Sensitive		None	50	196193	Passed	4648092	212103	43
GCA_007473575.1	PRJNA248792	SAMN03477776	PDT000057262.2	87406	2015-02	United Kingdom: London	human	None	Sensitive		IncI1	27	28405	Passed	4783056	194509	53
GCA_010633845.1	PRJNA248792	SAMN03474026	PDT000054847.2	45593	2014-09	United Kingdom: Midlands and East of England	human	None	Sensitive		None	49	26238	Passed	4670199	99912	96
GCA_008758525.1	PRJNA292661	SAMN12843000	PDT000593977.1	CVMN19S0545	2019	USA:CA-UCDavis	ChickenWholecutinlab	aadA1, aadA1, aadA2, blaTEM-1B, cmlA1, dfrA12, floR, qnrS1, sul2, sul3, sul3, tet(A)	streptomycin, ampicillin, chloramphenicol, trimethoprim, ciprofloxacin, sulfisoxazole, tetracycline	Yes	IncFIA(HI1), IncHI1A, IncHI1B(R27)	27	202854	Passed	4891773	110741	102
GCA_006396835.1	PRJNA186035	SAMN01933156	PDT000517427.1	SGSC2202	Notinformed	USA:MA	human	aadA1, aadA1, aadA2, blaTEM-1B, cmlA1, dfrA12, floR, qnrS1, sul2, sul3, sul3, tet(A)	streptomycin, ampicillin, chloramphenicol, trimethoprim, ciprofloxacin, sulfisoxazole, tetracycline	Yes	IncFIA(HI1), IncHI1A, IncHI1B(R27)	49	43226	Passed	5050664	346335	67
GCA_010401485.1	PRJNA230403	SAMN07483884	PDT000233803.2	PNUSAS019661	2017-03	USA	stool	aadA1, aadA1, aadA2, blaTEM-1B, cmlA1, dfrA12, floR, qnrS1, sul2, sul3, sul3, tet(A)	streptomycin, ampicillin, chloramphenicol, trimethoprim, ciprofloxacin, sulfisoxazole, tetracycline	Yes	IncFIA(HI1), IncHI1A, IncHI1B(R27)	50	82404	Passed	4889420	115416	88
GCA_010714795.1	PRJNA203445	SAMN02367663	PDT000002044.7	CDCB1722	Notinformed	USA:Pennsylvania	human	aadA1, blaTEM-1A, catA1, dfrA1, sul1	streptomycin, ampicillin, chloramphenicol, trimethoprim, sulfisoxazole	Yes	IncHI2, IncHI2A	50	42299	Passed	4910659	179087	66
GCA_010367985.1	PRJNA248792	SAMN03469103	PDT000054246.2	80301	2015-01	United Kingdom: London	human	None	Sensitive		None	27	28405	Passed	4687674	354182	33
GCA_006486725.1	PRJNA248792	SAMN12108841	PDT000526312.1	761588	2019-06	UnitedKingdom:UnitedKingdom	human	aadA1, blaTEM-1A, catA1, dfrA1, sul1	streptomycin, ampicillin, chloramphenicol, trimethoprim, sulfisoxazole	Yes	IncHI2, IncHI2A	3602	187708	Passed	4916281	496748	39
GCA_010676925.1	PRJNA248792	SAMN03478854	PDT000057778.2	65457	2014-10	United Kingdom: North of England	human	None	Sensitive		None	27	29622	Passed	4810063	377087	32
GCA_008556815.1	PRJNA248792	SAMN12724417	PDT000584191.1	801117	2019-08	United Kingdom: United Kingdom	human	None	Sensitive		None	50	201169	Passed	4638087	231322	45
GCA_010391865.1	PRJNA248792	SAMN03478939	PDT000057862.2	45561	2014-09	United Kingdom: Midlands and East of England	human	None	Sensitive		None	27	29775	Passed	4708831	57390	183
GCA_009284385.1	PRJNA248792	SAMN07156006	PDT000212751.2	367234	2017-05	UnitedKingdom:UnitedKingdom	human	ant(3'')-Ia, blaTEM-1B, qnrB19, sul3, sul3	streptomycin, ampicillin, ciprofloxacin, sulfisoxazole	Yes	IncI1	27	72349	Passed	4749862	38349	284
GCA_011099165.1	PRJNA248792	SAMN03476127	PDT000055661.2	50873	2014-09	United Kingdom: Wales	human	None	Sensitive		None	2118	26979	Passed	4643595	115137	72
GCA_010491715.1	PRJNA248792	SAMN03479084	PDT000058007.2	73196	2014-12	United Kingdom: South of England	human	None	Sensitive		None	27	29996	Passed	4864368	255582	46
GCA_007473495.1	PRJNA248792	SAMN03479811	PDT000059353.2	46003	2014-08	United Kingdom: Midlands and East of England	human	None	Sensitive		None	27	31136	Passed	4646459	194253	53
GCA_007523285.1	PRJNA248792	SAMN11086255	PDT000474287.1	242380	2016-04	UnitedKingdom:UnitedKingdom	human	ant(3'')-Ia, blaTEM-1B, qnrB19, sul3, sul3	streptomycin, ampicillin, ciprofloxacin, sulfisoxazole	Yes	IncI1, IncI1	50	60737	Passed	4815536	298496	42
GCA_006930475.1	PRJNA248792	SAMN09238813	PDT000318701.1	305160	2016-09	UnitedKingdom:UnitedKingdom	human	ant(3'')-Ia, blaTEM-1B, qnrB19, sul3, sul3	streptomycin, ampicillin, ciprofloxacin, sulfisoxazole	Yes	IncI1, IncI1	50	62974	Passed	4811877	231823	53
GCA_007163905.1	PRJNA248792	SAMN09396542	PDT000328118.1	385874	2017-06	UnitedKingdom:UnitedKingdom	human	ant(3'')-Ia, blaTEM-1B, qnrB19, sul3, sul3	streptomycin, ampicillin, ciprofloxacin, sulfisoxazole	Yes	IncI1, IncI1	27	125967	Passed	4810869	230196	48
GCA_006997665.1	PRJNA248792	SAMN09566812	PDT000341372.2	448243	2017-11	UnitedKingdom:UnitedKingdom	human	ant(3'')-Ia, blaTEM-1B, qnrB19, sul3, sul3	streptomycin, ampicillin, ciprofloxacin, sulfisoxazole	Yes	IncI1, IncI1	50	123956	Passed	4836973	212258	53
GCA_008845225.1	PRJNA248792	SAMN12911020	PDT000600365.1	808248	2019-09	United Kingdom: United Kingdom	human	None	Sensitive		None	50	204036	Passed	5070707	223384	78
GCA_009348355.1	PRJNA248792	SAMN13087669	PDT000616733.1	824476	2019-10	United Kingdom: United Kingdom	human	None	Sensitive		None	50	208310	Passed	4650610	163688	71
GCA_010389845.1	PRJNA248792	SAMN03479507	PDT000058968.2	36382	2014-08	United Kingdom: London	human	None	Sensitive		None	49	28384	Passed	4688805	148725	74
GCA_007598915.1	PRJNA248792	SAMN11042272	PDT000471326.1	312116	2016-10	UnitedKingdom:UnitedKingdom	human	ant(3'')-Ia, blaTEM-1B, qnrB19, sul3, sul3	streptomycin, ampicillin, ciprofloxacin, sulfisoxazole	Yes	IncI1, IncI1	5070	172756	Passed	4811475	278126	45
GCA_010638165.1	PRJNA248792	SAMN03479804	PDT000059346.2	40358	2014-08	United Kingdom: London	human	None	Sensitive		None	49	28384	Passed	4750408	333761	30
GCA_010649585.1	PRJNA248792	SAMN03479384	PDT000058859.2	27788	2014-07	United Kingdom: London	human	None	Sensitive		None	49	28384	Passed	4735866	441091	22
GCA_006406435.1	PRJNA248792	SAMN12009218	PDT000519720.1	752149	2019-05	UnitedKingdom:UnitedKingdom	human	aadA17, blaTEM-1B, lnu(F), qnrS1, tet(A)	streptomycin, ampicillin, lincomycin, ciprofloxacin, tetracycline	Yes	IncHI2, IncHI2A	50	184923	Passed	4906715	194361	60
GCA_007860625.1	PRJNA292661	SAMN12360064	PDT000550409.1	CVMN18S0870	2018	USA:TX	groundturkey	aadA17, blaTEM-1B, lnu(F), qnrS1, tet(A)	streptomycin, ampicillin, lincomycin, ciprofloxacin, tetracycline	Yes	IncHI2, IncHI2A	50	196586	Passed	4899542	228607	61
GCA_011547835.1	PRJNA248792	SAMN09060293	PDT000311514.2	271339	2016-06	United Kingdom: United Kingdom	human	None	Sensitive		IncI1	27	72124	Passed	4776502	259416	45
GCA_009283265.1	PRJNA248792	SAMN07155895	PDT000212674.2	356088	2017-03	United Kingdom: United Kingdom	human	None	Sensitive		None	27	72232	Passed	4637065	258635	41
GCA_010391605.1	PRJNA203445	SAMN02367919	PDT000002877.3	N27357	2010	USA:California	groundturkey	aadA2, aadA22, blaTEM-1B, lnu(F), sul3, sul3, tet(A)	streptomycin, ampicillin, lincomycin, sulfisoxazole, tetracycline	Yes	ColpVC, IncI1, IncI1, IncX1	27	42782	Passed	5163108	110083	104
GCA_010724535.1	PRJNA248792	SAMN03478192	PDT000058122.2	25237	2014-07	United Kingdom: South of England	human	None	Sensitive		None	49	28778	Passed	4617352	72872	118
GCA_007138385.1	PRJNA248792	SAMN09225650	PDT000316653.1	376184	2017-05	UnitedKingdom:UnitedKingdom	human	ant(3'')-Ia, blaTEM-1B, sul3, sul3	streptomycin, ampicillin, sulfisoxazole	Yes	IncI1, IncI1	50	121964	Passed	4826039	178600	74
GCA_010651965.1	PRJNA248792	SAMN03478639	PDT000058567.2	38322	2014-08	United Kingdom: None	human	None	Sensitive		None	2059	29296	Passed	4689094	710914	23
GCA_007263425.1	PRJNA248792	SAMN09610589	PDT000341973.1	335583	2017-01	UnitedKingdom:UnitedKingdom	human	ant(3'')-Ia, blaTEM-1B, sul3, sul3	streptomycin, ampicillin, sulfisoxazole	Yes	IncI1, IncI1	27	135336	Passed	4805934	406609	40
GCA_009293225.1	PRJNA248792	SAMN07180731	PDT000214661.2	329860	2016-12	United Kingdom: United Kingdom	human	None	Sensitive		None	27	73514	Passed	4715969	225168	46
GCA_011417455.1	PRJNA248792	SAMN03479008	PDT000057931.2	25181	2014-07	United Kingdom: South of England	human	None	Sensitive		None	680	29878	Passed	4645816	178762	54
GCA_007150145.1	PRJNA248792	SAMN09302456	PDT000323342.1	422478	2017-09	United Kingdom: United Kingdom	human	None	Sensitive		None	27	121414	Passed	4624391	148736	61
GCA_007592965.1	PRJNA248792	SAMN10904736	PDT000464616.1	404348	2017-08	UnitedKingdom:UnitedKingdom	human	ant(3'')-Ia, blaTEM-1B, sul3, sul3	streptomycin, ampicillin, sulfisoxazole	Yes	IncI1, IncI1	50	168403	Passed	4806906	197702	56
GCA_010931755.1	PRJNA248792	SAMN13265882	PDT000627280.1	835820	2019-11	United Kingdom: United Kingdom	human	None	Sensitive		None	50	214360	Passed	4684989	276039	33
GCA_007762455.1	PRJNA183847	SAMN04218213	PDT000115400.4	CVM-N19777	2008	USA:CT	groundturkey	aadA2, blaCARB-2, sul1, tet(B)	streptomycin, ampicillin, sulfisoxazole, tetracycline	Yes	IncI1	27	3437	Passed	5000574	343955	50
GCA_011472255.1	PRJNA248792	SAMN13414174	PDT000637403.1	842917	2019-11	United Kingdom: United Kingdom	human	None	Sensitive		None	50	217041	Passed	4718484	217328	46
GCA_011426475.1	PRJNA248792	SAMN13506226	PDT000641316.1	850120	2019-11	United Kingdom: United Kingdom	human	None	Sensitive		None	50	218067	Passed	4763050	300809	53
GCA_006389735.1	PRJNA183851	SAMN03291641	PDT000068698.3	WAPHL_SAL-A00812	2006	USA:NM	groundturkey	ant(3'')-Ia, blaHERA-3, sul1, tet(B)	streptomycin, ampicillin, sulfisoxazole, tetracycline	Yes	IncI1, IncI1	27	19513	Passed	5036511	343958	41
GCA_010712435.1	PRJNA248792	SAMN03479515	PDT000059074.2	63639	2014-10	United Kingdom: London	human	None	Sensitive		None	49	30558	Passed	4622837	148725	63
GCA_011570345.1	PRJNA248792	SAMN09211337	PDT000314908.2	316216	2016-11	United Kingdom: United Kingdom	human	None	Sensitive		None	27	121414	Passed	4682403	276099	33
GCA_010712635.1	PRJNA248792	SAMN03479909	PDT000059447.2	80582	2015-01	United Kingdom: Midlands and East of England	human	None	Sensitive		None	49	31286	Passed	4760889	382547	34
GCA_006389895.1	PRJNA271470	SAMN03842271	PDT000085267.3	CVM-N15251	2007	USA:TN	groundturkey	ant(3'')-Ia, blaHERA-3, sul1, tet(B)	streptomycin, ampicillin, sulfisoxazole, tetracycline	Yes	IncI1	27	11497	Passed	5004046	276787	57
GCA_007411645.1	PRJNA242847	SAMN10841330	PDT000455428.1	FSIS11917364	2019	USA:NJ	ComminutedTurkey	aadA5, blaTEM-1A, dfrA17, floR, qnrB19, sul2, tet(A)	streptomycin, ampicillin, trimethoprim, chloramphenicol, ciprofloxacin, sulfisoxazole, tetracycline	Yes	IncFIA(HI1), IncHI1A, IncHI1B(R27)	50	166157	Passed	4966006	214675	76
GCA_007415685.1	PRJNA248792	SAMN10848629	PDT000456971.1	516299	2018-03	UnitedKingdom:UnitedKingdom	human	aadA5, blaTEM-1A, dfrA17, floR, qnrB19, sul2, tet(A)	streptomycin, ampicillin, trimethoprim, chloramphenicol, ciprofloxacin, sulfisoxazole, tetracycline	Yes	IncFIA(HI1), IncHI1A, IncHI1B(R27)	50	166819	Passed	4967885	222533	76
GCA_006485525.1	PRJNA248792	SAMN12108737	PDT000526265.1	761628	2019-06	UnitedKingdom:UnitedKingdom	human	ant(3'')-Ia, blaTEM-1B, dfrA15, floR, fosA4, mph(A), qnrS1, sul3, sul3, tet(A)	streptomycin, ampicillin, trimethoprim, chloramphenicol, fosfomycin, erythromycin, azithromycin, ciprofloxacin, sulfisoxazole, tetracycline	Yes	IncFIA(HI1), IncHI1A, IncHI1B(R27), IncN	27	157262	Passed	5014552	320313	59
GCA_011746895.1	PRJNA248792	SAMN14444026	PDT000713136.1	909693	2020-03	United Kingdom: United Kingdom	human	None	Sensitive		None	50	228847	Passed	5018461	224779	52
GCA_009290125.1	PRJNA248792	SAMN07180117	PDT000214297.2	350675	2017-03	UnitedKingdom:UnitedKingdom	human	aadA1, blaTEM-1B, dfrA1, mph(A), sul1	streptomycin, ampicillin, trimethoprim, erythromycin, azithromycin, sulfisoxazole	Yes	IncI1, IncI1	50	73212	Passed	4897635	199391	65
GCA_013700145.1	PRJNA248792	SAMN15643591	PDT000797062.1	965544	2020-07	United Kingdom: United Kingdom	human	None	Sensitive		None	50	237522	Passed	4965914	406956	44
GCA_014118765.1	PRJNA248792	SAMN15767878	PDT000804772.2	970318	2020-07	United Kingdom: United Kingdom	human	None	Sensitive		None	50	239364	Passed	5153748	206597	53
GCA_014131165.1	PRJNA248792	SAMN15767886	PDT000804764.2	970294	2020-07	United Kingdom: United Kingdom	human	None	Sensitive		None	50	239372	Passed	4700883	212543	42
GCA_007368135.1	PRJNA248792	SAMN10521825	PDT000414610.1	647896	2018-11	UnitedKingdom:UnitedKingdom	human	aadA1, blaTEM-1B, dfrA1, sul2	streptomycin, ampicillin, trimethoprim, sulfisoxazole	Yes	IncI1, IncI1	50	157013	Passed	4788564	277656	37
GCA_010540785.1	PRJNA319593	SAMN04954811	PDT000129552.2		2016	Australia	human	None	Sensitive		None	50	46179	Passed	4685250	207549	33
GCA_010689285.1	PRJNA319593	SAMN04954812	PDT000129553.2		2016	Australia	human	None	Sensitive		None	50	46179	Passed	4692772	728836	19
GCA_010733015.1	PRJNA319593	SAMN04954810	PDT000129551.2		2016	Australia	human	None	Sensitive		IncI1	50	46179	Passed	4782073	625720	24
GCA_010435155.1	PRJNA242847	SAMN13526444	PDT000643157.1	FSIS31902866	2019	USA:KY	ProductRawGround, ComminutedorOtherwiseNonintactPork	aadA1, aadA1, aadA2, cmlA1, sul1, tet(B)	streptomycin, chloramphenicol, sulfisoxazole, tetracycline	Yes	IncHI2, IncHI2A	49	218393	Passed	4939271	265107	48
GCA_010541305.1	PRJNA319593	SAMN04954813	PDT000129554.2		2016	Australia	human	None	Sensitive		None	50	46373	Passed	4663213	600571	17
GCA_010378365.1	PRJNA230403	SAMN08391036	PDT000282070.2	PNUSAS031819	2017-12	USA	stool	aadA2, aadA2, ant(2'')-Ia, ant(2'')-Ia, blaTEM-1B, gyrA(S83F), mcr-1, sul1	streptomycin, gentamicin, kanamycin, ampicillin, ciprofloxacin, nalidixicacid, colistin, sulfisoxazole	Yes	IncX4	95	106646	Passed	4838850	46478	195
GCA_010576635.1	PRJNA230403	SAMN04335664	PDT000098294.2	PNUSAS001280	2015-11	USA	stool	aadA2, ant(2'')-Ia, aph(3')-Ia, blaTEM-1B, gyrA(S83F), mcr-1, sul1	streptomycin, gentamicin, kanamycin, ampicillin, ciprofloxacin, nalidixicacid, colistin, sulfisoxazole	Yes	IncX4	50	6274	Passed	4848197	48862	196
GCA_009616375.1	PRJNA248792	SAMN13173810	PDT000621358.1	830236	2019-10	UnitedKingdom:UnitedKingdom	human	aadA2, ant(2'')-Ia, aph(3')-Ia, blaTEM-1B, gyrA(S83F), mcr-1, sul1	streptomycin, gentamicin, kanamycin, ampicillin, ciprofloxacin, nalidixicacid, colistin, sulfisoxazole	Yes	IncX4	49	135516	Passed	4877311	255395	65
GCA_006931215.1	PRJNA248792	SAMN09227936	PDT000317062.1	421636	2017-09	United Kingdom: United Kingdom	human	None	Sensitive		IncI	27	122103	Passed	4776559	99670	90
GCA_010289725.1	PRJNA543337	SAMN12910076	PDT000602230.1	PNCS005054	2018-05-22	Canada	stool	aadA2, ant(2'')-Ia, blaTEM-1B, gyrA(S83F), mcr-1, sul1	streptomycin, gentamicin, kanamycin, ampicillin, ciprofloxacin, nalidixicacid, colistin, sulfisoxazole	Yes	IncX4	27	204555	Passed	4860439	108857	104
GCA_006341925.1	PRJNA292661	SAMN11967934	PDT000518411.1	CVMN18S0185	2018	USA:KS	ChickenThighs	aadA2, ant(2'')-Ia, blaTEM-1B, gyrA(S83F), sul1	streptomycin, gentamicin, kanamycin, ampicillin, ciprofloxacin, nalidixicacid, sulfisoxazole	Yes	None	27	183434	Passed	4820166	84058	119
GCA_007181295.1	PRJNA183851	SAMN02640872	PDT000024353.3	WAPHL-SAL-A00309	2002	USA:CT	groundturkey	aadA2, ant(2'')-Ia, blaTEM-1B, gyrA(S83F), sul1	streptomycin, gentamicin, kanamycin, ampicillin, ciprofloxacin, nalidixicacid, sulfisoxazole	Yes	None	27	14593	Passed	4828881	381036	44
GCA_007012605.1	PRJNA248792	SAMN09658886	PDT000349886.1	568437	2018-06	United Kingdom: United Kingdom	human	None	Sensitive		IncI1, pXuzhou21	27	123637	Passed	4857880	212250	42
GCA_007177765.1	PRJNA183850	SAMN02777733	PDT000046535.3	NY-32417	2003	USA:CT	groundturkey	aadA2, ant(2'')-Ia, blaTEM-1B, gyrA(S83F), sul1	streptomycin, gentamicin, kanamycin, ampicillin, ciprofloxacin, nalidixicacid, sulfisoxazole	Yes	None	27	22550	Passed	4830907	269457	52
GCA_001707615.1	PRJNA243331	SAMN02709328	PDT000144942.1	CFSAN004090	2008-09-16	Mexico	jalapeno pepper	None	Sensitive		None	50	16140	Passed	4700674	762636	30
GCA_007014125.1	PRJNA248792	SAMN09666770	PDT000350710.1	314997	2016-11	United Kingdom: United Kingdom	human	None	Sensitive		IncI1, IncI2	27	123637	Passed	4933372	88309	104
GCA_007177315.1	PRJNA186035	SAMN02645807	PDT000036673.2	MOD1-Sal_921	2010-03-01	USA:LancasterPA	PorkChop	aadA2, ant(2'')-Ia, blaTEM-1B, gyrA(S83F), sul1	streptomycin, gentamicin, kanamycin, ampicillin, ciprofloxacin, nalidixicacid, sulfisoxazole	Yes	None	49	18239	Passed	4828541	735930	42
GCA_010407765.1	PRJNA230403	SAMN03353658	PDT000049891.2	2015K-0041	2014-12	USA	Notinformed	aadA2, ant(2'')-Ia, blaTEM-1B, gyrA(S83F), sul1	streptomycin, gentamicin, kanamycin, ampicillin, ciprofloxacin, nalidixicacid, sulfisoxazole	Yes	None	50	23541	Passed	4828796	376040	46
GCA_011163735.1	PRJNA248792	SAMN09009110	PDT000310811.2	181997	2015-10	United Kingdom: United Kingdom	human	None	Sensitive		None	680	96287	Passed	4689836	728683	17
GCA_007331855.1	PRJNA186035	SAMN02709321	PDT000390701.1	FDA478976-2	2008-07-30	Mexico	jalapeno peppers	None	Sensitive		None	50	385	Passed	4678517	197674	57
GCA_006341905.1	PRJNA292661	SAMN11967935	PDT000518410.1	CVMN18S0189	2018	USA:KS	groundturkey	aadA2, ant(2'')-Ia, blaTEM-1B, gyrA(S83F), sul1	streptomycin, gentamicin, kanamycin, ampicillin, ciprofloxacin, nalidixicacid, sulfisoxazole	Yes	None	27	183434	Passed	4829083	449420	48
GCA_010664845.1	PRJNA248792	SAMN03475506	PDT000055072.2	63713	2014-10	UnitedKingdom:MidlandsandEastofEngland	human	aadA2, ant(2'')-Ia, blaTEM-1B, gyrA(S83F), sul1	streptomycin, gentamicin, kanamycin, ampicillin, ciprofloxacin, nalidixicacid, sulfisoxazole	Yes	None	27	7709	Passed	4821979	182744	72
GCA_010447375.1	PRJNA186035	SAMN09005348	PDT000311137.2	FDA0966733-S001-001	2018	USA:TX	Kratom	None	Sensitive		None	50	119347	Passed	4728538	231427	38
GCA_002063255.1	PRJNA203445	SAMN02368728	PDT000197331.1	BCW_2862	Notinformed		Notinformed	aadA2, ant(2'')-Ia, blaTEM-1B, gyrA(S83F), sul1	streptomycin, gentamicin, kanamycin, ampicillin, ciprofloxacin, nalidixicacid, sulfisoxazole	Yes	None	27	44023	Passed	4795014	250185	74
GCA_007181275.1	PRJNA183848	SAMN02766980	PDT000031494.3	FL-NRM035	2004	USA:CT	groundturkey	aadA2, ant(2'')-Ia, blaTEM-1B, gyrA(S83F), sul1, tet(A)	streptomycin, gentamicin, kanamycin, ampicillin, ciprofloxacin, nalidixicacid, sulfisoxazole, tetracycline	Yes	IncI1, IncI1	27	16013	Passed	4968804	609123	56
GCA_007181335.1	PRJNA186035	SAMN02345265	PDT000024299.3	FNW19H98	2011-07-25	Mexico	fiberdietarysupplement	aadA2, ant(2'')-Ia, blaTEM-1B, gyrA(S83F), sul1, tet(A)	streptomycin, gentamicin, kanamycin, ampicillin, ciprofloxacin, nalidixicacid, sulfisoxazole, tetracycline	Yes	IncI1, IncI1	93	14589	Passed	4976849	376004	51
GCA_007180635.1	PRJNA183850	SAMN02777648	PDT000035176.3	NY-28939	2003	USA:MD	groundturkey	aadA2, ant(2'')-Ia, blaTEM-1B, gyrA(S83F), sul1, tet(A)	streptomycin, gentamicin, kanamycin, ampicillin, ciprofloxacin, nalidixicacid, sulfisoxazole, tetracycline	Yes	IncI1	27	15125	Passed	4949585	201598	71
GCA_010897935.1	PRJNA248792	SAMN09207564	PDT000314086.2	391126	2017-07	United Kingdom: United Kingdom	human	None	Sensitive		IncI1	49	120789	Passed	4764074	91382	98
GCA_007146065.1	PRJNA248792	SAMN09286313	PDT000321693.1	313887	2016-10	United Kingdom: United Kingdom	human	None	Sensitive		None	27	123637	Passed	4720742	231237	47
GCA_007349335.1	PRJNA248792	SAMN10389280	PDT000403498.1	607370	2018-09	United Kingdom: United Kingdom	human	None	Sensitive		None	27	123637	Passed	4714303	275902	49
GCA_011415235.1	PRJNA230403	SAMN06460062	PDT000206333.2	PNUSAS008968	2017-01	USA	milk	None	Sensitive		None	50	68114	Passed	4733268	486650	31
GCA_006190485.1	PRJNA230403	SAMN07722951	PDT000280808.2	PNUSAS023723	Notinformed	USA	Notinformed	aadA2, aadA2, aadA2, ant(2'')-Ia, blaTEM-1B, sul1	streptomycin, gentamicin, kanamycin, ampicillin, sulfisoxazole	Yes	None	50	91501	Passed	4827189	92811	137
GCA_007178375.1	PRJNA183847	SAMN02894149	PDT000041327.5	AZ-TG74512	2005	USA:MD	groundturkey	aadA2, aadA2, ant(2'')-Ia, ant(2'')-Ia, aph(3')-Ia, blaTEM-1B, sul1	streptomycin, gentamicin, kanamycin, ampicillin, sulfisoxazole	Yes	IncX4	680	20086	Passed	4883454	658011	52
GCA_010456285.1	PRJNA230403	SAMN08166212	PDT000272696.2	PNUSAS029889	2017-11	USA:UT	milk	None	Sensitive		None	50	154449	Passed	4728008	147114	63
GCA_010614505.1	PRJNA230403	SAMN08287525	PDT000275613.2	PNUSAS031057	2017-12	USA	milk	None	Sensitive		None	50	154449	Passed	4683152	213647	46
GCA_007649595.1	PRJNA191729	SAMN01933162	PDT000501201.1	SGSC 2513	Not informed	USA: FL	Not informed	None	Sensitive		None	50	42300	Passed	4628204	178362	47
GCA_007240075.1	PRJNA219491	SAMN03938931	PDT000096606.4	VA-WGS-00629	2008	USA:NY	groundturkey	aadA2, aadA2, ant(2'')-Ia, ant(2'')-Ia, blaTEM-1B, sul1	streptomycin, gentamicin, kanamycin, ampicillin, sulfisoxazole	Yes	IncX4	680	8654	Passed	4864462	87253	114
GCA_007178065.1	PRJNA183850	SAMN02777745	PDT000047593.3	NY-32456	2003	USA:NY	groundturkey	aadA2, ant(2'')-Ia, aph(3')-Ia, blaTEM-1B, sul1	streptomycin, gentamicin, kanamycin, ampicillin, sulfisoxazole	Yes	IncX4	27	22755	Passed	4875515	658098	54
GCA_007178255.1	PRJNA183847	SAMN02894156	PDT000040598.3	AZ-TG74840	2005	USA:NM	groundturkey	aadA2, ant(2'')-Ia, aph(3')-Ia, blaTEM-1B, sul1	streptomycin, gentamicin, kanamycin, ampicillin, sulfisoxazole	Yes	IncX4	27	19715	Passed	4832391	376000	47
GCA_007178435.1	PRJNA183847	SAMN02894150	PDT000041328.5	AZ-TG74596	2005	USA:MN	groundturkey	aadA2, ant(2'')-Ia, aph(3')-Ia, blaTEM-1B, sul1	streptomycin, gentamicin, kanamycin, ampicillin, sulfisoxazole	Yes	IncX4	27	20087	Passed	4869537	324116	69
GCA_000170215.1	PRJNA19461	SAMN02415271	PDT000006023.2	SARA23	Not informed		Not informed	None	Sensitive		None	50	42299	Passed	4726474	4719855	2
GCA_011430335.1	PRJNA230403	SAMN06291548	PDT000186930.2	PNUSAS007897	2016-08	USA	Not informed	None	Sensitive		None	50	63335	Passed	4775577	97299	86
GCA_009468325.1	PRJNA230403	SAMN07510182	PDT000234288.2	PNUSAS019290	Not informed	USA	Not informed	None	Sensitive		None	50	82718	Passed	4687598	366928	25
GCA_006974265.1	PRJNA248792	SAMN09388948	PDT000327629.1	320948	2016-11	United Kingdom: United Kingdom	human	None	Sensitive		IncI1	27	125834	Passed	4738875	252639	37
GCA_007237835.1	PRJNA248792	SAMN09492157	PDT000337305.1	320220	2016-11	United Kingdom: United Kingdom	human	None	Sensitive		None	27	125834	Passed	4695856	46843	199
GCA_007163365.1	PRJNA248792	SAMN09388919	PDT000327624.1	427407	2017-09	United Kingdom: United Kingdom	human	None	Sensitive		None	27	125838	Passed	4716172	155146	63
GCA_007177995.1	PRJNA183847	SAMN02894146	PDT000041970.3	AZ-TG74228	2005	USA:CO	groundturkey	aadA2, ant(2'')-Ia, aph(3')-Ia, blaTEM-1B, sul1	streptomycin, gentamicin, kanamycin, ampicillin, sulfisoxazole	Yes	IncX4	27	21506	Passed	4871028	276375	60
GCA_007184475.1	PRJNA183848	SAMN03269492	PDT000067380.3	FL-NRM179	2005	USA:TN	groundturkey	aadA2, ant(2'')-Ia, aph(3')-Ia, blaTEM-1B, sul1	streptomycin, gentamicin, kanamycin, ampicillin, sulfisoxazole	Yes	IncX4	27	23013	Passed	4860710	80022	145
GCA_007184375.1	PRJNA183850	SAMN03276072	PDT000067838.2	NY-N14223	2007	USA:NM	groundturkey	aadA2, ant(2'')-Ia, aph(3')-Ia, blaTEM-1B, sul1	streptomycin, gentamicin, kanamycin, ampicillin, sulfisoxazole	Yes	IncX4	680	35120	Passed	4864908	148253	112
GCA_007184155.1	PRJNA183850	SAMN03276075	PDT000067871.2	NY-N14319	2007	USA:TN	groundturkey	aadA2, ant(2'')-Ia, aph(3')-Ia, blaTEM-1B, sul1	streptomycin, gentamicin, kanamycin, ampicillin, sulfisoxazole	Yes	IncX4	680	35150	Passed	4857267	55920	175
GCA_007179695.1	PRJNA186035	SAMN02678606	PDT000037538.3	FCC0218	2008-09-17	Mexico	jalapenopepper	aadA2, ant(2'')-Ia, aph(3')-Ia, blaTEM-1B, sul1	streptomycin, gentamicin, kanamycin, ampicillin, sulfisoxazole	Yes	IncX4	50	16137	Passed	4830591	410380	43
GCA_010123645.1	PRJNA203445	SAMN02367669	PDT000002049.7	CDCB1400	Notinformed	USA:Florida	human	aadA2, ant(2'')-Ia, aph(3')-Ia, blaTEM-1B, sul1	streptomycin, gentamicin, kanamycin, ampicillin, sulfisoxazole	Yes	IncX4	95	42304	Passed	4858778	212431	72
GCA_006154805.1	PRJNA230403	SAMN07780278	PDT000252779.2	PNUSAS025051	Not informed	USA	Not informed	None	Sensitive		None	50	91496	Passed	4688432	648970	15
GCA_010456525.1	PRJNA248792	SAMN03476854	PDT000056370.2	38363	2014-08	UnitedKingdom:SouthofEngland	human	aadA2, ant(2'')-Ia, aph(3')-Ia, blaTEM-1B, sul1	streptomycin, gentamicin, kanamycin, ampicillin, sulfisoxazole	Yes	IncX4	50	27627	Passed	4829809	397232	42
GCA_007184255.1	PRJNA183848	SAMN03269493	PDT000067384.2	FL-NRM180	2005	USA:TN	producteggrawwhole	aadA2, ant(2'')-Ia, aph(3')-Ia, blaTEM-1B, sul1	streptomycin, gentamicin, kanamycin, ampicillin, sulfisoxazole	Yes	IncX4	27	23013	Passed	4866207	179822	85
GCA_007177355.1	PRJNA183850	SAMN02777710	PDT000045546.3	NY-30659	2003	USA:MD	chickenbreast	aadA2, ant(2'')-Ia, blaTEM-1B, sul1	streptomycin, gentamicin, kanamycin, ampicillin, sulfisoxazole	Yes	None	27	22218	Passed	4826241	735924	53
GCA_009288625.1	PRJNA248792	SAMN07180007	PDT000214233.2	343797	2017-02	United Kingdom: United Kingdom	human	None	Sensitive		None	27	126014	Passed	4636517	162407	71
GCA_006167625.1	PRJNA230403	SAMN07738294	PDT000250362.2	PNUSAS024326	Not informed	USA	Not informed	None	Sensitive		None	50	91496	Passed	4688398	397879	20
GCA_007184895.1	PRJNA186035	SAMN02709333	PDT000077382.2	FDA203706	2002-11-18	India	frozenshrimp	aadA2, ant(2'')-Ia, blaTEM-1B, sul1	streptomycin, gentamicin, kanamycin, ampicillin, sulfisoxazole	Yes	IncX4	27	36483	Passed	4858367	96383	110
GCA_007161745.1	PRJNA248792	SAMN09388795	PDT000327494.1	402857	2017-08	United Kingdom: United Kingdom	human	None	Sensitive		None	49	125772	Passed	4646709	186374	44
GCA_007765835.1	PRJNA230403	SAMN07735732	PDT000250354.3	PNUSAS024314	Not informed	USA	Not informed	None	Sensitive		IncI1	50	91496	Passed	4817310	255588	46
GCA_007177675.1	PRJNA183847	SAMN02894155	PDT000047538.3	AZ-TG74828	2005	USA:NM	groundturkey	aadA2, ant(2'')-Ia, blaTEM-1B, sul1	streptomycin, gentamicin, kanamycin, ampicillin, sulfisoxazole	Yes	None	19	22699	Passed	4827321	376129	56
GCA_007523725.1	PRJNA248792	SAMN11080023	PDT000474064.1	320285	2016-11	United Kingdom: United Kingdom	human	None	Sensitive		None	27	126072	Passed	4624741	96022	81
GCA_007180675.1	PRJNA183850	SAMN02777644	PDT000035227.3	NY-22398	2002	USA:CT	groundturkey	aadA2, ant(2'')-Ia, blaTEM-1B, sul1	streptomycin, gentamicin, kanamycin, ampicillin, sulfisoxazole	Yes	None	27	14593	Passed	4826131	204177	61
GCA_007179535.1	PRJNA183851	SAMN02640813	PDT000003970.3	WAPHL-SAL-A00250	2002	USA:TN	groundturkey	aadA2, ant(2'')-Ia, blaTEM-1B, sul1	streptomycin, gentamicin, kanamycin, ampicillin, sulfisoxazole	Yes	IncX4	27	14215	Passed	4867604	588482	46
GCA_007167825.1	PRJNA248792	SAMN09404340	PDT000328921.1	301869	2016-09	United Kingdom: United Kingdom	human	None	Sensitive		None	27	126497	Passed	4679454	230246	46
GCA_007180925.1	PRJNA183851	SAMN02640926	PDT000031418.3	WAPHL-SAL-A00363	2002	USA:GA	groundturkey	aadA2, ant(2'')-Ia, blaTEM-1B, sul1	streptomycin, gentamicin, kanamycin, ampicillin, sulfisoxazole	Yes	None	27	15960	Passed	4827098	209971	69
GCA_007177725.1	PRJNA183850	SAMN02777667	PDT000041657.3	NY-29982	2003	USA:NY	groundturkey	aadA2, ant(2'')-Ia, blaTEM-1B, sul1	streptomycin, gentamicin, kanamycin, ampicillin, sulfisoxazole	Yes	None	27	15663	Passed	4831775	486651	57
GCA_007178715.1	PRJNA183850	SAMN02777650	PDT000035819.3	NY-29196	2003	USA:GA	groundturkey	aadA2, ant(2'')-Ia, blaTEM-1B, sul1	streptomycin, gentamicin, kanamycin, ampicillin, sulfisoxazole	Yes	None	27	15663	Passed	4824459	381001	52
GCA_007175775.1	PRJNA248792	SAMN09431742	PDT000330714.1	131987	2015-07	United Kingdom: United Kingdom	human	None	Sensitive		Col156, IncFII(29)	27	127790	Passed	4725993	696115	18
GCA_007005185.1	PRJNA248792	SAMN09434958	PDT000331676.1	443550	2017-11	United Kingdom: United Kingdom	human	None	Sensitive		None	27	128194	Passed	4805172	238172	40
GCA_007177935.1	PRJNA183850	SAMN02777749	PDT000047610.3	NY-32461	2003	USA:NY	groundturkey	aadA2, ant(2'')-Ia, blaTEM-1B, sul1	streptomycin, gentamicin, kanamycin, ampicillin, sulfisoxazole	Yes	None	27	18166	Passed	4828464	324412	51
GCA_007178455.1	PRJNA183850	SAMN02777681	PDT000041662.3	NY-30357	2003	USA:GA	groundturkey	aadA2, ant(2'')-Ia, blaTEM-1B, sul1	streptomycin, gentamicin, kanamycin, ampicillin, sulfisoxazole	Yes	IncX4	27	18324	Passed	4870811	324412	52
GCA_007783465.1	PRJNA248792	SAMN10905095	PDT000464681.1	399315	2017-07	United Kingdom: United Kingdom	human	None	Sensitive		None	27	128891	Passed	4734153	120662	66
GCA_007213725.1	PRJNA248792	SAMN09463056	PDT000333384.1	320221	2016-11	United Kingdom: United Kingdom	human	None	Sensitive		None	27	128954	Passed	4674624	230078	41
GCA_008438065.1	PRJNA230403	SAMN07722939	PDT000247903.2	PNUSAS023710	Not informed	USA	Not informed	None	Sensitive		None	50	91496	Passed	4688145	755659	12
GCA_007177875.1	PRJNA183850	SAMN02777744	PDT000047571.3	NY-32455	2003	USA:NY	groundturkey	aadA2, ant(2'')-Ia, blaTEM-1B, sul1	streptomycin, gentamicin, kanamycin, ampicillin, sulfisoxazole	Yes	None	27	22732	Passed	4822665	115681	89
GCA_007177435.1	PRJNA183850	SAMN02777778	PDT000049043.2	NY-33941	2003	USA:MD	groundturkey	aadA2, ant(2'')-Ia, blaTEM-1B, sul1	streptomycin, gentamicin, kanamycin, ampicillin, sulfisoxazole	Yes	None	27	23134	Passed	4826066	406606	54
GCA_007177455.1	PRJNA183850	SAMN02777784	PDT000049053.2	NY-33947	2003	USA:MD	groundturkey	aadA2, ant(2'')-Ia, blaTEM-1B, sul1	streptomycin, gentamicin, kanamycin, ampicillin, sulfisoxazole	Yes	None	27	23135	Passed	4828309	407047	54
GCA_007219395.1	PRJNA248792	SAMN09468122	PDT000334030.1	500361	2018-02	United Kingdom: United Kingdom	human	None	Sensitive		None	27	129289	Passed	4673602	252277	46
GCA_007180715.1	PRJNA183851	SAMN02640933	PDT000026428.3	WAPHL-SAL-A00370	2003	USA:MD	groundturkey	aadA2, ant(2'')-Ia, blaTEM-1B, sul1	streptomycin, gentamicin, kanamycin, ampicillin, sulfisoxazole	Yes	None	27	15125	Passed	4829865	397232	41
GCA_007006005.1	PRJNA248792	SAMN09475119	PDT000334765.1	247199	2016-04	United Kingdom: United Kingdom	human	None	Sensitive		None	27	129925	Passed	4721267	170261	65
GCA_007181135.1	PRJNA183851	SAMN02640955	PDT000031512.3	WAPHL-SAL-A00392	2003	USA:GA	groundturkey	aadA2, ant(2'')-Ia, blaTEM-1B, sul1	streptomycin, gentamicin, kanamycin, ampicillin, sulfisoxazole	Yes	None	27	15663	Passed	4827842	276312	57
GCA_007179075.1	PRJNA183848	SAMN02767001	PDT000031833.3	FL-NRM056	2004	USA:MN	groundturkey	aadA2, ant(2'')-Ia, blaTEM-1B, sul1	streptomycin, gentamicin, kanamycin, ampicillin, sulfisoxazole	Yes	None	27	15380	Passed	4828078	376035	48
GCA_008489565.1	PRJNA230403	SAMN07722942	PDT000247905.2	PNUSAS023714	Not informed	USA	Not informed	None	Sensitive		None	50	91496	Passed	4688255	755659	15
GCA_007173795.1	PRJNA248792	SAMN09431540	PDT000330677.1	528506	2018-04	United Kingdom: United Kingdom	human	None	Sensitive		None	2496	127753	Passed	4676549	178640	47
GCA_007807315.1	PRJNA248792	SAMN11282386	PDT000483961.1	709100	2019-03	United Kingdom: United Kingdom	human	None	Sensitive		None	27	129925	Passed	4802937	230128	37
GCA_008489705.1	PRJNA230403	SAMN07735725	PDT000249247.2	PNUSAS023724	Not informed	USA	Not informed	None	Sensitive		None	50	91496	Passed	4688133	729026	22
GCA_007807655.1	PRJNA248792	SAMN11320532	PDT000485754.1	714699	2019-03	United Kingdom: United Kingdom	human	None	Sensitive		None	27	129925	Passed	4680536	299275	38
GCA_007181115.1	PRJNA183848	SAMN02766978	PDT000031482.3	FL-NRM033	2004	USA:CT	groundturkey	aadA2, ant(2'')-Ia, blaTEM-1B, sul1	streptomycin, gentamicin, kanamycin, ampicillin, sulfisoxazole	Yes	None	27	16013	Passed	4827644	376004	49
GCA_007181175.1	PRJNA183848	SAMN02766979	PDT000031492.3	FL-NRM034	2004	USA:CT	groundturkey	aadA2, ant(2'')-Ia, blaTEM-1B, sul1	streptomycin, gentamicin, kanamycin, ampicillin, sulfisoxazole	Yes	None	27	16013	Passed	4826840	204177	62
GCA_007208895.1	PRJNA248792	SAMN09434960	PDT000331678.1	302641	2016-09	United Kingdom: United Kingdom	human	None	Sensitive		None	49	128228	Passed	4709004	229895	42
GCA_008489875.1	PRJNA230403	SAMN07735729	PDT000249260.2	PNUSAS023727	Not informed	USA	Not informed	None	Sensitive		None	50	91496	Passed	4647538	100760	81
GCA_008531415.1	PRJNA230403	SAMN07722945	PDT000247904.2	PNUSAS023717	Not informed	USA	Not informed	None	Sensitive		None	50	91496	Passed	4687649	379209	24
GCA_007179225.1	PRJNA183851	SAMN02782474	PDT000036473.3	WAPHL_SAL-A00422	2004	USA:NY	groundturkey	aadA2, ant(2'')-Ia, blaTEM-1B, sul1	streptomycin, gentamicin, kanamycin, ampicillin, sulfisoxazole	Yes	IncX4	27	17642	Passed	4869824	318684	48
GCA_008531835.1	PRJNA230403	SAMN07722940	PDT000247897.2	PNUSAS023712	Not informed	USA	Not informed	None	Sensitive		None	50	91496	Passed	4687301	639959	17
GCA_007179215.1	PRJNA183851	SAMN02782473	PDT000036559.3	WAPHL_SAL-A00421	2004	USA:NY	groundturkey	aadA2, ant(2'')-Ia, blaTEM-1B, sul1	streptomycin, gentamicin, kanamycin, ampicillin, sulfisoxazole	Yes	None	27	18166	Passed	4814818	79162	122
GCA_007238335.1	PRJNA248792	SAMN09492227	PDT000337317.1	546604	2018-05	United Kingdom: United Kingdom	human	None	Sensitive		None	4949	128696	Passed	4721511	670845	24
GCA_007225455.1	PRJNA248792	SAMN09475926	PDT000335108.1	259237	2016-05	United Kingdom: United Kingdom	human	None	Sensitive		None	27	130235	Passed	5030228	106575	140
GCA_007234735.1	PRJNA248792	SAMN09484299	PDT000336335.1	265859	2016-06	United Kingdom: United Kingdom	human	None	Sensitive		None	27	130629	Passed	4673249	186488	44
GCA_007179255.1	PRJNA183851	SAMN02782542	PDT000036848.3	WAPHL_SAL-A00490	2004	USA:GA	groundturkey	aadA2, ant(2'')-Ia, blaTEM-1B, sul1	streptomycin, gentamicin, kanamycin, ampicillin, sulfisoxazole	Yes	None	27	18324	Passed	4811402	692048	45
GCA_007009745.1	PRJNA248792	SAMN09484424	PDT000336384.1	273624	2016-07	United Kingdom: United Kingdom	human	None	Sensitive		None	27	130668	Passed	4670405	197596	56
GCA_008532095.1	PRJNA230403	SAMN07735730	PDT000249254.2	PNUSAS023728	Not informed	USA	Not informed	None	Sensitive		None	50	91496	Passed	4689113	445541	15
GCA_008532155.1	PRJNA230403	SAMN07735728	PDT000249264.2	PNUSAS024312	Not informed	USA	Not informed	None	Sensitive		None	50	91496	Passed	4688428	710950	19
GCA_007179855.1	PRJNA183847	SAMN02894152	PDT000038697.3	AZ-TG74640	2005	USA:MN	groundturkey	aadA2, ant(2'')-Ia, blaTEM-1B, sul1	streptomycin, gentamicin, kanamycin, ampicillin, sulfisoxazole	Yes	None	27	15332	Passed	4826658	376016	60
GCA_007221055.1	PRJNA248792	SAMN09474941	PDT000334750.1	342539	2017-02	United Kingdom: United Kingdom	human	None	Sensitive		None	4972	129881	Passed	4768115	186058	58
GCA_009513875.1	PRJNA230403	SAMN07722943	PDT000247899.2	PNUSAS023715	Not informed	USA	Not informed	None	Sensitive		None	50	91496	Passed	4688639	189301	54
GCA_009516415.1	PRJNA230403	SAMN07780277	PDT000252805.2	PNUSAS025050	Not informed	USA	Not informed	None	Sensitive		None	50	91496	Passed	4723706	280215	38
GCA_007184495.1	PRJNA183848	SAMN03269494	PDT000067382.3	FL-NRM181	2005	USA:TN	groundturkey	aadA2, ant(2'')-Ia, blaTEM-1B, sul1	streptomycin, gentamicin, kanamycin, ampicillin, sulfisoxazole	Yes	None	27	23022	Passed	4820113	55416	159
GCA_007247535.1	PRJNA248792	SAMN09520847	PDT000339168.1	376162	2017-05	United Kingdom: United Kingdom	human	None	Sensitive		None	27	132055	Passed	4682476	206420	45
GCA_007178515.1	PRJNA183851	SAMN02782660	PDT000041201.3	WAPHL_SAL-A00608	2005	USA:CO	groundturkey	aadA2, ant(2'')-Ia, blaTEM-1B, sul1	streptomycin, gentamicin, kanamycin, ampicillin, sulfisoxazole	Yes	None	27	20043	Passed	4827587	374580	44
GCA_007183325.1	PRJNA183850	SAMN03276073	PDT000067815.2	NY-N14224	2007	USA:NM	groundturkey	aadA2, ant(2'')-Ia, blaTEM-1B, sul1	streptomycin, gentamicin, kanamycin, ampicillin, sulfisoxazole	Yes	IncX4	680	35120	Passed	4864820	376047	57
GCA_007186955.1	PRJNA271470	SAMN03842362	PDT000087073.2	CVM-N15830	2007	USA:CT	groundturkey	aadA2, ant(2'')-Ia, blaTEM-1B, sul1	streptomycin, gentamicin, kanamycin, ampicillin, sulfisoxazole	Yes	IncX4	27	11149	Passed	4856951	97115	105
GCA_007224195.1	PRJNA248792	SAMN09475994	PDT000335157.1	557266	2018-06	United Kingdom: United Kingdom	human	None	Sensitive		None	49	129994	Passed	4671451	59099	150
GCA_007252095.1	PRJNA248792	SAMN09531033	PDT000340240.1	559805	2018-06	United Kingdom: United Kingdom	human	None	Sensitive		IncI1	49	129994	Passed	4824305	230267	68
GCA_007275565.1	PRJNA248792	SAMN09652017	PDT000347744.1	559794	2018-06	United Kingdom: United Kingdom	human	None	Sensitive		None	49	129994	Passed	4661608	272122	40
GCA_007187035.1	PRJNA271470	SAMN03842363	PDT000087075.2	CVM-N15831	2007	USA:CT	groundturkey	aadA2, ant(2'')-Ia, blaTEM-1B, sul1	streptomycin, gentamicin, kanamycin, ampicillin, sulfisoxazole	Yes	IncX4	27	11149	Passed	4867610	241531	58
GCA_007180855.1	PRJNA183851	SAMN02640906	PDT000031506.3	WAPHL-SAL-A00343	2002	USA:TN	groundturkey	aadA2, ant(2'')-Ia, blaTEM-1B, sul1	streptomycin, gentamicin, kanamycin, ampicillin, sulfisoxazole	Yes	None	45	16021	Passed	4829323	364483	45
GCA_007408245.1	PRJNA248792	SAMN10827184	PDT000453871.1	555500	2018-06	United Kingdom: United Kingdom	human	None	Sensitive		None	49	129994	Passed	4728822	147820	72
GCA_007409125.1	PRJNA248792	SAMN10827297	PDT000453983.1	560649	2018-06	United Kingdom: United Kingdom	human	None	Sensitive		None	49	129994	Passed	4715906	147614	67
GCA_007179435.1	PRJNA183851	SAMN02782486	PDT000036562.3	WAPHL_SAL-A00434	2004	USA:OR	groundturkey	aadA2, ant(2'')-Ia, blaTEM-1B, sul1	streptomycin, gentamicin, kanamycin, ampicillin, sulfisoxazole	Yes	None	33	18206	Passed	4835741	494389	50
GCA_007185395.1	PRJNA219491	SAMN03938838	PDT000094009.2	VA-WGS-00536	2008	USA:MD	groundturkey	aadA2, ant(2'')-Ia, blaTEM-1B, sul1	streptomycin, gentamicin, kanamycin, ampicillin, sulfisoxazole	Yes	None	680	8654	Passed	4830700	376116	43
GCA_009000845.1	PRJNA248792	SAMN13002637	PDT000603945.1	818119	2019-10	United Kingdom: United Kingdom	human	None	Sensitive		None	49	129994	Passed	4720409	164616	73
GCA_007186575.1	PRJNA219491	SAMN03938872	PDT000092470.2	VA-WGS-00570	2008	USA:NM	groundturkey	aadA2, ant(2'')-Ia, blaTEM-1B, sul1	streptomycin, gentamicin, kanamycin, ampicillin, sulfisoxazole	Yes	IncX4	680	10083	Passed	4876343	350915	46
GCA_009556575.1	PRJNA230403	SAMN07722941	PDT000247901.2	PNUSAS023713	Not informed	USA	Not informed	None	Sensitive		None	50	91496	Passed	4689179	729230	15
GCA_007254555.1	PRJNA248792	SAMN09531021	PDT000340222.1	416322	2017-09	United Kingdom: United Kingdom	human	None	Sensitive		None	27	132504	Passed	4722489	147786	63
GCA_007223815.1	PRJNA248792	SAMN09475966	PDT000335140.1	524301	2018-04	United Kingdom: United Kingdom	human	None	Sensitive		None	49	130268	Passed	4729903	154359	78
GCA_007225575.1	PRJNA248792	SAMN09476404	PDT000335855.1	402755	2017-08	United Kingdom: United Kingdom	human	None	Sensitive		IncX4	3134	130347	Passed	4755593	670882	26
GCA_007186875.1	PRJNA219491	SAMN03938893	PDT000086882.2	VA-WGS-00591	2008	USA:NM	groundturkey	aadA2, ant(2'')-Ia, blaTEM-1B, sul1	streptomycin, gentamicin, kanamycin, ampicillin, sulfisoxazole	Yes	IncX4	680	10221	Passed	4864818	248923	62
GCA_009558295.1	PRJNA230403	SAMN07735726	PDT000249265.2	PNUSAS023725	Not informed	USA	Not informed	None	Sensitive		None	50	91496	Passed	4688937	729230	16
GCA_007183185.1	PRJNA243636	SAMN03218168	PDT000060206.2	CFSAN006167	2005-03-28	Colombia:Cartagena	bovinespleen	aadA2, ant(2'')-Ia, blaTEM-1B, sul1	streptomycin, gentamicin, kanamycin, ampicillin, sulfisoxazole	Yes	IncX4	50	31988	Passed	4867472	175871	72
GCA_007259325.1	PRJNA248792	SAMN09601721	PDT000341478.1	560679	2018-06	United Kingdom: United Kingdom	human	None	Sensitive		None	27	134928	Passed	4872155	197717	50
GCA_007186505.1	PRJNA271470	SAMN03842254	PDT000085252.2	CVM-N15234	2007	USA:GA	groundturkey	aadA2, ant(2'')-Ia, blaTEM-1B, sul1	streptomycin, gentamicin, kanamycin, ampicillin, sulfisoxazole	Yes	None	680	11484	Passed	4819694	98297	97
GCA_007180685.1	PRJNA183851	SAMN02640930	PDT000026425.3	WAPHL-SAL-A00367	2003	USA:NY	groundturkey	aadA2, ant(2'')-Ia, aph(6)-Id, blaTEM-1B, strA, sul1, tet(B)	streptomycin, gentamicin, kanamycin, ampicillin, sulfisoxazole, tetracycline	Yes	IncFII(pHN7A8)	27	15143	Passed	4928094	219134	54
GCA_007180475.1	PRJNA186035	SAMN02678544	PDT000032696.3	FCC0138	2010-01-26	USA:NM	swab	aadA2, ant(2'')-Ia, aph(6)-Id, blaTEM-1B, strA, sul1, tet(B)	streptomycin, gentamicin, kanamycin, ampicillin, sulfisoxazole, tetracycline	Yes	IncFII(pHN7A8)	654	16581	Passed	4922184	77930	126
GCA_007263485.1	PRJNA248792	SAMN09611980	PDT000342025.1	318521	2016-11	United Kingdom: United Kingdom	human	None	Sensitive		None	27	135355	Passed	4721660	130160	80
GCA_007597635.1	PRJNA248792	SAMN11042230	PDT000471294.1	316236	2016-11	United Kingdom: United Kingdom	human	None	Sensitive		None	27	135355	Passed	4677825	351544	35
GCA_010700365.1	PRJNA186035	SAMN02678458	PDT000027861.3	FAR0135	2013-08-20	Mexico	mexicanwildyamroot	aph(3'')-Ib, aph(3')-Ia, aph(6)-Id, blaCMY-2, floR, sul2, tet(A)	streptomycin, kanamycin, ampicillin, amoxicillin/clavulanicacid, cefoxitin, ceftriaxone, chloramphenicol, sulfisoxazole, tetracycline	Yes	IncA/C2	50	15591	Passed	4947976	712843	45
GCA_007163625.1	PRJNA248792	SAMN09396536	PDT000328140.1	545273	2018-05	UnitedKingdom:UnitedKingdom	human	aadA5, aph(3'')-Ib, aph(6)-Id, blaCMY-2, blaTEM-1B, catA1, dfrA17, gyrA(D87Y), sul2, tet(B)	streptomycin, kanamycin, ampicillin, amoxicillin/clavulanicacid, cefoxitin, ceftriaxone, chloramphenicol, trimethoprim, ciprofloxacin, nalidixicacid, sulfisoxazole, tetracycline	Yes	IncFIB(AP001918), IncI1, IncQ1, IncQ1	27	124794	Passed	4977840	123506	107
GCA_007172115.1	PRJNA248792	SAMN09427205	PDT000329742.1	452493	2017-11	UnitedKingdom:UnitedKingdom	human	aadA5, aph(3'')-Ib, aph(6)-Id, blaCMY-2, blaTEM-1B, catA1, dfrA17, gyrA(D87Y), sul2, tet(B)	streptomycin, kanamycin, ampicillin, amoxicillin/clavulanicacid, cefoxitin, ceftriaxone, chloramphenicol, trimethoprim, ciprofloxacin, nalidixicacid, sulfisoxazole, tetracycline	Yes	IncFIB(AP001918), IncI1, IncQ1, IncQ1	50	127116	Passed	4986164	183211	68
GCA_008438825.1	PRJNA230403	SAMN07722948	PDT000247902.2	PNUSAS023720	Not informed	USA	Not informed	None	Sensitive		None	50	91504	Passed	4727700	651912	23
GCA_008438115.1	PRJNA230403	SAMN07735727	PDT000249268.2	PNUSAS023726	Not informed	USA	Not informed	None	Sensitive		IncI2	50	91911	Passed	4748620	618038	19
GCA_010555985.1	PRJNA230403	SAMN05382448	PDT000139276.2	PNUSAS002913	2016-04	USA	Not informed	None	Sensitive		IncI1	50	154449	Passed	4782879	511232	26
GCA_010673485.1	PRJNA230403	SAMN05382447	PDT000139275.2	PNUSAS002912	2016-04	USA	Not informed	None	Sensitive		None	50	154449	Passed	4662781	592967	20
GCA_007234195.1	PRJNA248792	SAMN09484343	PDT000336354.1	168482	2015-09	UnitedKingdom:UnitedKingdom	human	aadA5, aph(3'')-Ib, aph(6)-Id, blaCMY-2, blaTEM-1B, catA1, dfrA17, gyrA(D87Y), sul2, tet(B)	streptomycin, kanamycin, ampicillin, amoxicillin/clavulanicacid, cefoxitin, ceftriaxone, chloramphenicol, trimethoprim, ciprofloxacin, nalidixicacid, sulfisoxazole, tetracycline	Yes	IncFIB(AP001918), IncI1, IncQ1, IncQ1	27	130650	Passed	4951176	38890	253
GCA_007225215.1	PRJNA248792	SAMN09476419	PDT000335869.1	142201	2015-08	UnitedKingdom:UnitedKingdom	human	aadA5, aph(3'')-Ib, aph(6)-Id, blaCMY-2, blaTEM-1B, catA1, dfrA17, gyrA(D87Y), sul2, tet(B)	streptomycin, kanamycin, ampicillin, amoxicillin/clavulanicacid, cefoxitin, ceftriaxone, chloramphenicol, trimethoprim, ciprofloxacin, nalidixicacid, sulfisoxazole, tetracycline	Yes	IncFIB(AP001918), IncI1, IncQ1, IncQ1	50	130405	Passed	4942355	184294	70
GCA_007251435.1	PRJNA248792	SAMN09530910	PDT000340121.1	552410	2018-06	United Kingdom: United Kingdom	human	None	Sensitive		None	49	132378	Passed	4724167	164280	70
GCA_011420095.1	PRJNA230403	SAMN08239842	PDT000275294.2	PNUSAS030461	2017-12	USA	Not informed	None	Sensitive		None	50	104106	Passed	4723635	377043	24
GCA_007781515.1	PRJNA248792	SAMN10835777	PDT000454587.1	550762	2018-05	UnitedKingdom:UnitedKingdom	human	aadA5, aph(3'')-Ib, aph(6)-Id, blaCMY-2, blaTEM-1B, catA1, dfrA17, gyrA(D87Y), sul2, tet(B)	streptomycin, kanamycin, ampicillin, amoxicillin/clavulanicacid, cefoxitin, ceftriaxone, chloramphenicol, trimethoprim, ciprofloxacin, nalidixicacid, sulfisoxazole, tetracycline	Yes	IncFIB(AP001918), IncI1, IncQ1, IncQ1	4949	166381	Passed	4989161	194500	75
GCA_007255415.1	PRJNA248792	SAMN09531134	PDT000340344.1	556695	2018-06	United Kingdom: United Kingdom	human	None	Sensitive		None	49	132564	Passed	4710848	178514	60
GCA_007013505.1	PRJNA248792	SAMN09661762	PDT000349978.1	179634	2015-10	UnitedKingdom:UnitedKingdom	human	aadA12, aph(3')-Ia, blaCMY-2, blaTEM-1A, lnu(A), qnrB19	streptomycin, kanamycin, ampicillin, amoxicillin/clavulanicacid, cefoxitin, ceftriaxone, lincomycin, ciprofloxacin	Yes	IncFIB(AP001918), IncI1, IncX1	27	138104	Passed	5010432	178509	77
GCA_007256595.1	PRJNA248792	SAMN09557548	PDT000341153.1	367328	2017-05	United Kingdom: United Kingdom	human	None	Sensitive		None	5004	133077	Passed	4651032	239679	35
GCA_010780175.1	PRJNA230403	SAMN08294532	PDT000287113.2	PNUSAS031679	2017-11	USA	Not informed	None	Sensitive		None	50	109513	Passed	4807052	198201	55
GCA_007266245.1	PRJNA248792	SAMN09628822	PDT000342895.1	199846	2015-12	UnitedKingdom:UnitedKingdom	human	aadA12, aph(3')-Ia, blaCMY-2, blaTEM-1A, lnu(A), qnrB19	streptomycin, kanamycin, ampicillin, amoxicillin/clavulanicacid, cefoxitin, ceftriaxone, lincomycin, ciprofloxacin	Yes	IncFIB(AP001918), IncI1, IncX1	2118	138623	Passed	5056960	122392	90
GCA_007674625.1	PRJNA248792	SAMN11079682	PDT000473945.1	249372	2016-04	UnitedKingdom:UnitedKingdom	human	aadA12, aph(3')-Ia, blaCMY-2, blaTEM-1A, lnu(A), qnrB19	streptomycin, kanamycin, ampicillin, amoxicillin/clavulanicacid, cefoxitin, ceftriaxone, lincomycin, ciprofloxacin	Yes	IncFIB(AP001918), IncI1, IncX1	50	173438	Passed	5042962	129820	95
GCA_007267645.1	PRJNA248792	SAMN09634253	PDT000344052.1	528501	2018-04	UnitedKingdom:UnitedKingdom	food	aadA12, aph(3')-Ia, blaCMY-2, blaCMY-44, blaTEM-1A, lnu(A), qnrB19	streptomycin, kanamycin, ampicillin, amoxicillin/clavulanicacid, cefoxitin, ceftriaxone, lincomycin, ciprofloxacin	Yes	IncFIB(AP001918), IncI1, IncX1	50	136090	Passed	5028328	109541	100
GCA_010533395.1	PRJNA248792	SAMN03479473	PDT000058948.2	37779	2014-08	UnitedKingdom:SouthofEngland	human	aph(3'')-Ib, aph(6)-Id, aph(6)-Id, blaCMY-2, sul2, tet(A)	streptomycin, kanamycin, ampicillin, amoxicillin/clavulanicacid, cefoxitin, ceftriaxone, sulfisoxazole, tetracycline	Yes	IncA/C2	95	30516	Passed	4939325	306723	50
GCA_010700485.1	PRJNA219491	SAMN02403371	PDT000025239.3	VA_WGS-00150	2006-06-21	USA:VA	cow	aph(3'')-Ib, aph(6)-Id, blaCMY-2, sul2, tet(A)	streptomycin, kanamycin, ampicillin, amoxicillin/clavulanicacid, cefoxitin, ceftriaxone, sulfisoxazole, tetracycline	Yes	IncA/C2	45	14676	Passed	4950289	404409	46
GCA_010481275.1	PRJNA230403	SAMN08390782	PDT000282501.2	PNUSAS032358	2018-01	USA	Not informed	None	Sensitive		None	50	153492	Passed	4616744	44200	191
GCA_007014485.1	PRJNA248792	SAMN09683994	PDT000351199.1	511628	2018-03	United Kingdom: United Kingdom	human	None	Sensitive		None	27	138567	Passed	4727231	187561	64
GCA_010756315.1	PRJNA230403	SAMN06291549	PDT000186945.2	PNUSAS007898	2016-08	USA	Not informed	None	Sensitive		None	50	154449	Passed	4759741	246671	45
GCA_010680305.1	PRJNA248792	SAMN03465792	PDT000052873.2	60035	2014-10	UnitedKingdom:Wales	human	aph(3'')-Ib, aph(6)-Id, blaCMY-2, sul2, tet(A)	streptomycin, kanamycin, ampicillin, amoxicillin/clavulanicacid, cefoxitin, ceftriaxone, sulfisoxazole, tetracycline	Yes	IncA/C2	49	24603	Passed	4937901	404409	52
GCA_007297205.1	PRJNA248792	SAMN10069032	PDT000378480.1	602624	2018-09	United Kingdom: United Kingdom	human	None	Sensitive		None	27	143100	Passed	4667808	172407	56
GCA_006988245.1	PRJNA248792	SAMN10094190	PDT000381639.1	562925	2018-06	United Kingdom: United Kingdom	human	None	Sensitive		None	27	143312	Passed	4665410	176735	52
GCA_007298055.1	PRJNA248792	SAMN10076134	PDT000379154.1	600701	2018-08	United Kingdom: United Kingdom	human	None	Sensitive		IncI1	27	143312	Passed	4843822	223521	62
GCA_003890575.1	PRJNA248792	SAMN09624425	PDT000342556.1	503401	2018-03	United Kingdom: United Kingdom	human	None	Sensitive		None	2059	135513	Passed	4723728	308976	40
GCA_004267405.1	PRJNA248792	SAMN09624428	PDT000342553.1	430247	2017-10	United Kingdom: United Kingdom	human	None	Sensitive		None	49	135516	Passed	4681936	197730	47
GCA_007219035.1	PRJNA248792	SAMN09468148	PDT000334027.1	304456	2016-09	United Kingdom: United Kingdom	human	None	Sensitive		None	49	135516	Passed	4640224	69420	128
GCA_010638805.1	PRJNA248792	SAMN03478491	PDT000058421.2	31665	2014-07	UnitedKingdom:MidlandsandEastofEngland	human	aph(3'')-Ib, aph(6)-Id, blaCMY-2, sul2, tet(A)	streptomycin, kanamycin, ampicillin, amoxicillin/clavulanicacid, cefoxitin, ceftriaxone, sulfisoxazole, tetracycline	Yes	IncA/C2, IncI1	27	29143	Passed	5055751	527155	44
GCA_007261165.1	PRJNA248792	SAMN09624449	PDT000342582.1	524287	2018-04	United Kingdom: United Kingdom	human	None	Sensitive		None	3602	135527	Passed	4682358	81162	111
GCA_007314255.1	PRJNA248792	SAMN10086852	PDT000380453.1	578016	2018-07	United Kingdom: United Kingdom	human	None	Sensitive		IncHI2, IncHI2A	27	144630	Passed	4952494	282966	37
GCA_007522705.1	PRJNA248792	SAMN11057257	PDT000473682.1	267018	2016-06	United Kingdom: United Kingdom	Not informed	None	Sensitive		None	50	173308	Passed	4713094	178535	54
GCA_004189415.1	PRJNA248792	SAMN09516277	PDT000338597.1	168330	2015-09	United Kingdom: United Kingdom	human	None	Sensitive		None	680	137657	Passed	4738531	151364	84
GCA_006990665.1	PRJNA248792	SAMN10129735	PDT000384708.1	569957	2018-07	United Kingdom: United Kingdom	human	None	Sensitive		None	27	145037	Passed	4839142	197629	54
GCA_010610485.1	PRJNA353625	SAMN06029926	PDT000263179.2		Not informed	Canada	Not informed	None	Sensitive		IncI1	50	53603	Passed	4792653	96184	86
GCA_010467705.1	PRJNA230403	SAMN06062329	PDT000163562.2	PNUSAS005674	2016-11	USA	stool	aph(3'')-Ib, aph(6)-Id, blaCMY-2, sul2, tet(A)	streptomycin, kanamycin, ampicillin, amoxicillin/clavulanicacid, cefoxitin, ceftriaxone, sulfisoxazole, tetracycline	Yes	IncA/C2	27	55430	Passed	4964089	729095	43
GCA_010505835.1	PRJNA353625	SAMN06029932	PDT000263203.2		Not informed	Canada	Not informed	None	Sensitive		None	50	53604	Passed	4769561	104530	89
GCA_010383705.1	PRJNA275961	SAMN03577371	PDT000273914.2	CFSAN031838	2013-07-24	Ethiopia:CentralEth.	Feces(poultry)	ant(3'')-Ia, aph(3'')-Ib, aph(3')-Ia, aph(6)-Id, aph(6)-Id, blaTEM-1A, catA1, strA, sul1	streptomycin, kanamycin, ampicillin, chloramphenicol, sulfisoxazole	Yes	IncHI2, IncHI2A	1934	103223	Passed	4972819	277662	54
GCA_006991485.1	PRJNA248792	SAMN10272182	PDT000394316.1	619880	2018-09	United Kingdom: United Kingdom	human	None	Sensitive		None	27	147833	Passed	4709547	76980	118
GCA_011408295.1	PRJNA353625	SAMN06029948	PDT000263218.2		Not informed	Canada	Not informed	None	Sensitive		IncI2	50	53815	Passed	4830623	198045	55
GCA_007286735.1	PRJNA248792	SAMN09683628	PDT000351104.1	569998	2018-07	United Kingdom: United Kingdom	human	None	Sensitive		None	95	138457	Passed	4721385	124281	82
GCA_007264065.1	PRJNA248792	SAMN09628538	PDT000342705.1	565064	2018-06	United Kingdom: United Kingdom	human	None	Sensitive		None	49	138529	Passed	4782682	412089	21
GCA_007197375.1	PRJNA183848	SAMN04255407	PDT000119818.2	CVM-N23661	2009	USA:TN	groundturkey	ant(3'')-Ia, aph(3'')-Ib, aph(3')-Ia, aph(3')-Ia, aph(6)-Id, aph(6)-Id, blaTEM-1A, catA1, strA, sul1, tet(A)	streptomycin, kanamycin, ampicillin, chloramphenicol, sulfisoxazole, tetracycline	Yes	IncHI2, IncHI2A	680	3340	Passed	4991502	293984	47
GCA_007286475.1	PRJNA248792	SAMN09684029	PDT000351249.1	163171	2015-09	United Kingdom: United Kingdom	human	None	Sensitive		None	49	138579	Passed	4675283	151495	75
GCA_007386205.1	PRJNA248792	SAMN10645004	PDT000423315.1	587452	2018-08	UnitedKingdom:UnitedKingdom	human	aph(3'')-Ib, aph(6)-Id, blaTEM-1A, floR, sul2, tet(A)	streptomycin, kanamycin, ampicillin, chloramphenicol, sulfisoxazole, tetracycline	Yes	IncI1	2118	107770	Passed	4936177	100814	120
GCA_009388885.1	PRJNA248792	SAMN13065271	PDT000615239.1	823463	2019-10	UnitedKingdom:UnitedKingdom	human	aadA5, aph(3'')-Ib, aph(6)-Id, blaTEM-1B, catA1, dfrA17, gyrA(S83F), sul2, tet(B)	streptomycin, kanamycin, ampicillin, chloramphenicol, trimethoprim, ciprofloxacin, nalidixicacid, sulfisoxazole, tetracycline	Yes	IncFIB(AP001918), IncI1, IncQ1, IncQ1	27	208085	Passed	4955136	214318	69
GCA_011424105.1	PRJNA353625	SAMN06029953	PDT000263227.2		Not informed	Canada	Not informed	None	Sensitive		None	50	53815	Passed	4728311	213059	42
GCA_011359845.1	PRJNA248792	SAMN13874467	PDT000664435.1	868372	2019-12	UnitedKingdom:UnitedKingdom	human	aadA5, aph(3'')-Ib, aph(6)-Id, blaTEM-1B, catA1, dfrA17, gyrA(S83F), sul2, tet(B)	streptomycin, kanamycin, ampicillin, chloramphenicol, trimethoprim, ciprofloxacin, nalidixicacid, sulfisoxazole, tetracycline	Yes	IncFIB(AP001918), IncI1, IncQ1	49	223057	Passed	4949447	252415	72
GCA_007356835.1	PRJNA248792	SAMN10439019	PDT000408888.1	620486	2018-10	United Kingdom: United Kingdom	human	None	Sensitive		None	27	153784	Passed	4727339	170826	71
GCA_010125905.1	PRJNA353625	SAMN06029961	PDT000263240.2		Not informed	Canada	Not informed	None	Sensitive		None	50	53816	Passed	4695832	443204	22
GCA_010655565.1	PRJNA353625	SAMN06029973	PDT000263230.2		Not informed	Canada	Not informed	None	Sensitive		Col156, IncFII(29)	50	53879	Passed	4743422	80327	97
GCA_010629505.1	PRJNA353625	SAMN06030063	PDT000263346.2		Not informed	Canada	Not informed	None	Sensitive		None	50	53905	Passed	4673433	81500	109
GCA_007405185.1	PRJNA248792	SAMN10823811	PDT000452912.1	620474	2018-10	United Kingdom: United Kingdom	human	None	Sensitive		None	27	153784	Passed	4894402	224423	53
GCA_004268625.1	PRJNA248792	SAMN10067764	PDT000377561.1	572307	2018-07	UnitedKingdom:UnitedKingdom	human	aadA1, aph(3'')-Ib, aph(6)-Id, blaTEM-1B, catA1, dfrA1, mph(B), sul1, sul2, tet(A)	streptomycin, kanamycin, ampicillin, chloramphenicol, trimethoprim, erythromycin, sulfisoxazole, tetracycline	Yes	ColpVC, IncQ1, IncQ1	50	142822	Passed	4822384	149335	86
GCA_007297515.1	PRJNA248792	SAMN10076069	PDT000379100.1	601666	2018-09	United Kingdom: United Kingdom	human	None	Sensitive		None	49	143271	Passed	4769180	178342	55
GCA_002063415.1	PRJNA203445	SAMN02368695	PDT000197339.1	BCW_2828	Notinformed		Notinformed	aadA1, aph(3'')-Ib, aph(6)-Id, blaTEM-1B, catA1, dfrA1, mph(B), sul1, sul2, tet(A)	streptomycin, kanamycin, ampicillin, chloramphenicol, trimethoprim, erythromycin, sulfisoxazole, tetracycline	Yes	IncQ1	344	42531	Passed	4808820	230100	50
GCA_007612335.1	PRJNA248792	SAMN11261218	PDT000482797.1	709117	2019-03	UnitedKingdom:UnitedKingdom	human	aadA12, aph(3')-Ia, blaTEM-1A, lnu(A), qnrB19	streptomycin, kanamycin, ampicillin, lincomycin, ciprofloxacin	Yes	IncFIB(AP001918), IncX1	49	176875	Passed	4935323	197674	60
GCA_010397545.1	PRJNA242847	SAMN06286022	PDT000184340.2	FSIS1609687	2016	USA:IL	ProductRawGround, ComminutedorOtherwiseNonintactPork	aph(3'')-Ib, aph(6)-Id, blaTEM-1B, sul2, tet(B)	streptomycin, kanamycin, ampicillin, sulfisoxazole, tetracycline	Yes	IncQ1, IncQ1	49	62724	Passed	4914771	197154	68
GCA_010531055.1	PRJNA353625	SAMN06030185	PDT000263411.2		Not informed	Canada	Not informed	None	Sensitive		None	50	54010	Passed	4703926	393590	27
GCA_007683565.1	PRJNA248792	SAMN11102882	PDT000476769.1	178650	2015-10	UnitedKingdom:UnitedKingdom	human	aph(3'')-Ib, aph(3')-Ia, aph(6)-Id, blaTEM-1B, dfrA14, floR, gyrA(S83Y), sul2, tet(A)	streptomycin, kanamycin, ampicillin, trimethoprim, chloramphenicol, ciprofloxacin, nalidixicacid, sulfisoxazole, tetracycline	Yes	None	49	174261	Passed	4941963	105146	111
GCA_010474585.1	PRJNA353625	SAMN06030345	PDT000263595.2		Not informed	Canada	Not informed	None	Sensitive		None	50	54207	Passed	4689167	33058	244
GCA_007305535.1	PRJNA248792	SAMN10097581	PDT000382427.1	602618	2018-08	United Kingdom: United Kingdom	human	None	Sensitive		None	3602	144527	Passed	4634200	129272	70
GCA_007369425.1	PRJNA248792	SAMN10535866	PDT000415237.1	612940	2018-09	United Kingdom: United Kingdom	human	None	Sensitive		None	27	157262	Passed	4717065	155141	55
GCA_010611175.1	PRJNA353625	SAMN06030207	PDT000263534.2		Not informed	Canada	Not informed	None	Sensitive		None	50	54291	Passed	4726361	69007	119
GCA_007164065.1	PRJNA248792	SAMN09396642	PDT000328229.1	320231	2016-11	UnitedKingdom:UnitedKingdom	human	aph(3'')-Ib, aph(6)-Id, blaTEM-1B, dfrA14, qnrS1, sul2, tet(A)	streptomycin, kanamycin, ampicillin, trimethoprim, ciprofloxacin, sulfisoxazole, tetracycline	Yes	IncFIC(FII)	27	126072	Passed	4814754	229750	45
GCA_010611205.1	PRJNA353625	SAMN06030280	PDT000263560.2		Not informed	Canada	Not informed	None	Sensitive		None	50	54392	Passed	4765994	70212	133
GCA_009226405.1	PRJNA248792	SAMN13050939	PDT000610336.1	818992	2019-10	UnitedKingdom:UnitedKingdom	human	aadA1, aph(3'')-Ib, aph(6)-Id, blaTEM-1B, dfrA1, mph(B), sul1, sul2, tet(A)	streptomycin, kanamycin, ampicillin, trimethoprim, erythromycin, sulfisoxazole, tetracycline	Yes	IncQ1, IncQ1	5070	207894	Passed	4771043	67554	153
GCA_011401375.1	PRJNA353625	SAMN06030352	PDT000263615.2		Not informed	Canada	Not informed	None	Sensitive		None	50	54581	Passed	4685617	177048	58
GCA_009664655.1	PRJNA556438	SAMN13191645	PDT000629712.1	AUSMDU00010531	2016	Australia	Not informed	None	Sensitive		None	50	48522	Passed	4684610	58038	177
GCA_007387885.1	PRJNA248792	SAMN10661686	PDT000426960.1	657129	2018-12	United Kingdom: United Kingdom	human	None	Sensitive		None	27	160401	Passed	4727089	163986	76
GCA_010663505.1	PRJNA248792	SAMN03479364	PDT000058839.2	25243	2014-07	UnitedKingdom:MidlandsandEastofEngland	human	aph(3'')-Ib, aph(6)-Id, blaTEM-1B, dfrA8, dfrA8, sul2	streptomycin, kanamycin, ampicillin, trimethoprim, sulfisoxazole	Yes	IncFII	49	28384	Passed	4811176	107921	103
GCA_000486545.1	PRJNA72635	SAMN01823746	PDT000018884.2	JO2008	Not informed		Not informed	None	Sensitive		None	50	385	Passed	4689603	343005	25
GCA_000483975.1	PRJNA78349	SAMN02415181	PDT000018524.2	9712	Not informed		Not informed	None	Sensitive		None	50	52516	Passed	4687451	342964	39
GCA_011009315.1	PRJNA242847	SAMN04208169	PDT000088567.2	FSIS1400471	2014	USA:MN	NRTE (Not Ready to Eat) Comminuted Poultry Exploratory Sampling Turkeys	None	Sensitive		None	50	10732	Passed	4687813	246656	55
GCA_007326115.1	PRJNA248792	SAMN10174122	PDT000388277.1	613787	2018-09	United Kingdom: United Kingdom	human	None	Sensitive		None	49	146289	Passed	4689562	286126	30
GCA_010682205.1	PRJNA242847	SAMN03922003	PDT000072763.2	FSIS1400483	2014	USA:IN	NRTE (Not Ready to Eat) Comminuted Poultry Exploratory Sampling Turkeys	None	Sensitive		None	50	36311	Passed	4736899	170396	56
GCA_007334455.1	PRJNA248792	SAMN10267074	PDT000394185.1	620405	2018-10	United Kingdom: United Kingdom	human	None	Sensitive		IncI1	49	147791	Passed	4781263	342654	41
GCA_007322675.1	PRJNA186035	SAMN02918466	PDT000386930.1	FDA317450	2006-10-06	USA:GA	dogfoodanimalfeed	aph(3'')-Ib, aph(6)-Id, blaTEM-1B, dfrA14, sul2, tet(A)	streptomycin, kanamycin, ampicillin, trimethoprim, sulfisoxazole, tetracycline	Yes	IncN	27	145662	Passed	4737130	164570	73
GCA_007398005.1	PRJNA248792	SAMN10737130	PDT000439383.1	572154	2018-07	United Kingdom: United Kingdom	human	None	Sensitive		None	27	164427	Passed	4973437	149620	96
GCA_011437335.1	PRJNA230403	SAMN02927345	PDT000039546.2	08-0569	2008-06	USA	stool	aph(3'')-Ib, aph(6)-Id, blaTEM-1B, dfrA14, sul2, tet(A)	streptomycin, kanamycin, ampicillin, trimethoprim, sulfisoxazole, tetracycline	Yes	IncN	50	17327	Passed	4881765	116729	95
GCA_010714195.1	PRJNA242847	SAMN03922001	PDT000072765.2	FSIS1400481	2014	USA:SD	NRTE (Not Ready to Eat) Comminuted Poultry Exploratory Sampling Turkeys	None	Sensitive		None	50	36312	Passed	4733808	232183	38
GCA_010723815.1	PRJNA248792	SAMN03473950	PDT000054771.2	69940	2014-11	UnitedKingdom:Wales	human	aph(3'')-Ib, aph(6)-Id, blaTEM-1B, dfrA14, sul2, tet(A)	streptomycin, kanamycin, ampicillin, trimethoprim, sulfisoxazole, tetracycline	Yes	IncI2, IncN	50	117657	Passed	4832563	70859	145
GCA_010441335.1	PRJNA242847	SAMN03921997	PDT000072767.2	FSIS1400477	2013	USA:IA	NRTE (Not Ready to Eat) Comminuted Poultry Exploratory Sampling Turkeys	None	Sensitive		None	50	36313	Passed	4720059	710968	23
GCA_010459445.1	PRJNA242847	SAMN03922000	PDT000072769.2	FSIS1400480	2014	USA:IN	NRTE (Not Ready to Eat) Comminuted Poultry Exploratory Sampling Turkeys	None	Sensitive		None	50	36314	Passed	4732650	443663	30
GCA_009998345.1	PRJNA242847	SAMN03921999	PDT000072772.2	FSIS1400479	2014	USA:IN	NRTE (Not Ready to Eat) Comminuted Poultry Exploratory Sampling Turkeys	None	Sensitive		None	50	36316	Passed	4687939	648427	16
GCA_008558395.1	PRJNA248792	SAMN12739201	PDT000585237.1	801421	2019-08	UnitedKingdom:UnitedKingdom	human	aph(3'')-Ib, aph(6)-Id, blaTEM-1B, dfrA14, sul2, tet(A)	streptomycin, kanamycin, ampicillin, trimethoprim, sulfisoxazole, tetracycline	Yes	IncN	50	132245	Passed	4716781	147860	77
GCA_007333075.1	PRJNA248792	SAMN10272173	PDT000394307.1	624353	2018-10	UnitedKingdom:UnitedKingdom	human	aph(3'')-Ib, aph(6)-Id, blaTEM-1B, dfrA14, sul2, tet(A)	streptomycin, kanamycin, ampicillin, trimethoprim, sulfisoxazole, tetracycline	Yes	IncN	27	147840	Passed	4734124	205621	66
GCA_007399095.1	PRJNA248792	SAMN10752902	PDT000440496.1	662775	2018-12	UnitedKingdom:UnitedKingdom	human	aph(3'')-Ib, aph(6)-Id, blaTEM-1B, dfrA14, sul2, tet(A)	streptomycin, kanamycin, ampicillin, trimethoprim, sulfisoxazole, tetracycline	Yes	IncN	50	164553	Passed	4734676	163685	75
GCA_007815195.1	PRJNA183851	SAMN04217276	PDT000102366.4	WAPHL-SAL-A01048	2009	USA:NM	groundturkey	aph(3'')-Ib, aph(6)-Id, blaTEM-1B, dfrA14, strA, sul2, tet(B)	streptomycin, kanamycin, ampicillin, trimethoprim, sulfisoxazole, tetracycline	Yes	None	27	3437	Passed	4972898	159841	78
GCA_006932295.1	PRJNA248792	SAMN09266996	PDT000319923.1	541987	2018-05	United Kingdom: United Kingdom	human	None	Sensitive		IncI1	49	155491	Passed	4796340	149221	79
GCA_010538295.1	PRJNA242847	SAMN03922004	PDT000072774.2	FSIS1400484	2014	USA:VA	NRTE (Not Ready to Eat) Comminuted Poultry Exploratory Sampling Turkeys	None	Sensitive		None	50	36318	Passed	4685883	224990	41
GCA_007761225.1	PRJNA183850	SAMN04224482	PDT000112809.4	NY-N20126	2009	USA:GA	groundturkey	aph(3'')-Ib, aph(6)-Id, blaTEM-1B, dfrA14, strA, sul2, tet(B)	streptomycin, kanamycin, ampicillin, trimethoprim, sulfisoxazole, tetracycline	Yes	None	27	1098	Passed	4990490	131029	72
GCA_006519955.1	PRJNA186035	SAMN09839333	PDT000363522.1	FDA1075861-C001-001	2018-07-19	Mexico	Peanut Bird Food	None	Sensitive		None	50	141754	Passed	4660629	111369	83
GCA_007503385.1	PRJNA248792	SAMN10827291	PDT000453976.1	619013	2018-10	United Kingdom: United Kingdom	human	None	Sensitive		None	27	165726	Passed	4647740	197751	40
GCA_011419195.1	PRJNA293224	SAMN04431480	PDT000119870.2	CFSAN045344	2014-05-01	Thailand	pork	None	Sensitive		None	50	219	Passed	4891541	276222	29
GCA_007761125.1	PRJNA183850	SAMN04224485	PDT000112812.4	NY-N20129	2009	USA:GA	groundturkey	aph(3'')-Ib, aph(6)-Id, blaTEM-1B, dfrA14, sul2, tet(B)	streptomycin, kanamycin, ampicillin, trimethoprim, sulfisoxazole, tetracycline	Yes	None	27	4008	Passed	4994757	227968	53
GCA_004226425.1	PRJNA293224	SAMN04431494	PDT000119880.2	CFSAN045354	2014-05-01	Thailand	pork	None	Sensitive		None	50	3286	Passed	4687591	535567	29
GCA_010393325.1	PRJNA292661	SAMN05416450	PDT000139721.2	CVM N58657	2015	USA:NY	Pork Chop	None	Sensitive		None	50	2912	Passed	4836533	258327	57
GCA_007180155.1	PRJNA183847	SAMN02894160	PDT000051394.2	AZ-TG74960	2005	USA:NY	groundturkey	aph(3'')-Ib, aph(3')-Ia, aph(6)-Id, sul2, tet(B)	streptomycin, kanamycin, sulfisoxazole, tetracycline	Yes	None	27	23950	Passed	4848523	427842	22
GCA_011407055.1	PRJNA230403	SAMN03265971	PDT000046049.2	2014K-0994	2014-09	USA	stool	aph(3'')-Ib, aph(3')-Ia, aph(6)-Id, sul2, tet(B)	streptomycin, kanamycin, sulfisoxazole, tetracycline	Yes	None	50	20162	Passed	4828910	344688	29
GCA_010000305.1	PRJNA271293	SAMN03743865	PDT000152812.2	ARIM-SSP53-08	2008-01-22	Argentina:Buenos Aires	poultry meat	None	Sensitive		None	50	51300	Passed	4726188	258999	52
GCA_007321165.1	PRJNA248792	SAMN10140117	PDT000386407.1	604931	2018-09	UnitedKingdom:UnitedKingdom	human	aph(3'')-Ib, aph(3')-Ia, aph(6)-Id, sul2, tet(B)	streptomycin, kanamycin, sulfisoxazole, tetracycline	Yes	None	50	145467	Passed	4801649	83676	103
GCA_003871335.1	PRJNA243636	SAMN03272206	PDT000052511.4	CFSAN006213	2007-04-16	Colombia:Monteria	product egg raw whole	None	Sensitive		IncI1, pSL483	50	24361	Passed	4939279	197847	113
GCA_010499155.1	PRJNA230403	SAMN05896242	PDT000152887.2	PNUSAS004571	2016-08	USA	stool	aph(3'')-Ib, aph(6)-Id, sul2, tet(A)	streptomycin, kanamycin, sulfisoxazole, tetracycline	Yes	ColpVC, IncQ1	95	51367	Passed	4660729	449764	22
GCA_007390505.1	PRJNA248792	SAMN10666954	PDT000428825.1	660427	2018-12	United Kingdom: United Kingdom	human	None	Sensitive		None	95	160528	Passed	4769208	252328	47
GCA_014251135.1	PRJNA242847	SAMN15856865	PDT000816211.1	FSIS12032237	2020	USA:NE	Product Raw Ground, Comminuted or Otherwise Nonintact Pork	None	Sensitive		IncI1	50	239566	Passed	4931547	4812578	4
GCA_007390105.1	PRJNA248792	SAMN10686452	PDT000429837.1	572526	2018-07	United Kingdom: United Kingdom	human	None	Sensitive		IncFII	49	160895	Passed	4820108	105696	83
GCA_010601755.1	PRJNA242847	SAMN07605949	PDT000239170.2	FSIS11704098	2017	USA:TX	product raw intact beef	None	Sensitive		None	50	84921	Passed	4779034	189200	55
GCA_008476715.1	PRJNA292661	SAMN05201809	PDT000134816.2	CVMN38930	2012	USA:TN	groundturkey	aph(3'')-Ib, aph(6)-Id, tet(B)	streptomycin, kanamycin, tetracycline	No	IncFIB(AP001918)	680	46393	Passed	4870021	237359	47
GCA_010583645.1	PRJNA242847	SAMN08458106	PDT000284864.2	FSIS11706681	2017	USA:WA	product raw intact beef	None	Sensitive		None	50	108433	Passed	4843834	149127	67
GCA_007420145.1	PRJNA248792	SAMN10867932	PDT000458556.1	438006	2017-10	United Kingdom: United Kingdom	human	None	Sensitive		None	27	168001	Passed	4654219	278432	28
GCA_007006905.1	PRJNA248792	SAMN09475761	PDT000334966.1	412009	2017-08	UnitedKingdom:UnitedKingdom	human	aadA1, aph(6)-Id, dfrA1, strA, sul1, sul2	streptomycin, kanamycin, trimethoprim, sulfisoxazole	No	IncI1, IncI1, IncQ1, IncQ1	50	129998	Passed	4793836	212150	51
GCA_011621445.1	PRJNA248792	SAMN09076478	PDT000311847.2	282450	2016-07	UnitedKingdom:UnitedKingdom	human	aph(3'')-Ib, aph(6)-Id, dfrA1, sul2	streptomycin, kanamycin, trimethoprim, sulfisoxazole	No	None	50	119814	Passed	4973436	45266	326
GCA_010950055.1	PRJNA242847	SAMN13197626	PDT000624622.1	FSIS31902779	2019	USA:FL	Product Raw Intact Siluriformes, Ictaluridae (Catfish)	None	Sensitive		None	50	209887	Passed	4674919	80966	124
GCA_006404235.1	PRJNA248792	SAMN12009711	PDT000519548.1	751200	2019-05	UnitedKingdom:UnitedKingdom	human	aadA17, lnu(F), qnrS1, tet(A)	streptomycin, lincomycin, ciprofloxacin, tetracycline	Yes	IncHI2, IncHI2A	50	184815	Passed	4894049	209636	52
GCA_007399015.1	PRJNA248792	SAMN10752904	PDT000440498.1	666299	2019-01	United Kingdom: United Kingdom	human	None	Sensitive		None	2118	164554	Passed	4790666	121162	90
GCA_011090485.1	PRJNA186035	SAMN02344865	PDT000001831.3	FAR0017	2010-06-20	Mexico	pumpkin seeds	None	Sensitive		None	50	12990	Passed	4655686	149479	75
GCA_007399255.1	PRJNA248792	SAMN10756647	PDT000441324.1	668778	2019-01	United Kingdom: United Kingdom	human	None	Sensitive		None	49	164599	Passed	4767651	200616	45
GCA_008835185.1	PRJNA248792	SAMN04600217	PDT000122334.2	135154	2015-07	UnitedKingdom:UnitedKingdom	human	ant(3'')-Ia, ARR-3, blaOXA-10, blaOXA-10, cmlA1, dfrA14, gyrA(S83Y), qnrS1, sul2	streptomycin, rifampicin, ampicillin, chloramphenicol, trimethoprim, ciprofloxacin, nalidixicacid, sulfisoxazole	Yes	IncFIB(K), IncFIB(K)	50	1342	Passed	4852216	214823	56
GCA_008850285.1	PRJNA248792	SAMN04576434	PDT000120590.2	112988	2015-05	UnitedKingdom:UnitedKingdom	human	ant(3'')-Ia, ARR-3, blaOXA-10, blaOXA-10, cmlA1, dfrA14, gyrA(S83Y), qnrS1, sul2	streptomycin, rifampicin, ampicillin, chloramphenicol, trimethoprim, ciprofloxacin, nalidixicacid, sulfisoxazole	Yes	IncFIB(K), IncFIB(K), IncX1	50	2317	Passed	4878546	88302	109
GCA_007402525.1	PRJNA248792	SAMN10823756	PDT000452852.1	674072	2019-01	United Kingdom: United Kingdom	human	None	Sensitive		IncI1, pXuzhou21	49	165498	Passed	4857240	252260	39
GCA_007421665.1	PRJNA248792	SAMN10882292	PDT000459993.1	428315	2017-09	United Kingdom: United Kingdom	human	None	Sensitive		IncI1	27	169384	Passed	4779783	421607	36
GCA_007686105.1	PRJNA248792	SAMN11157189	PDT000479328.1	113062	2015-05	UnitedKingdom:UnitedKingdom	human	ant(3'')-Ia, ARR-3, blaOXA-10, blaOXA-10, cmlA1, dfrA14, gyrA(S83Y), qnrD1, qnrS1, sul2, tet(A)	streptomycin, rifampicin, ampicillin, chloramphenicol, trimethoprim, ciprofloxacin, nalidixicacid, sulfisoxazole, tetracycline	Yes	Col3M, Col3M, IncFIB(K)	50	175902	Passed	4889083	322545	58
GCA_007407425.1	PRJNA248792	SAMN10827225	PDT000453927.1	554363	2018-05	United Kingdom: United Kingdom	human	None	Sensitive		None	4949	166381	Passed	4722337	154152	69
GCA_010583225.1	PRJNA230403	SAMN08337203	PDT000278435.2	PNUSAS027861	2017-10	USA	urine	ant(3'')-Ia, ARR-3, blaOXA-10, blaOXA-10, cmlA1, dfrA14, gyrA(S83Y), qnrS1, sul2, tet(A)	streptomycin, rifampicin, ampicillin, chloramphenicol, trimethoprim, ciprofloxacin, nalidixicacid, sulfisoxazole, tetracycline	Yes	IncFIB(K)	95	104944	Passed	4905424	474985	39
GCA_007392045.1	PRJNA242847	SAMN10693245	PDT000430608.1	FSIS31801381	2018	USA:KY	ProductRawGround, ComminutedorOtherwiseNonintactPork	ant(3'')-Ia, ARR-3, blaOXA-10, blaOXA-10, cmlA1, dfrA14, gyrA(S83Y), qnrS1, sul2, tet(A)	streptomycin, rifampicin, ampicillin, chloramphenicol, trimethoprim, ciprofloxacin, nalidixicacid, sulfisoxazole, tetracycline	Yes	IncFIB(K)	49	160971	Passed	4840598	149221	85
GCA_007015865.1	PRJNA248792	SAMN09683643	PDT000351117.1	565489	2018-06	UnitedKingdom:UnitedKingdom	human	ant(3'')-Ia, ARR-3, blaOXA-10, blaOXA-10, cmlA1, dfrA14, gyrA(S83Y), qnrS1, sul2, tet(A)	streptomycin, rifampicin, ampicillin, chloramphenicol, trimethoprim, ciprofloxacin, nalidixicacid, sulfisoxazole, tetracycline	Yes	IncFIB(K), IncFIB(K)	49	129994	Passed	4858988	185099	53
GCA_007415325.1	PRJNA248792	SAMN10848646	PDT000456991.1	675641	2019-01	United Kingdom: United Kingdom	human	None	Sensitive		None	49	166829	Passed	4630997	212254	45
GCA_007338695.1	PRJNA248792	SAMN10290096	PDT000396300.1	616202	2018-09	UnitedKingdom:UnitedKingdom	human	ant(3'')-Ia, ARR-3, blaOXA-10, blaOXA-10, cmlA1, dfrA14, gyrA(S83Y), qnrS1, sul2, tet(A)	streptomycin, rifampicin, ampicillin, chloramphenicol, trimethoprim, ciprofloxacin, nalidixicacid, sulfisoxazole, tetracycline	Yes	IncFIB(K), IncFIB(K)	50	148337	Passed	4854509	211946	64
GCA_007433245.1	PRJNA248792	SAMN11042166	PDT000471268.1	313179	2016-10	United Kingdom: United Kingdom	human	None	Sensitive		IncI1	27	172696	Passed	4733044	252417	40
GCA_007363735.1	PRJNA248792	SAMN10495139	PDT000412214.1	642279	2018-11	UnitedKingdom:UnitedKingdom	human	ant(3'')-Ia, ARR-3, blaOXA-10, blaOXA-10, cmlA1, dfrA14, gyrA(S83Y), qnrS1, sul2, tet(A)	streptomycin, rifampicin, ampicillin, chloramphenicol, trimethoprim, ciprofloxacin, nalidixicacid, sulfisoxazole, tetracycline	Yes	IncFIB(K), IncFIB(K)	4887	155992	Passed	4854166	169421	69
GCA_004219965.1	PRJNA313928	SAMN10261277	PDT000395956.1	16	2008-07-10	Mexico: Sinaloa	river water	None	Sensitive		None	50	147531	Passed	4738236	652628	44
GCA_007589945.1	PRJNA248792	SAMN10868070	PDT000458699.1	439525	2017-10	UnitedKingdom:UnitedKingdom	human	ant(3'')-Ia, ARR-3, blaOXA-10, blaOXA-10, cmlA1, dfrA14, gyrA(S83Y), qnrS1, sul2, tet(A)	streptomycin, rifampicin, ampicillin, chloramphenicol, trimethoprim, ciprofloxacin, nalidixicacid, sulfisoxazole, tetracycline	Yes	IncFIB(K), IncFIB(K), IncI1	50	169018	Passed	5009647	155154	78
GCA_011127235.1	PRJNA230403	SAMN07958559	PDT000265083.2	PNUSAS027359	2017-10	USA	stool	ant(3'')-Ia, ARR-3, blaOXA-10, blaOXA-10, cmlA1, dfrA14, gyrA(S83Y), qnrS1, sul2, tet(A)	streptomycin, rifampicin, ampicillin, chloramphenicol, trimethoprim, ciprofloxacin, nalidixicacid, sulfisoxazole, tetracycline	Yes	IncFIB(K)	27	88391	Passed	4903971	381797	42
GCA_007600795.1	PRJNA248792	SAMN11052229	PDT000473524.1	306483	2016-10	United Kingdom: United Kingdom	human	None	Sensitive		IncI2	27	173155	Passed	4736197	206419	49
GCA_007675325.1	PRJNA248792	SAMN11086666	PDT000474364.1	232779	2016-03	United Kingdom: United Kingdom	human	None	Sensitive		None	27	173673	Passed	4624053	134553	60
GCA_007605775.1	PRJNA248792	SAMN11095898	PDT000475893.1	186607	2015-11	United Kingdom: United Kingdom	human	None	Sensitive		None	27	174070	Passed	4643772	178728	52
GCA_007393665.1	PRJNA248792	SAMN10698064	PDT000431771.1	573544	2018-07	UnitedKingdom:UnitedKingdom	human	ant(3'')-Ia, ARR-3, blaOXA-10, blaOXA-10, cmlA1, dfrA14, gyrA(S83Y), qnrS1, sul2, tet(A)	streptomycin, rifampicin, ampicillin, chloramphenicol, trimethoprim, ciprofloxacin, nalidixicacid, sulfisoxazole, tetracycline	Yes	IncFIB(K), IncFIB(K)	49	161172	Passed	4817928	212261	55
GCA_010441475.1	PRJNA230403	SAMN06291541	PDT000187020.2	PNUSAS007890	2016-01	USA	stool	ant(3'')-Ia, sul1	streptomycin, sulfisoxazole	No	IncI1	27	63518	Passed	4774322	376204	25
GCA_007426025.1	PRJNA248792	SAMN10905535	PDT000464772.1	405930	2017-07	United Kingdom: United Kingdom	human	None	Sensitive		None	3188	168485	Passed	4680695	194500	46
GCA_006388935.1	PRJNA183848	SAMN02767033	PDT000032046.4	FL-NRM088	2004	USA:NM	groundturkey	ant(3'')-Ia, sul1, tet(B)	streptomycin, sulfisoxazole, tetracycline	Yes	IncI1	27	16374	Passed	5009173	255584	52
GCA_005455845.1	PRJNA313928	SAMN10261316	PDT000395875.1	67	2008-09-23	Mexico: Sinaloa	river water	None	Sensitive		None	50	147575	Passed	4734960	762384	21
GCA_006387795.1	PRJNA215333	SAMN02378091	PDT000003269.6	MDH-2013-00086	2009-06-01	USA:MN	groundturkey	ant(3'')-Ia, sul1, tet(B)	streptomycin, sulfisoxazole, tetracycline	Yes	IncI1	27	13555	Passed	5042822	269393	52
GCA_005794185.1	PRJNA313928	SAMN10261279	PDT000395962.1	18	2008-10-21	Mexico: Sinaloa	river water	None	Sensitive		None	50	147618	Passed	4721178	412324	31
GCA_007514625.1	PRJNA248792	SAMN11024504	PDT000469527.1	690362	2019-02	United Kingdom: United Kingdom	human	None	Sensitive		None	2496	172270	Passed	4677405	201162	42
GCA_008409265.1	PRJNA292661	SAMN04576689	PDT000121227.2	CVMN58021	2015	USA:NY	chickenbreast	ant(3'')-Ia, tet(A)	streptomycin, tetracycline	No	IncI1	50	2712	Passed	4808455	575520	23
GCA_008409085.1	PRJNA292661	SAMN04576668	PDT000121206.2	CVMN57999	2015	USA:NM	groundturkey	ant(3'')-Ia, tet(A)	streptomycin, tetracycline	No	IncI1	50	2697	Passed	4810638	447087	30
GCA_005794025.1	PRJNA313928	SAMN10261340	PDT000395963.1	102	2009-12-05	Mexico: Sinaloa	river water	None	Sensitive		None	50	148157	Passed	4726538	758837	27
GCA_008409305.1	PRJNA292661	SAMN04576686	PDT000121224.2	CVMN58018	2015	USA:NY	groundturkey	ant(3'')-Ia, tet(A)	streptomycin, tetracycline	No	IncI1	50	2712	Passed	4811131	385503	36
GCA_007663905.1	PRJNA248792	SAMN11042118	PDT000471232.1	312833	2016-10	United Kingdom: United Kingdom	human	None	Sensitive		None	49	172617	Passed	4666210	163622	51
GCA_008470325.1	PRJNA292661	SAMN03988269	PDT000085887.3	CVMN53012	2014	USA:CO	groundturkey	ant(3'')-Ia, tet(A)	streptomycin, tetracycline	No	IncI1	50	11836	Passed	4806807	408211	29
GCA_008471925.1	PRJNA292666	SAMN04577278	PDT000121341.2	CVMN57243F	2014	USA:CA	Hogs	ant(3'')-Ia, tet(A)	streptomycin, tetracycline	No	IncI1	49	56943	Passed	4808730	274397	37
GCA_004227585.1	PRJNA313928	SAMN10261329	PDT000395938.1	84	2009-01-20	Mexico: Sinaloa	river water	None	Sensitive		None	50	148163	Passed	4903411	116743	87
GCA_007532545.1	PRJNA248792	SAMN11245252	PDT000482000.1	708197	2019-03	United Kingdom: United Kingdom	human	None	Sensitive		IncHI2, IncHI2A	27	176614	Passed	4984380	213043	45
GCA_007533885.1	PRJNA248792	SAMN11290941	PDT000484243.1	712467	2019-03	United Kingdom: United Kingdom	human	None	Sensitive		None	27	177142	Passed	4717016	212095	45
GCA_001478225.1	PRJNA242614	SAMN02699255	PDT000100231.1	CVMN32750	2011	USA:GA	groundturkey	ant(3'')-Ia, tet(A), tet(B)	streptomycin, tetracycline	No	IncI1	27	47272	Passed	4897472	255641	64
GCA_004223885.1	PRJNA313928	SAMN10261312	PDT000395896.1	62	2009-02-25	Mexico: Sinaloa	river water	None	Sensitive		None	50	148211	Passed	4730598	103565	87
GCA_009128965.1	PRJNA248792	SAMN06247280	PDT000179526.2	323097	2016-12	UnitedKingdom:UnitedKingdom	human	aadA5, dfrA17, sul2	streptomycin, trimethoprim, sulfisoxazole	No	IncI1	50	59911	Passed	4903421	233294	59
GCA_005625775.1	PRJNA313928	SAMN10261313	PDT000395897.1	63	2009-10-03	Mexico: Sinaloa	river water	None	Sensitive		None	50	148211	Passed	4731233	412964	35
GCA_007687185.1	PRJNA248792	SAMN11382531	PDT000487884.1	720672	2019-03	United Kingdom: United Kingdom	human	None	Sensitive		None	27	177954	Passed	4658518	230164	41
GCA_005930995.1	PRJNA313928	SAMN10261267	PDT000517615.1	5	2008-08-26	Mexico: Sinaloa	river water	None	Sensitive		None	50	148215	Passed	4921900	108577	83
GCA_006395395.1	PRJNA313928	SAMN11956128	PDT000517687.1	CFSAN047351	2008	Mexico	river water	None	Sensitive		IncI	50	148215	Passed	4765710	302254	46
GCA_011395095.1	PRJNA230403	SAMN08579933	PDT000288408.2	PNUSAS034931	2018-02	USA	stool	aadA5, dfrA17, tet(A)	streptomycin, trimethoprim, tetracycline	Yes	IncI1	50	110225	Passed	4785490	435965	31
GCA_003903755.1	PRJNA313928	SAMN10261318	PDT000395873.1	70	2008-08-26	Mexico: Sinaloa	river water	None	Sensitive		Col(BS512), IncI2, IncX4	50	148274	Passed	4797616	229808	58
GCA_007674405.1	PRJNA248792	SAMN11086320	PDT000474317.1	247243	2016-04	United Kingdom: United Kingdom	human	None	Sensitive		None	5911	173627	Passed	4675165	180129	51
GCA_007539355.1	PRJNA248792	SAMN11644879	PDT000501404.1	738692	2019-04	United Kingdom: United Kingdom	human	None	Sensitive		None	27	181161	Passed	4683050	212262	51
GCA_007188675.1	PRJNA248792	SAMN04363625	PDT000099483.2	56970	Notinformed	UnitedKingdom:None	human	sul2	sulfisoxazole	No	IncI1, IncI1	27	7404	Passed	4778720	205774	60
GCA_010663825.1	PRJNA248792	SAMN03469836	PDT000054556.2	75666	2014-12	UnitedKingdom:MidlandsandEastofEngland	human	sul2	sulfisoxazole	No	IncI1, IncI1	49	26027	Passed	4777947	97993	92
GCA_010793275.1	PRJNA243636	SAMN03218209	PDT000060242.2	CFSAN006184	2007-10-10	Colombia:Sincelejo	sausages	None	Sensitive		pSL483	50	31988	Passed	4943277	193541	113
GCA_007675985.1	PRJNA248792	SAMN11095678	PDT000475770.1	184396	2015-11	United Kingdom: United Kingdom	human	None	Sensitive		None	49	174006	Passed	4682234	324396	35
GCA_006404715.1	PRJNA248792	SAMN12009696	PDT000519580.1	746760	2019-05	United Kingdom: United Kingdom	human	None	Sensitive		None	27	184823	Passed	4723499	272153	47
GCA_003419335.1	PRJNA395587	SAMN07411282	PDT000368699.1	CFSAN004126	2008-07-20		serrano pepper	None	Sensitive		None	50	170460	Passed	4744233	234731	67
GCA_007169035.1	PRJNA248792	SAMN09404389	PDT000328969.1	202279	2016-01	UnitedKingdom:UnitedKingdom	human	sul2	sulfisoxazole	No	IncI1, IncI1	50	126585	Passed	4766974	62439	164
GCA_010676585.1	PRJNA186035	SAMN02345167	PDT000003574.3	FAR0066	2011-04-18	Mexico	shell on shrimp	None	Sensitive		IncI1	50	13784	Passed	4725727	212251	48
GCA_007694745.1	PRJNA248792	SAMN11102748	PDT000476755.1	164858	2015-09	United Kingdom: United Kingdom	human	None	Sensitive		None	680	174330	Passed	4679964	212250	38
GCA_007236605.1	PRJNA183850	SAMN03795316	PDT000081693.4	CFSAN034927	2015-03	USA:NY	stool	None	Sensitive		None	50	188089	Passed	4778485	296884	46
GCA_006407055.1	PRJNA248792	SAMN12009284	PDT000519688.1	745829	2019-05	United Kingdom: United Kingdom	human	None	Sensitive		None	27	184949	Passed	4730308	149635	77
GCA_010728025.1	PRJNA230403	SAMN07629532	PDT000241238.2	PNUSAS022355	2017-08	USA	stool	sul2	sulfisoxazole	No	None	27	86870	Passed	4881399	383343	29
GCA_007685165.1	PRJNA248792	SAMN11124201	PDT000477381.1	132018	2015-07	United Kingdom: United Kingdom	human	None	Sensitive		None	2118	175505	Passed	4677348	282769	35
GCA_001952995.1	PRJNA186035	SAMN05915911	PDT000178916.1	CFSAN004175	2013-03-02	USA:CA	stool	None	Sensitive		None	50	96926	Passed	4859000	4777591	2
GCA_001953675.1	PRJNA186035	SAMN05915913	PDT000179357.1	CFSAN004173	2013-02-15	USA:CA	stool	None	Sensitive		None	50	96940	Passed	4858999	4777591	2
GCA_001953695.1	PRJNA186035	SAMN05915912	PDT000179358.1	CFSAN004174	2013-02-25	USA:CA	stool	None	Sensitive		None	50	96941	Passed	4859001	4777591	2
GCA_010473745.1	PRJNA230403	SAMN07958495	PDT000260819.2	PNUSAS026954	2017-09	USA	stool	None	Sensitive		None	50	385	Passed	4758522	205374	57
GCA_007530725.1	PRJNA248792	SAMN11128921	PDT000477504.1	118879	2015-05	United Kingdom: United Kingdom	human	None	Sensitive		None	49	175740	Passed	4613833	70686	116
GCA_010549485.1	PRJNA230403	SAMN06291553	PDT000187170.2	PNUSAS007902	2016-08	USA	urine	sul1, tet(A)	sulfisoxazole, tetracycline	No	IncI1	50	154449	Passed	4888673	276501	45
GCA_007226955.1	PRJNA183847	SAMN04218246	PDT000123160.2	CVM-N19811	2008	USA:MD	groundturkey	sul2, tet(A)	sulfisoxazole, tetracycline	No	IncA/C2	680	1194	Passed	4926725	96815	89
GCA_007846975.1	PRJNA248792	SAMN12365101	PDT000549615.1	777299	2019-07	UnitedKingdom:UnitedKingdom	human	sul2, tet(A)	sulfisoxazole, tetracycline	No	ColpVC, IncX1	50	195893	Passed	4846806	180220	74
GCA_007981225.1	PRJNA248792	SAMN12528698	PDT000557980.1	781989	2019-07	United Kingdom: United Kingdom	human	None	Sensitive		None	27	197437	Passed	4805331	148389	80
GCA_010569705.1	PRJNA275961	SAMN03577290	PDT000105540.2	CFSAN031757	2013-04-20	Ethiopia:CentralEth.	feces	sul2, tet(A)	sulfisoxazole, tetracycline	No	ColpVC	1934	6432	Passed	4788116	88034	101
GCA_010654845.1	PRJNA230403	SAMN03225508	PDT000044643.2	08-1282	2008-08	USA	stool	None	Sensitive		None	50	385	Passed	4718598	55060	146
GCA_010663085.1	PRJNA230403	SAMN03225505	PDT000044640.2	08-0959	2008-07	USA	stool	None	Sensitive		None	50	385	Passed	4735568	648003	28
GCA_008963055.1	PRJNA248792	SAMN12995402	PDT000603192.1	814327	2019-09	United Kingdom: United Kingdom	human	None	Sensitive		None	27	206138	Passed	4723126	172390	70
GCA_004253925.1	PRJNA248792	SAMN10067903	PDT000377677.1	595656	2018-08	UnitedKingdom:UnitedKingdom	human	tet(32), tet(32)	tetracycline	No	None	27	142948	Passed	4728781	323500	43
GCA_009224725.1	PRJNA248792	SAMN13050907	PDT000610310.1	821143	2019-10	United Kingdom: United Kingdom	human	None	Sensitive		None	27	207909	Passed	4683143	252262	39
GCA_011147535.1	PRJNA230403	SAMN07985610	PDT000265782.2	PNUSAS026912	2017-10	USA	stool	tet(A)	tetracycline	No	IncP6	95	98846	Passed	4696898	206420	48
GCA_010733935.1	PRJNA230403	SAMN05382445	PDT000139354.2	PNUSAS002910	2016-03	USA	stool	tet(A)	tetracycline	No	IncI1	50	154449	Passed	4839306	728751	31
GCA_009407925.1	PRJNA248792	SAMN13134355	PDT000619132.1	826233	2019-10	United Kingdom: United Kingdom	human	None	Sensitive		IncI2	27	208649	Passed	5010830	382412	40
GCA_008448005.1	PRJNA242847	SAMN09462566	PDT000333753.1	FSIS11810685	2018	USA:UT	ComminutedTurkey	tet(A)	tetracycline	No	IncI1, IncI1	50	129244	Passed	4825249	75559	115
GCA_009283885.1	PRJNA248792	SAMN07155974	PDT000212723.2	330511	2017-01	UnitedKingdom:UnitedKingdom	human	tet(A)	tetracycline	No	IncI1	50	72291	Passed	4779235	270181	54
GCA_007263365.1	PRJNA248792	SAMN09601732	PDT000341479.1	446539	2017-11	UnitedKingdom:UnitedKingdom	human	tet(A)	tetracycline	No	IncI1	680	96287	Passed	5010736	290549	81
GCA_011547455.1	PRJNA248792	SAMN13379032	PDT000635644.1	842011	2019-11	United Kingdom: United Kingdom	human	None	Sensitive		None	27	217054	Passed	4640665	96714	92
GCA_007149325.1	PRJNA248792	SAMN09295112	PDT000322837.1	451999	2017-11	UnitedKingdom:UnitedKingdom	human	tet(A)	tetracycline	No	None	50	123956	Passed	4670443	116083	78
GCA_006420405.1	PRJNA248792	SAMN12023871	PDT000520528.1	739683	2019-05	United Kingdom: United Kingdom	human	None	Sensitive		None	49	185699	Passed	4721403	245711	39
GCA_007404765.1	PRJNA248792	SAMN10823743	PDT000452843.1	565968	2018-06	UnitedKingdom:UnitedKingdom	human	tet(A)	tetracycline	No	Col156, IncI1	50	137817	Passed	4867516	205765	60
GCA_007355835.1	PRJNA248792	SAMN10438975	PDT000408858.1	637697	2018-11	UnitedKingdom:UnitedKingdom	human	tet(A)	tetracycline	No	Col156, IncI1	50	153761	Passed	4869173	230321	57
GCA_011416195.1	PRJNA275961	SAMN03577377	PDT000273905.2	CFSAN031844	2013-11-20	Ethiopia:CentralEth.	Feces(poultry)	tet(A)	tetracycline	No	ColpVC	1934	6432	Passed	4774656	32433	284
GCA_007363095.1	PRJNA292666	SAMN10502006	PDT000412472.1	FSIS11815727	2018	USA:OH	animalswinesow	tet(A)	tetracycline	No	None	49	83960	Passed	4746756	175564	60
GCA_010673285.1	PRJNA230403	SAMN04482154	PDT000107173.2	PNUSAS001491	2016-01	USA	stool	None	Sensitive		IncI1	50	4781	Passed	4783550	728690	21
GCA_010729145.1	PRJNA230403	SAMN07573002	PDT000239456.2	PNUSAS019432	2017-07	USA	stool	None	Sensitive		None	50	4781	Passed	4685017	183806	44
GCA_001477905.1	PRJNA242614	SAMN02699202	PDT000100215.1	CVMN29360	2011	USA:CO	groundturkey	tet(B)	tetracycline	No	IncX4	27	47112	Passed	4958830	241758	59
GCA_001244925.1	PRJNA242614	SAMN03894284	PDT000078088.1	CVMN48697	2013	USA:GA	groundturkey	tet(B)	tetracycline	No	None	27	10580	Passed	4914263	124376	81
GCA_001244935.1	PRJNA242614	SAMN03894285	PDT000078091.1	CVMN48698	2013	USA:GA	groundturkey	tet(B)	tetracycline	No	None	27	10580	Passed	4907141	70662	163
GCA_010432595.1	PRJNA230403	SAMN07490513	PDT000233513.2	PNUSAS017947	2017-06	USA	stool	tet(B)	tetracycline	No	IncFIA(HI1), IncHI1B(R27)	27	81897	Passed	4978619	147777	87
GCA_010372485.1	PRJNA230403	SAMN04386672	PDT000101521.2	PNUSAS001360	2015-12	USA	stool	None	Sensitive		None	50	6282	Passed	4873316	222871	59
GCA_006341935.1	PRJNA292661	SAMN11967932	PDT000518409.1	CVMN18S0175	2018	USA:KS	ChickenWholecutinlab	tet(B)	tetracycline	No	None	27	183434	Passed	4897343	214536	54
GCA_007178975.1	PRJNA183847	SAMN02894158	PDT000040600.3	AZ-TG74932	2005	USA:NY	groundturkey	tet(B)	tetracycline	No	None	680	19717	Passed	4869616	376341	51
GCA_007760515.1	PRJNA183848	SAMN04255409	PDT000108255.4	CVM-N23663	2009	USA:TN	groundbeef	tet(B)	tetracycline	No	None	27	3437	Passed	4889843	77735	108
GCA_008226325.1	PRJNA248792	SAMN12550060	PDT000559895.1	785865	2019-07	United Kingdom: United Kingdom	human	None	Sensitive		None	49	197654	Passed	4740012	301086	40
GCA_007741575.1	PRJNA186035	SAMN02645806	PDT000036672.4	MOD1-Sal_920	2009-09-22	USA:LancasterPA	groundbeef	tet(B)	tetracycline	No	None	27	4200	Passed	4897921	252181	41
GCA_010661645.1	PRJNA230403	SAMN02947383	PDT000039603.2	2013K-0631	2013-04	USA	stool	None	Sensitive		IncI2, IncX4	50	17328	Passed	4782042	652536	33
GCA_007181455.1	PRJNA183851	SAMN02640812	PDT000004356.3	WAPHL-SAL-A00249	2002	USA:TN	groundturkey	tet(B)	tetracycline	No	None	27	14215	Passed	4871664	197985	54
GCA_008623735.1	PRJNA248792	SAMN12783647	PDT000588725.1	804470	2019-09	United Kingdom: United Kingdom	human	None	Sensitive		None	1628	202047	Passed	4699323	37074	207
GCA_011075725.1	PRJNA230403	SAMN02927344	PDT000039549.2	2013K-0565	2013-04	USA	stool	None	Sensitive		None	50	17328	Passed	4687828	548265	26
GCA_007181545.1	PRJNA183851	SAMN02640837	PDT000004400.3	WAPHL-SAL-A00274	2002	USA:TN	groundturkey	tet(B)	tetracycline	No	None	27	14215	Passed	4857200	255584	44
GCA_008963075.1	PRJNA248792	SAMN12995392	PDT000603175.1	813419	2019-09	United Kingdom: United Kingdom	human	None	Sensitive		None	49	206068	Passed	4683911	202470	43
GCA_011197055.1	PRJNA248792	SAMN13884585	PDT000667926.2	873401	2020-01	United Kingdom: United Kingdom	human	None	Sensitive		None	27	223442	Passed	4678881	283875	34
GCA_008999795.1	PRJNA248792	SAMN13002572	PDT000603892.1	815624	2019-09	United Kingdom: United Kingdom	human	None	Sensitive		None	1628	206205	Passed	4729525	112784	90
GCA_009001695.1	PRJNA248792	SAMN13002703	PDT000603988.1	818080	2019-10	United Kingdom: United Kingdom	human	None	Sensitive		None	49	206263	Passed	4714018	324609	43
GCA_006389095.1	PRJNA183851	SAMN02640857	PDT000024338.4	WAPHL-SAL-A00294	2002	USA:OR	groundturkey	tet(B)	tetracycline	No	None	27	14563	Passed	4899170	276307	34
GCA_011199535.1	PRJNA248792	SAMN13905340	PDT000668847.1	874917	2019-12	United Kingdom: United Kingdom	human	None	Sensitive		None	27	223688	Passed	4650200	54457	189
GCA_011213665.1	PRJNA248792	SAMN13898203	PDT000668467.1	868413	2019-12	United Kingdom: United Kingdom	human	None	Sensitive		None	27	223688	Passed	4927416	45989	208
GCA_011075805.1	PRJNA230403	SAMN02927343	PDT000039547.2	2013K-0563	2013-03	USA	stool	None	Sensitive		None	50	17328	Passed	5063463	272189	72
GCA_009356055.1	PRJNA248792	SAMN13105045	PDT000617115.1	825134	2019-10	United Kingdom: United Kingdom	human	None	Sensitive		None	49	208349	Passed	4652993	282575	31
GCA_011381065.1	PRJNA248792	SAMN14071234	PDT000679894.1	883729	2020-01	United Kingdom: United Kingdom	human	None	Sensitive		IncI1	27	224944	Passed	4912382	212253	45
GCA_007181355.1	PRJNA183851	SAMN02640874	PDT000024355.3	WAPHL-SAL-A00311	2002	USA:CT	groundturkey	tet(B)	tetracycline	No	None	27	14593	Passed	4872911	220505	44
GCA_010509425.1	PRJNA230403	SAMN02947385	PDT000039605.2	2013K-0710	2013-02	USA	stool	None	Sensitive		None	50	19326	Passed	4660092	212254	46
GCA_010422595.1	PRJNA230403	SAMN03160274	PDT000041861.2	2014K-0839	2014-09	USA	stool	None	Sensitive		None	50	20162	Passed	4772658	258703	37
GCA_006389055.1	PRJNA183851	SAMN02640904	PDT000026417.4	WAPHL-SAL-A00341	2002	USA:TN	groundturkey	tet(B)	tetracycline	No	None	27	15153	Passed	4900330	178958	54
GCA_011473995.1	PRJNA248792	SAMN13429481	PDT000637747.1	844848	2019-11	United Kingdom: United Kingdom	human	None	Sensitive		None	2059	217142	Passed	4766448	283892	38
GCA_006389035.1	PRJNA183851	SAMN02640922	PDT000031505.4	WAPHL-SAL-A00359	2002	USA:GA	groundturkey	tet(B)	tetracycline	No	None	27	16014	Passed	4895247	382854	30
GCA_011280585.1	PRJNA248792	SAMN14259186	PDT000702733.1	892714	2020-02	United Kingdom: United Kingdom	human	None	Sensitive		None	27	226691	Passed	4709690	44712	190
GCA_010562985.1	PRJNA230403	SAMN03160276	PDT000041859.2	2014K-0834	2014-09	USA	stool	None	Sensitive		None	50	20162	Passed	4845581	28671	320
GCA_010834905.1	PRJNA248792	SAMN13616157	PDT000646982.1	854869	2019-12	United Kingdom: United Kingdom	human	None	Sensitive		None	2059	220048	Passed	4710836	129511	77
GCA_007180895.1	PRJNA183851	SAMN02640954	PDT000031509.3	WAPHL-SAL-A00391	2003	USA:GA	groundturkey	tet(B)	tetracycline	No	None	27	15663	Passed	4871570	241736	44
GCA_010422345.1	PRJNA248792	SAMN13825656	PDT000659328.1	866355	2019-12	United Kingdom: United Kingdom	human	None	Sensitive		None	49	223126	Passed	4703463	703379	21
GCA_011326535.1	PRJNA248792	SAMN14271059	PDT000705731.1	896932	2020-02	United Kingdom: United Kingdom	human	None	Sensitive		None	27	226948	Passed	4650719	170200	67
GCA_006388995.1	PRJNA183851	SAMN02640953	PDT000031409.4	WAPHL-SAL-A00390	2003	USA:GA	groundturkey	tet(B)	tetracycline	No	None	27	15899	Passed	4806961	212120	62
GCA_012170985.1	PRJNA248792	SAMN14553643	PDT000720746.1	919640	2020-03	United Kingdom: United Kingdom	human	None	Sensitive		None	27	230485	Passed	4957378	204661	53
GCA_010492735.1	PRJNA183848	SAMN02664747	PDT000024569.2	FL-MDD-243	2011-07	USA:FL	surfacewatersample	tet(B)	tetracycline	No	IncI1, IncI1	50	14643	Passed	4872941	280229	46
GCA_013526835.1	PRJNA248792	SAMN15508602	PDT000786051.2	960693	2020-06	United Kingdom: United Kingdom	human	None	Sensitive		IncI1	27	236637	Passed	5169299	202802	47
GCA_011380785.1	PRJNA248792	SAMN14085319	PDT000682814.1	884456	2020-01	United Kingdom: United Kingdom	human	None	Sensitive		IncI1	2115	225168	Passed	4863974	197763	49
GCA_009621435.1	PRJEB31846	SAMEA5737700	PDT000534012.1		2012	Germany	livestock	None	Sensitive		None	27	188485	Passed	4777527	419064	22
GCA_006518475.1	PRJNA186035	SAMN01933159	PDT000212935.2	SGSC 2207	1988	France	Not informed	None	Sensitive		None	27	42302	Passed	4724389	382331	34
GCA_010714595.1	PRJNA203445	SAMN02367665	PDT000002046.7	SGSC 2205	Not informed	France	Not informed	None	Sensitive		None	27	42301	Passed	4684344	222901	37
GCA_006389015.1	PRJNA183848	SAMN02767032	PDT000032045.4	FL-NRM087	2004	USA:NM	groundturkey	tet(B)	tetracycline	No	None	27	16374	Passed	4899495	343958	36
GCA_011384505.1	PRJNA248792	SAMN14271106	PDT000705797.1	896991	2020-02	United Kingdom: United Kingdom	human	None	Sensitive		None	1628	226970	Passed	4737395	625967	20
GCA_010779775.1	PRJNA230403	SAMN08513605	PDT000286266.2	PNUSAS029639	2017-10	USA	Not informed	None	Sensitive		None	27	109162	Passed	4849099	178748	49
GCA_011075585.1	PRJNA230403	SAMN03272077	PDT000046397.2	2014K-0993	2014-09	USA	stool	None	Sensitive		None	50	20162	Passed	4687393	531573	19
GCA_011756305.1	PRJNA248792	SAMN14449720	PDT000714341.1	900651	2020-02	United Kingdom: United Kingdom	human	None	Sensitive		None	3134	229090	Passed	4855767	100678	76
GCA_011756075.1	PRJNA248792	SAMN14449699	PDT000714331.1	905477	2020-03	United Kingdom: United Kingdom	human	None	Sensitive		None	2059	229091	Passed	5020652	205996	40
GCA_006388635.1	PRJNA183850	SAMN02777817	PDT000049150.3	NY-N129	2004	USA:CO	groundturkey	tet(B)	tetracycline	No	None	27	23213	Passed	4898299	259773	44
GCA_006389275.1	PRJNA183850	SAMN02777820	PDT000049697.3	NY-N132	2004	USA:CO	groundturkey	tet(B)	tetracycline	No	None	27	23467	Passed	4971061	307151	35
GCA_010486095.1	PRJNA353625	SAMN06030310	PDT000263637.2		Not informed	Canada	Not informed	None	Sensitive		None	27	54191	Passed	4688238	279051	47
GCA_010505695.1	PRJNA353625	SAMN06030369	PDT000263623.2	13-7213	Not informed	Canada	Not informed	None	Sensitive		None	27	88391	Passed	4710482	131121	69
GCA_010368605.1	PRJNA230403	SAMN03225507	PDT000044642.2	08-1219	2008-08	USA	stool	None	Sensitive		IncI	50	21977	Passed	4725538	96820	105
GCA_010697285.1	PRJNA230403	SAMN03292367	PDT000049063.2	PNUSAS000131	2014-12	USA	stool	None	Sensitive		None	50	23148	Passed	4607360	24413	408
GCA_009997105.1	PRJNA230403	SAMN03353656	PDT000049890.2	2015K-0040	2014-12	USA	stool	None	Sensitive		None	50	23540	Passed	4674793	380457	24
GCA_010642805.1	PRJNA230403	SAMN03353659	PDT000049892.2	2015K-0042	2014-12	USA	stool	None	Sensitive		None	50	23542	Passed	4770383	381004	52
GCA_006388645.1	PRJNA183851	SAMN02782530	PDT000035919.4	WAPHL_SAL-A00478	2004	USA:GA	groundturkey	tet(B)	tetracycline	No	None	27	17382	Passed	4868226	255584	42
GCA_007179515.1	PRJNA183851	SAMN02782485	PDT000036482.3	WAPHL_SAL-A00433	2004	USA:OR	groundturkey	tet(B)	tetracycline	No	None	27	17683	Passed	4873596	288480	39
GCA_010426465.1	PRJNA230403	SAMN03784869	PDT000082164.2	PNUSAS000465	2015-05	USA	stool	None	Sensitive		None	50	39469	Passed	4735783	382353	40
GCA_006388775.1	PRJNA183851	SAMN02782551	PDT000036855.4	WAPHL_SAL-A00499	2004	USA:GA	groundturkey	tet(B)	tetracycline	No	None	27	18318	Passed	4898262	266621	41
GCA_010390995.1	PRJNA186035	SAMN03344540	PDT000049917.2	FDA652118	2015-01-29	India	powdered papain	None	Sensitive		None	27	23561	Passed	4724724	331562	54
GCA_006388875.1	PRJNA183851	SAMN02782546	PDT000036852.4	WAPHL_SAL-A00494	2004	USA:GA	groundturkey	tet(B)	tetracycline	No	None	27	18326	Passed	4898894	241686	41
GCA_010570515.1	PRJNA280335	SAMN06333453	PDT000191706.2	ADRDL-964	1989-08-24	USA:OK	Snowleopard Lung (Panthera uncia)	None	Sensitive		None	27	65303	Passed	4764082	81191	113
GCA_006388895.1	PRJNA183851	SAMN02782616	PDT000039882.4	WAPHL_SAL-A00564	2004	USA:TN	groundturkey	tet(B)	tetracycline	No	None	27	19501	Passed	4901948	343956	37
GCA_010498955.1	PRJNA230403	SAMN04893418	PDT000128388.2	PNUSAS001994	2016-03	USA	stool	None	Sensitive		None	27	79	Passed	4771074	258387	41
GCA_006388855.1	PRJNA183851	SAMN02782613	PDT000039893.4	WAPHL_SAL-A00561	2004	USA:TN	groundturkey	tet(B)	tetracycline	No	None	27	19513	Passed	4898716	392945	34
GCA_010670125.1	PRJNA230403	SAMN04849638	PDT000126337.2	PNUSAS001948	2016-03	USA	stool	None	Sensitive		None	27	79	Passed	4733955	710876	19
GCA_008559735.1	PRJNA230403	SAMN09206749	PDT000314021.2	PNUSAS040495	2018-02	USA	stool	None	Sensitive		None	27	19487	Passed	4690512	762445	17
GCA_010584925.1	PRJNA230403	SAMN08579806	PDT000288286.2	PNUSAS034787	2018-01	USA	stool	None	Sensitive		None	27	19487	Passed	4635819	54793	138
GCA_010453935.1	PRJNA230403	SAMN05004723	PDT000130498.2	2009K-0676	2009-02	USA	stool	None	Sensitive		None	27	39964	Passed	4736754	378421	32
GCA_010545475.1	PRJNA230403	SAMN05430787	PDT000143117.2	PNUSAS002997	2016-06	USA	stool	None	Sensitive		IncI1	27	47759	Passed	4783920	762445	22
GCA_007186175.1	PRJNA271470	SAMN03842304	PDT000085229.2	CVM-N15767	2007	USA:NM	ground turkey	None	Sensitive		None	680	11461	Passed	4727322	276115	39
GCA_007186355.1	PRJNA271470	SAMN03842306	PDT000085233.2	CVM-N15769	2007	USA:NM	ground turkey	None	Sensitive		None	680	11465	Passed	4725809	522260	35
GCA_006388915.1	PRJNA183851	SAMN02782543	PDT000036849.4	WAPHL_SAL-A00491	2004	USA:GA	groundturkey	tet(B)	tetracycline	No	None	27	19513	Passed	4810740	350782	49
GCA_006388955.1	PRJNA183851	SAMN02782615	PDT000039894.4	WAPHL_SAL-A00563	2004	USA:TN	groundturkey	tet(B)	tetracycline	No	None	27	19513	Passed	4896585	342679	40
GCA_011106755.1	PRJNA230403	SAMN05430788	PDT000143120.2	PNUSAS003000	2016-07	USA	stool	None	Sensitive		IncI1	27	47762	Passed	4783490	648430	24
GCA_011111635.1	PRJNA230403	SAMN05558776	PDT000145047.2	PNUSAS003340	2016-07	USA	stool	None	Sensitive		None	27	49125	Passed	4731907	255582	30
GCA_010690925.1	PRJNA230403	SAMN05603488	PDT000146222.2	PNUSAS003507	2016-07	USA	stool	None	Sensitive		None	27	49578	Passed	4735434	299987	33
GCA_006388695.1	PRJNA183847	SAMN02894151	PDT000040597.4	AZ-TG74620	2005	USA:MN	groundturkey	tet(B)	tetracycline	No	None	27	19714	Passed	4899039	302015	34
GCA_006389595.1	PRJNA183848	SAMN03269496	PDT000067392.3	FL-NRM193	2005	USA:GA	groundturkey	tet(B)	tetracycline	No	None	27	23116	Passed	4972210	61465	273
GCA_010374585.1	PRJNA230403	SAMN06330325	PDT000187994.2	PNUSAS008183	2017-01	USA	stool	None	Sensitive		None	27	51250	Passed	4751286	251727	56
GCA_010456245.1	PRJNA275961	SAMN03577391	PDT000273919.2	CFSAN031858	2014-01-20	Ethiopia:Central Eth.	bovine carcass swab	None	Sensitive		IncI1	1934	6421	Passed	4784387	710970	18
GCA_006389195.1	PRJNA183851	SAMN02782662	PDT000049639.3	WAPHL_SAL-A00610	2005	USA:CO	groundturkey	tet(B)	tetracycline	No	None	27	19513	Passed	4834891	214121	48
GCA_010677845.1	PRJNA275961	SAMN03577289	PDT000105553.2	CFSAN031756	2013-04-20	Ethiopia:Central Eth.	feces	None	Sensitive		None	1934	5934	Passed	4677772	251664	35
GCA_010738495.1	PRJNA275961	SAMN03577287	PDT000105596.2	CFSAN031754	2013-04-20	Ethiopia:Central Eth.	feces	None	Sensitive		None	1934	5941	Passed	4684885	80671	120
GCA_010553805.1	PRJNA275961	SAMN03577288	PDT000105542.2	CFSAN031755	2013-04-20	Ethiopia:Central Eth.	feces	None	Sensitive		IncI1	1934	6432	Passed	4783810	710977	20
GCA_006389615.1	PRJNA183848	SAMN03269498	PDT000067442.4	FL-NRM242	2006	USA:CO	groundturkey	tet(B)	tetracycline	No	None	27	23705	Passed	4895007	255584	52
GCA_010739455.1	PRJNA275961	SAMN03577285	PDT000105580.2	CFSAN031752	2013-04-25	Ethiopia:Central Eth.	feces	None	Sensitive		None	1934	6432	Passed	4657092	147483	58
GCA_006389715.1	PRJNA183848	SAMN03269501	PDT000067487.3	FL-NRM297	2006	USA:GA	groundturkey	tet(B)	tetracycline	No	None	27	23944	Passed	4893528	88912	105
GCA_003873295.1	PRJNA275961	SAMN03577036	PDT000105360.2	CFSAN031503	2014-07-10	Ethiopia:Central Eth.	feces	None	Sensitive		IncI1, IncI2	49	33354	Passed	4808170	322963	46
GCA_010504415.1	PRJNA275961	SAMN03577404	PDT000273895.2	CFSAN031871	2014-02-05	Ethiopia:Central Eth.	Feces (Bovine)	None	Sensitive		IncI	19	103230	Passed	4710305	37223	205
GCA_010616725.1	PRJNA275961	SAMN03577396	PDT000273880.2	CFSAN031863	2014-02-24	Ethiopia:Central Eth.	Feces (Bovine)	None	Sensitive		None	49	103235	Passed	4717911	36375	245
GCA_006389155.1	PRJNA183851	SAMN03291521	PDT000050265.3	WAPHL_SAL-A00692	2006	USA:GA	groundturkey	tet(B)	tetracycline	No	None	27	23705	Passed	4896155	201804	57
GCA_006389375.1	PRJNA183851	SAMN03291522	PDT000050325.3	WAPHL_SAL-A00693	2006	USA:GA	groundturkey	tet(B)	tetracycline	No	None	27	23751	Passed	4886094	364491	33
GCA_010496955.1	PRJNA275961	SAMN03577382	PDT000285805.2	CFSAN031849	2013-11-28	Ethiopia:Central Eth.	Feces (poultry)	None	Sensitive		IncI1	1934	6432	Passed	4782987	354181	28
GCA_010613025.1	PRJNA275961	SAMN03577381	PDT000273927.2	CFSAN031848	2013-11-20	Ethiopia:Central Eth.	Feces (poultry)	None	Sensitive		IncI1	1934	6432	Passed	4783334	648385	24
GCA_006389395.1	PRJNA183851	SAMN03291531	PDT000051491.3	WAPHL_SAL-A00702	2006	USA:GA	groundturkey	tet(B)	tetracycline	No	None	27	24014	Passed	4898378	343959	41
GCA_010002705.1	PRJNA275961	SAMN03577379	PDT000273887.2	CFSAN031846	2013-11-20	Ethiopia:Central Eth.	Feces (poultry)	None	Sensitive		None	1934	103160	Passed	4728959	648539	28
GCA_010581685.1	PRJNA275961	SAMN03577389	PDT000273910.2	CFSAN031856	2013-11-28	Ethiopia:Central Eth.	Feces (poultry)	None	Sensitive		None	1934	103161	Passed	4745154	198206	45
GCA_007200655.1	PRJNA275961	SAMN03577370	PDT000273923.2	CFSAN031837	2013-07-24	Ethiopia:Central Eth.	Feces (poultry)	None	Sensitive		None	1934	103223	Passed	4849820	205369	69
GCA_007178775.1	PRJNA183850	SAMN02777707	PDT000044128.3	NY-30656	2003	USA:MD	groundturkey	tet(B)	tetracycline	No	None	50	21783	Passed	4871900	327699	32
GCA_010484935.1	PRJNA275961	SAMN03577372	PDT000273945.2	CFSAN031839	2013-07-24	Ethiopia:Central Eth.	Feces (poultry)	None	Sensitive		None	1934	103223	Passed	4767330	305553	30
GCA_010775975.1	PRJNA275961	SAMN03577369	PDT000273898.2	CFSAN031836	2013-07-24	Ethiopia:Central Eth.	Feces (poultry)	None	Sensitive		None	1934	103232	Passed	4732242	180602	52
GCA_010486435.1	PRJNA275961	SAMN03577378	PDT000273918.2	CFSAN031845	2013-11-20	Ethiopia:Central Eth.	Feces (poultry)	None	Sensitive		None	1934	169555	Passed	4791379	157672	76
GCA_010505515.1	PRJNA275961	SAMN03577385	PDT000273953.2	CFSAN031852	2013-11-28	Ethiopia:Central Eth.	Feces (poultry)	None	Sensitive		IncI1	1934	169555	Passed	4819656	393554	35
GCA_010512075.1	PRJNA275961	SAMN03577380	PDT000273968.2	CFSAN031847	2013-11-20	Ethiopia:Central Eth.	Feces (poultry)	None	Sensitive		None	1934	169555	Passed	4682691	261172	45
GCA_006389495.1	PRJNA183851	SAMN03291540	PDT000051510.3	WAPHL_SAL-A00711	2006	USA:GA	groundturkey	tet(B)	tetracycline	No	None	27	24016	Passed	4896721	276069	53
GCA_010614445.1	PRJNA275961	SAMN03577387	PDT000273877.2	CFSAN031854	2013-11-28	Ethiopia:Central Eth.	Feces (poultry)	None	Sensitive		IncI1	1934	169555	Passed	4826525	640089	33
GCA_006388215.1	PRJNA183851	SAMN03291638	PDT000068710.3	WAPHL_SAL-A00809	2006	USA:NM	groundturkey	tet(B)	tetracycline	No	None	27	35504	Passed	4886106	232518	51
GCA_006388075.1	PRJNA183850	SAMN03276117	PDT000085105.3	NY-N14676	2007	USA:OR	groundturkey	tet(B)	tetracycline	No	None	27	11379	Passed	4899508	246897	45
GCA_006389415.1	PRJNA183850	SAMN03275993	PDT000052466.3	NY-N13136	2007	USA:NM	groundturkey	tet(B)	tetracycline	No	None	27	24337	Passed	4879479	184781	53
GCA_006389475.1	PRJNA183850	SAMN03276029	PDT000064730.3	NY-N13651	2007	USA:GA	groundturkey	tet(B)	tetracycline	No	None	27	33877	Passed	4970790	343956	39
GCA_010762975.1	PRJNA230403	SAMN05570488	PDT000145112.2	PNUSAS003300	2016-07	USA	stool	None	Sensitive		None	50	41544	Passed	4654881	393564	23
GCA_006389515.1	PRJNA183850	SAMN03276054	PDT000064859.3	NY-N14205	2007	USA:GA	groundturkey	tet(B)	tetracycline	No	None	27	33896	Passed	4898885	351061	46
GCA_010429645.1	PRJNA230403	SAMN05291918	PDT000137099.2	PNUSAS002487	2016-05	USA	stool	None	Sensitive		None	50	43296	Passed	4735493	728769	26
GCA_006387895.1	PRJNA271470	SAMN03842229	PDT000077476.3	CVM-N14753	2007	USA:CO	groundturkey	tet(B)	tetracycline	No	None	27	4827	Passed	4930346	277199	45
GCA_010442615.1	PRJNA230403	SAMN06708646	PDT000201553.2	PNUSAS008504	2017-01	USA	stool	None	Sensitive		None	27	51250	Passed	4727490	469581	22
GCA_006389795.1	PRJNA271470	SAMN03842297	PDT000085171.3	CVM-N15760	2007	USA:GA	groundturkey	tet(B)	tetracycline	No	None	27	11322	Passed	4928104	275307	47
GCA_006389775.1	PRJNA271470	SAMN03842275	PDT000085159.3	CVM-N15255	2007	USA:TN	groundturkey	tet(B)	tetracycline	No	None	27	11337	Passed	4928302	343956	46
GCA_010674845.1	PRJNA230403	SAMN06172809	PDT000176317.2	PNUSAS006524	2016-10	USA	stool	None	Sensitive		None	27	51250	Passed	4696925	728696	21
GCA_010749155.1	PRJNA230403	SAMN06250640	PDT000181257.2	PNUSAS007592	2016-12	USA	stool	None	Sensitive		None	27	51250	Passed	4768806	265080	47
GCA_006388335.1	PRJNA271470	SAMN03842238	PDT000077443.3	CVM-N14796	2007	USA:MN	groundturkey	tet(B)	tetracycline	No	None	27	36508	Passed	4908659	255584	53
GCA_011400675.1	PRJNA230403	SAMN07573674	PDT000239684.2	PNUSAS021450	2017-04	USA	stool	None	Sensitive		None	27	51250	Passed	4691510	710969	21
GCA_011429995.1	PRJNA230403	SAMN06309907	PDT000187311.2	PNUSAS007531	2016-12	USA	stool	None	Sensitive		None	27	51250	Passed	4709447	651952	19
GCA_006387995.1	PRJNA271470	SAMN03842233	PDT000077481.3	CVM-N14789	2007	USA:GA	groundturkey	tet(B)	tetracycline	No	None	27	36512	Passed	4884479	82943	118
GCA_010580405.1	PRJNA230403	SAMN08513641	PDT000286288.2	PNUSAS029644	2017-11	USA	stool	None	Sensitive		None	27	51279	Passed	4632417	44390	174
GCA_010623475.1	PRJNA230403	SAMN07503322	PDT000233941.2	PNUSAS019374	2017-06	USA	stool	None	Sensitive		None	27	51279	Passed	4641397	255582	35
GCA_010720105.1	PRJNA230403	SAMN07490520	PDT000233489.2	PNUSAS018627	2017-06	USA	stool	None	Sensitive		None	27	51279	Passed	4776797	192017	48
GCA_010372945.1	PRJNA230403	SAMN05943258	PDT000156281.2	PNUSAS004693	2016-08	USA	stool	None	Sensitive		IncI1	27	52110	Passed	4813617	152729	58
GCA_010606505.1	PRJNA230403	SAMN06045816	PDT000163173.3	PNUSAS005486	2016-10	USA	stool	None	Sensitive		None	27	54364	Passed	4688615	729230	15
GCA_006388175.1	PRJNA271470	SAMN03842232	PDT000077449.3	CVM-N14788	2007	USA:GA	groundturkey	tet(B)	tetracycline	No	None	27	36512	Passed	4899015	197680	58
GCA_012935275.1	PRJNA292661	SAMN03276122	PDT000729800.1	NY-N14748	2007	USA:CO	groundturkey	tet(B)	tetracycline	No	IncFIA(HI1), IncHI1A, IncHI1B(R27)	27	232129	Passed	5044757	84730	108
GCA_011430075.1	PRJNA230403	SAMN06244118	PDT000179345.2	2017K-0011	2016-11	USA	stool	None	Sensitive		None	27	58112	Passed	4998785	306944	45
GCA_007763175.1	PRJNA183847	SAMN04218284	PDT000125723.4	CVM-N19850	2008	USA:NM	groundturkey	tet(B)	tetracycline	No	None	27	625	Passed	4895712	152229	53
GCA_010397965.1	PRJNA230403	SAMN06214747	PDT000177108.2	2016K-1306	2016-11	USA	stool	None	Sensitive		None	27	58132	Passed	4641391	255580	29
GCA_007190765.1	PRJNA284276	SAMN04255117	PDT000101810.2	CVM-N23838	2010	USA:OR	ground turkey	None	Sensitive		IncFII	680	6256	Passed	4808288	381416	31
GCA_007762485.1	PRJNA183847	SAMN04218235	PDT000120786.4	CVM-N19800	2008	USA:GA	groundturkey	tet(B)	tetracycline	No	None	27	3128	Passed	4895861	162199	54
GCA_010000905.1	PRJNA230403	SAMN06234946	PDT000179201.2	PNUSAS007080	2016-12	USA	stool	None	Sensitive		None	27	59626	Passed	4733994	279663	41
GCA_011113195.1	PRJNA230403	SAMN06250265	PDT000181122.2	PNUSAS007661	2017-01	USA	stool	None	Sensitive		None	27	60675	Passed	4664685	376311	20
GCA_007761515.1	PRJNA183847	SAMN04218177	PDT000113750.4	CVM-N19741	2008	USA:CO	groundturkey	tet(B)	tetracycline	No	None	27	45870	Passed	4916028	103047	101
GCA_006389935.1	PRJNA219491	SAMN03938861	PDT000086852.3	VA-WGS-00559	2008	USA:NM	groundturkey	tet(B)	tetracycline	No	None	27	8783	Passed	4891908	111576	70
GCA_010683345.1	PRJNA230403	SAMN06250201	PDT000181269.2	PNUSAS007033	2016-11	USA	stool	None	Sensitive		None	27	60893	Passed	4760188	91941	88
GCA_007230255.1	PRJNA284276	SAMN04255315	PDT000133197.2	CVM-N28730	2010	USA:MD	Pork Chop	None	Sensitive		None	680	40357	Passed	4715822	282957	40
GCA_008525775.1	PRJNA287785	SAMN05596686	PDT000161286.2	2014AM-2937	2014-05	USA	urine	None	Sensitive		None	49	19329	Passed	4757598	246671	40
GCA_011109655.1	PRJNA230403	SAMN05558774	PDT000145061.2	PNUSAS003349	2016-07	USA	stool	None	Sensitive		None	50	49145	Passed	4653210	223200	37
GCA_006389995.1	PRJNA219491	SAMN03938796	PDT000096941.3	VA-WGS-00494	2008	USA:GA	groundturkey	tet(B)	tetracycline	No	None	27	8783	Passed	4829982	288421	39
GCA_006388155.1	PRJNA219491	SAMN03938883	PDT000085099.3	VA-WGS-00581	2008	USA:NM	groundturkey	tet(B)	tetracycline	No	None	27	11383	Passed	4899746	343369	46
GCA_006389135.1	PRJNA183847	SAMN02261116	PDT000000450.4	AZ_TG68124	2009	USA:NM	groundturkey	tet(B)	tetracycline	No	None	27	4008	Passed	4899482	215446	40
GCA_011106655.1	PRJNA292661	SAMN05416381	PDT000139712.2	CVM N55863	2015	USA:NM	chicken breast	None	Sensitive		None	11	38200	Passed	4641208	82821	93
GCA_006389355.1	PRJNA183847	SAMN02261142	PDT000000458.4	AZ_TG68228	2009	USA:NM	groundturkey	tet(B)	tetracycline	No	None	27	5924	Passed	4898229	255427	39
GCA_010553565.1	PRJNA230403	SAMN06270197	PDT000181219.2	2017K-0025	2016-08	USA	stool	None	Sensitive		IncFIB(S), IncFII(S)	27	60901	Passed	4838431	219223	51
GCA_011109715.1	PRJNA230403	SAMN06317763	PDT000187266.2	2017K-0060	2016-12	USA	stool	None	Sensitive		None	27	63279	Passed	4662790	380733	26
GCA_006389255.1	PRJNA183847	SAMN02261119	PDT000000452.4	AZ_TG68136	2009	USA:NM	groundturkey	tet(B)	tetracycline	No	None	27	31390	Passed	4898117	343958	33
GCA_010468945.1	PRJNA230403	SAMN06291543	PDT000187103.2	PNUSAS007892	2016-01	USA	stool	None	Sensitive		IncI1	27	63518	Passed	4781028	275779	34
GCA_010670565.1	PRJNA230403	SAMN05933969	PDT000154416.2	PNUSAS004867	2016-09	USA	stool	None	Sensitive		None	50	52001	Passed	4735140	483809	27
GCA_010373225.1	PRJNA230403	SAMN06308326	PDT000187195.2	PNUSAS008178	2017-01	USA	stool	None	Sensitive		None	27	63581	Passed	4744922	761796	18
GCA_007760445.1	PRJNA183848	SAMN04255416	PDT000108251.4	CVM-N23670	2009	USA:TN	groundturkey	tet(B)	tetracycline	No	None	27	3342	Passed	4897643	195456	53
GCA_011111955.1	PRJNA230403	SAMN06008958	PDT000160091.2	PNUSAS005141	2016-09	USA	stool	None	Sensitive		None	50	52001	Passed	4706061	297527	34
GCA_007762055.1	PRJNA183848	SAMN04255344	PDT000119820.4	CVM-N23588	2009	USA:OR	groundturkey	tet(B)	tetracycline	No	IncI1	27	3342	Passed	5027352	313710	44
GCA_007761325.1	PRJNA183850	SAMN04224483	PDT000112810.4	NY-N20127	2009	USA:GA	groundturkey	tet(B)	tetracycline	No	None	27	1098	Passed	4930417	377143	40
GCA_010571705.1	PRJNA186035	SAMN04273148	PDT000193669.2	CFSAN012838	2014-02-17	USA:IL	basil	tet(B)	tetracycline	No	None	50	66021	Passed	4729413	51342	151
GCA_007181915.1	PRJNA186035	SAMN02344922	PDT000001648.3	FCC0040	2010-08-16	USA:TX	swab	tet(B)	tetracycline	No	None	50	12927	Passed	4892997	187284	45
GCA_010539175.1	PRJNA230403	SAMN06186842	PDT000177126.2	PNUSAS006196	2016-11	USA	stool	None	Sensitive		None	50	58786	Passed	4736112	381839	32
GCA_010132955.1	PRJNA203445	SAMN02368101	PDT000002932.4	CFSAN005892	2010		groundbeef	tet(B)	tetracycline	No	IncI1	680	42836	Passed	4788855	393517	24
GCA_010000065.1	PRJNA230403	SAMN06319270	PDT000187767.2	PNUSAS008190	2017-01	USA	stool	None	Sensitive		IncX4	27	64018	Passed	4846836	132696	76
GCA_010454435.1	PRJNA230403	SAMN06174475	PDT000177616.2	PNUSAS006517	2016-11	USA	stool	None	Sensitive		None	50	59038	Passed	4684949	213058	33
GCA_010410425.1	PRJNA230403	SAMN06606898	PDT000195573.2	PNUSAS010182	2017-02	USA	stool	None	Sensitive		None	27	66599	Passed	4960185	79985	105
GCA_010692005.1	PRJNA230403	SAMN06608599	PDT000195550.2	PNUSAS010193	2017-02	USA	stool	None	Sensitive		None	27	66601	Passed	4728513	222954	39
GCA_011102215.1	PRJNA203445	SAMN02367664	PDT000002045.7	CDCB2076	Notinformed	USA:Texas	human	tet(B)	tetracycline	No	IncFIA(HI1), IncHI1A, IncHI1B(R27)	50	42300	Passed	4986853	174036	58
GCA_006387945.1	PRJNA183847	SAMN02261158	PDT000001208.4	AZ_TG68292	2010	USA:NM	groundturkey	tet(B)	tetracycline	No	None	27	1215	Passed	4900551	276155	52
GCA_007818945.1	PRJNA183848	SAMN04256013	PDT000101960.4	CVM-N23725	2010	USA:GA	groundturkey	tet(B)	tetracycline	No	IncI1	27	6161	Passed	5027150	241997	46
GCA_010688405.1	PRJNA292661	SAMN03988265	PDT000085883.3	CVM N52846PS	2014	USA:PA	ground turkey	None	Sensitive		None	680	11832	Passed	4650747	133169	72
GCA_010428325.1	PRJNA230403	SAMN04296699	PDT000098805.2	PNUSAS001250	2015-09	USA	stool	tet(B)	tetracycline	No	IncFIA(HI1), IncHI1A, IncHI1B(R27)	50	7961	Passed	4998807	168273	50
GCA_007760665.1	PRJNA284276	SAMN04255188	PDT000112706.4	CVM-N26613	2010	USA:PA	groundturkey	tet(B)	tetracycline	No	None	27	1203	Passed	4895881	184260	59
GCA_008404905.1	PRJNA292661	SAMN03988333	PDT000085951.2	CVM N53078	2014	USA:WA	ground turkey	None	Sensitive		Col156, ColpVC, IncX1	680	11897	Passed	4738458	69355	148
GCA_007762875.1	PRJNA284276	SAMN04255265	PDT000123140.4	CVM-N27377	2010	USA:MD	groundturkey	tet(B)	tetracycline	No	None	27	1203	Passed	4927557	376907	34
GCA_010751495.1	PRJNA230403	SAMN06235003	PDT000179151.2	PNUSAS007445	2016-12	USA	stool	None	Sensitive		None	50	59038	Passed	4693427	251701	50
GCA_010679665.1	PRJNA230403	SAMN06642216	PDT000198273.2		2017-01	USA	stool	None	Sensitive		None	27	67991	Passed	4686145	329444	22
GCA_010753295.1	PRJNA230403	SAMN06235016	PDT000179157.3	PNUSAS007448	2016-12	USA	stool	None	Sensitive		None	50	59038	Passed	4736906	172537	54
GCA_008432345.1	PRJNA230403	SAMN06704516	PDT000201297.2	PNUSAS011290	2017-02	USA	stool	None	Sensitive		IncI1	27	68330	Passed	4779740	762444	17
GCA_011116915.1	PRJNA230403	SAMN06210668	PDT000209765.2	PNUSAS006455	2016-08	USA	stool	None	Sensitive		None	27	71010	Passed	4724015	179436	58
GCA_008479585.1	PRJNA292661	SAMN05201552	PDT000135176.2	CVM N30647	2011	USA:GA	ground turkey	None	Sensitive		None	680	42389	Passed	4667531	435178	23
GCA_008524205.1	PRJNA292661	SAMN05201635	PDT000135310.2	CVM N31840	2011	USA:CO	ground turkey	None	Sensitive		Col156, IncX1	292	42810	Passed	4757495	320858	39
GCA_008480425.1	PRJNA230403	SAMN05382453	PDT000139360.2	PNUSAS002917	2016-06	USA	stool	tet(B)	tetracycline	No	IncFIA(HI1), IncHI1A, IncHI1B(R27)	50	46733	Passed	4989857	222861	55
GCA_008427425.1	PRJNA230403	SAMN05382446	PDT000139355.2	PNUSAS002911	2016-03	USA	stool	tet(B)	tetracycline	No	IncFIA(HI1), IncHI1A, IncHI1B(R27)	50	47031	Passed	4989360	222915	61
GCA_010573045.1	PRJNA230403	SAMN07172932	PDT000214847.2	PNUSAS014237	2017-04	USA	stool	None	Sensitive		None	27	73624	Passed	4691198	147229	76
GCA_008552595.1	PRJNA292661	SAMN05201830	PDT000134838.2	CVM N39855	2012	USA:MN	ground turkey	None	Sensitive		None	1973	46434	Passed	4767616	302253	41
GCA_010748715.1	PRJNA292661	SAMN05416455	PDT000139726.2	CVM N58662	2015	USA:WA	ground turkey	None	Sensitive		None	680	46529	Passed	4708073	486002	25
GCA_008434405.1	PRJNA230403	SAMN06279736	PDT000187872.2	PNUSAS007446	2016-12	USA	stool	None	Sensitive		IncI1	50	59463	Passed	4823191	758525	21
GCA_010432255.1	PRJNA230403	SAMN07409802	PDT000226422.2	2015AM-1222	2015-07	USA	stool	None	Sensitive		None	27	79505	Passed	4728046	314622	42
GCA_010728485.1	PRJNA230403	SAMN07429336	PDT000230769.2	PNUSAS019191	2017-07	USA	stool	None	Sensitive		None	27	80620	Passed	4775271	728610	20
GCA_010516175.1	PRJNA230403	SAMN05736447	PDT000148832.2	PNUSAS003869	2016-07	USA	stool	tet(B)	tetracycline	No	IncFIA(HI1), IncHI1A, IncHI1B(R27)	50	50064	Passed	4985618	251166	41
GCA_010593845.1	PRJNA230403	SAMN07490529	PDT000233510.2	PNUSAS018637	2017-06	USA	stool	None	Sensitive		None	27	81665	Passed	4723423	393927	21
GCA_007818125.1	PRJNA284276	SAMN04255209	PDT000113736.4	CVM-N26647	2010	USA:NM	groundturkey	tet(B)	tetracycline	No	None	27	45848	Passed	4893138	90211	93
GCA_010001805.1	PRJNA230403	SAMN07490545	PDT000233793.2	PNUSAS018653	2017-06	USA	stool	None	Sensitive		None	27	82497	Passed	4655311	152049	50
GCA_010586185.1	PRJNA230403	SAMN07510163	PDT000235121.2	PNUSAS020700	2017-07	USA	stool	None	Sensitive		None	27	83079	Passed	4731083	264988	60
GCA_011427085.1	PRJNA230403	SAMN07525906	PDT000235895.2	PNUSAS019053	2017-07	USA	stool	None	Sensitive		None	27	83496	Passed	4667690	394397	26
GCA_011427545.1	PRJNA230403	SAMN07559628	PDT000237507.2	PNUSAS018398	2017-04	USA	stool	None	Sensitive		None	27	84170	Passed	4736979	383205	30
GCA_010690045.1	PRJNA230403	SAMN06008961	PDT000160105.2	PNUSAS005144	2016-09	USA	stool	tet(B)	tetracycline	No	IncFIA(HI1), IncHI1A, IncHI1B(R27)	50	55188	Passed	5005619	172358	56
GCA_010615525.1	PRJNA230403	SAMN07967125	PDT000273105.2	PNUSAS027280	2017-10	USA	stool	None	Sensitive		None	27	86739	Passed	4782201	79946	127
GCA_010001025.1	PRJNA230403	SAMN06288341	PDT000185613.2	PNUSAS006984	2016-11	USA	stool	tet(B)	tetracycline	No	None	50	63046	Passed	4803598	388230	20
GCA_010753575.1	PRJNA230403	SAMN06049177	PDT000188287.2	PNUSAS005579	2016-09	USA	stool	tet(B)	tetracycline	No	IncFIA(HI1), IncHI1A, IncHI1B(R27)	50	64143	Passed	4985997	181378	53
GCA_008479785.1	PRJNA292661	SAMN05201619	PDT000135294.2	CVM N31413	2011	USA:PA	ground turkey	None	Sensitive		None	680	47217	Passed	4688029	729261	16
GCA_010493795.1	PRJNA230403	SAMN08448489	PDT000284020.2	PNUSAS029383	2017-11	USA	stool	None	Sensitive		None	27	95713	Passed	4680156	148890	60
GCA_011147155.1	PRJNA230403	SAMN08114852	PDT000268980.2	PNUSAS028655	2017-10	USA	stool	None	Sensitive		None	27	95713	Passed	4721113	170396	58
GCA_011401835.1	PRJNA230403	SAMN08027674	PDT000265823.2	PNUSAS027724	2017-10	USA	stool	None	Sensitive		None	27	95713	Passed	4704151	666316	24
GCA_011399915.1	PRJNA230403	SAMN07206723	PDT000218243.2	PNUSAS015214	2016-10	USA	stool	tet(B)	tetracycline	No	None	49	64234	Passed	4757532	407171	30
GCA_010755075.1	PRJNA230403	SAMN06627384	PDT000197066.2		2016-09	USA	stool	tet(B)	tetracycline	No	IncFIA(HI1), IncHI1A, IncHI1B(R27)	95	66887	Passed	5007015	168273	48
GCA_010485275.1	PRJNA230403	SAMN08049573	PDT000267606.2		2017-10	USA	stool	None	Sensitive		None	27	99791	Passed	4866140	100116	84
GCA_008425505.1	PRJNA292661	SAMN05201711	PDT000135200.2	CVM N37913	2011	USA:CT	ground turkey	None	Sensitive		None	680	47335	Passed	4785069	155079	54
GCA_010778835.1	PRJNA230403	SAMN08378773	PDT000280840.2	PNUSAS031839	2017-12	USA	stool	None	Sensitive		None	27	106113	Passed	4679588	101171	85
GCA_010580745.1	PRJNA230403	SAMN08383885	PDT000281962.2		2017-10	USA	stool	None	Sensitive		None	27	109162	Passed	4757503	340436	37
GCA_010687745.1	PRJNA230403	SAMN08543926	PDT000287489.2	PNUSAS033395	2018-01	USA	stool	None	Sensitive		None	27	109781	Passed	4646635	194392	52
GCA_010539415.1	PRJNA230403	SAMN06279735	PDT000184213.2	PNUSAS007983	2017-01	USA	stool	None	Sensitive		None	50	59463	Passed	4808054	246656	47
GCA_010381705.1	PRJNA230403	SAMN08579790	PDT000288293.2	PNUSAS034602	2018-02	USA	stool	None	Sensitive		None	27	110138	Passed	4685930	110260	75
GCA_006695605.1	PRJNA292661	SAMN05201592	PDT000135130.4	CVMN30699	2011	USA:NY	groundturkey	tet(B)	tetracycline	No	None	27	47540	Passed	4891775	152845	59
GCA_010593405.1	PRJNA230403	SAMN07311919	PDT000223233.2	PNUSAS014714	2017-05	USA	stool	None	Sensitive		None	50	59463	Passed	4691675	762446	15
GCA_010659585.1	PRJNA292661	SAMN08113922	PDT000269424.2	CVM N16S043	2016	USA:CT	ground turkey	None	Sensitive		None	11	100835	Passed	4735643	82202	108
GCA_010585025.1	PRJNA230403	SAMN08743497	PDT000295842.2	PNUSAS033189	2018-01	USA	stool	None	Sensitive		None	27	111374	Passed	4767655	211016	67
GCA_010728225.1	PRJNA230403	SAMN07456203	PDT000232286.2	PNUSAS020412	2017-07	USA	stool	tet(B)	tetracycline	No	None	50	81932	Passed	4759490	456087	21
GCA_010576165.1	PRJNA230403	SAMN08772913	PDT000296457.2	PNUSAS034828	2018-01	USA	stool	None	Sensitive		IncI1	27	111553	Passed	4817318	212049	65
GCA_011129705.1	PRJNA230403	SAMN08355203	PDT000283208.2	PNUSAS031631	2017-12	USA	stool	None	Sensitive		None	27	111765	Passed	4674527	78377	119
GCA_008452505.1	PRJNA230403	SAMN09664748	PDT000350180.1	PNUSAS043292	2018-02	USA	stool	None	Sensitive		None	27	138038	Passed	4922483	198138	55
GCA_006635705.1	PRJNA292661	SAMN05201815	PDT000134822.4	CVMN38936	2012	USA:NY	groundturkey	tet(B)	tetracycline	No	None	27	46400	Passed	4895198	167946	58
GCA_010690725.1	PRJNA230403	SAMN06212801	PDT000178861.2	PNUSAS007150	2016-12	USA	stool	None	Sensitive		None	50	59463	Passed	4662326	705636	20
GCA_010124025.1	PRJNA203445	SAMN02368100	PDT000002931.4	CFSAN005891	2005		turkey	None	Sensitive		None	27	42835	Passed	4644831	710968	16
GCA_010752935.1	PRJNA230403	SAMN06324313	PDT000187882.2	PNUSAS008179	2016-12	USA	stool	None	Sensitive		None	50	59463	Passed	4738817	639965	29
GCA_007446405.1	PRJNA292666	SAMN11637113	PDT000500575.1	FSIS11920990	2019	USA:AL	animal chicken young chicken	None	Sensitive		None	49	180846	Passed	4894962	136523	84
GCA_006762505.1	PRJNA292661	SAMN05201980	PDT000134981.4	CVMN42475	2012	USA:LA	groundturkey	tet(B)	tetracycline	No	None	27	46971	Passed	4913477	64643	131
GCA_011123055.1	PRJNA230403	SAMN08105148	PDT000267959.2	PNUSAS028979	2017-11	USA	stool	tet(B)	tetracycline	No	IncFIA(HI1), IncHI1A, IncHI1B(R27)	95	99991	Passed	4986852	172552	57
GCA_010717675.1	PRJNA292666	SAMN07352482	PDT000225329.2	FSIS1701274	2017	USA:OH	animal swine market swine	None	Sensitive		None	49	10597	Passed	4737607	397879	27
GCA_008480905.1	PRJNA292666	SAMN05461909	PDT000141544.2	FSIS1607196	2016	USA:NC	animal swine market swine	None	Sensitive		IncI1	49	47697	Passed	4780925	485883	19
GCA_010749315.1	PRJNA292666	SAMN06015769	PDT000158991.2	FSIS1608221	2016	USA:PA	animal swine market swine	None	Sensitive		None	49	53295	Passed	4687393	696303	16
GCA_010750815.1	PRJNA292666	SAMN06161190	PDT000173676.2	FSIS1608894	2016	USA:SC	animal swine market swine	None	Sensitive		None	49	57088	Passed	4736979	651937	27
GCA_010720815.1	PRJNA292666	SAMN07349607	PDT000225246.2	FSIS1702796	2017	USA:MI	animal swine market swine	None	Sensitive		None	49	73804	Passed	4731449	106650	120
GCA_010515175.1	PRJNA230403	SAMN08804654	PDT000300376.2	PNUSAS036560	2018-02	USA	stool	tet(B)	tetracycline	No	IncHI1A, IncHI1B(R27)	50	113679	Passed	5010294	168273	58
GCA_007797715.1	PRJNA292666	SAMN12142833	PDT000533229.1	FSIS11922043	2019	USA:CA	animal swine market swine	None	Sensitive		None	49	180846	Passed	4803182	264678	34
GCA_008665895.1	PRJNA292666	SAMN12798116	PDT000590146.1	FSIS11924351	2019	USA:CA	animal swine market swine	None	Sensitive		None	49	202155	Passed	4726173	407033	41
GCA_008412685.1	PRJNA292666	SAMN05249500	PDT000134431.2	FSIS1606782	2016	USA:OH	animal swine sow	None	Sensitive		None	49	8	Passed	4801296	168273	44
GCA_008437225.1	PRJNA230403	SAMN07498529	PDT000232814.2	2015AM-1904	2015-07	USA	stool	tet(B)	tetracycline	No	IncI1	95	153434	Passed	4808004	81726	151
GCA_008412745.1	PRJNA292666	SAMN05249496	PDT000134423.2	FSIS1606778	2016	USA:PA	animal swine sow	None	Sensitive		None	49	9	Passed	4722589	276359	45
GCA_008426805.1	PRJNA292666	SAMN05301300	PDT000136398.2	FSIS1606925	2016	USA:PA	animal swine sow	None	Sensitive		None	49	9	Passed	4688198	762445	15
GCA_010762635.1	PRJNA230403	SAMN05382443	PDT000139352.2	PNUSAS002908	2016-03	USA	stool	tet(B)	tetracycline	No	IncFIA(HI1), IncHI1A, IncHI1B(R27)	50	154449	Passed	5009654	172358	64
GCA_011399035.1	PRJNA230403	SAMN06623941	PDT000195617.2	PNUSAS008970	2017-01	USA	stool	tet(B)	tetracycline	No	IncFIA(HI1), IncHI1A, IncHI1B(R27)	50	154449	Passed	4888967	23395	387
GCA_011117195.1	PRJNA230403	SAMN07149935	PDT000212640.2		2017-04	USA	urine	tet(B)	tetracycline	No	IncFIA(HI1), IncHI1A, IncHI1B(R27)	50	72552	Passed	4997170	117345	72
GCA_010770895.1	PRJNA230403	SAMN07281120	PDT000221205.2	2015AM-2109	2015-08	USA	urine	tet(B)	tetracycline	No	IncFIA(HI1), IncHI1A, IncHI1B(R27)	50	76624	Passed	5001973	148512	70
GCA_008468905.1	PRJNA292666	SAMN04554940	PDT000114571.2	FSIS1605829	2016	USA:PA	animal swine sow	None	Sensitive		Col156, IncX1	49	3707	Passed	4752328	269425	55
GCA_008516045.1	PRJNA292666	SAMN04507540	PDT000108241.2	FSIS1605568	2016	USA:TN	animal swine sow	None	Sensitive		None	49	4546	Passed	4804482	242799	50
GCA_010689135.1	PRJNA292666	SAMN04481400	PDT000106231.2	FSIS1605435	2015	USA:PA	animal swine sow	None	Sensitive		None	49	5406	Passed	4684373	194341	48
GCA_010516115.1	PRJNA292666	SAMN04384217	PDT000101227.2	FSIS1505019	2015	USA:PA	animal swine sow	None	Sensitive		None	49	6467	Passed	4688401	381926	26
GCA_007818465.1	PRJNA292661	SAMN03988237	PDT000085855.5	CVMN52036	2014	USA:NY	groundturkey	tet(B)	tetracycline	No	None	27	11806	Passed	4888716	86687	98
GCA_010516715.1	PRJNA292666	SAMN04337202	PDT000097434.2	FSIS1503935	2015	USA:MA	animal swine sow	None	Sensitive		None	49	6545	Passed	4737992	259531	47
GCA_008426485.1	PRJNA292666	SAMN05274312	PDT000135398.3	FSIS1606876	2016	USA:TN	animal swine sow	None	Sensitive		None	49	40919	Passed	4770033	217601	51
GCA_010372745.1	PRJNA292666	SAMN05505608	PDT000142919.2	FSIS1607274	2016	USA:NC	animal swine sow	None	Sensitive		None	49	47981	Passed	4662327	628094	18
GCA_010762655.1	PRJNA292666	SAMN05558664	PDT000144085.2	FSIS1607323	2016	USA:MI	animal swine sow	None	Sensitive		None	49	48568	Passed	4767172	149464	50
GCA_010543205.1	PRJNA292666	SAMN05900927	PDT000152049.2	FSIS1607802	2016	USA:IA	animal swine sow	None	Sensitive		None	49	50981	Passed	4731297	382747	23
GCA_011112875.1	PRJNA292666	SAMN06346649	PDT000188440.2	FSIS1710356	2017	USA:PA	animal swine sow	None	Sensitive		None	49	57098	Passed	4721566	126190	69
GCA_011115275.1	PRJNA292666	SAMN06346651	PDT000188431.2	FSIS1710358	2017	USA:IA	animal swine sow	None	Sensitive		None	49	64234	Passed	4759287	147877	68
GCA_010768995.1	PRJNA292666	SAMN07237771	PDT000218669.2	FSIS1702033	2017	USA:OH	animal swine sow	None	Sensitive		None	49	74472	Passed	4727347	116771	75
GCA_010771075.1	PRJNA292666	SAMN07283952	PDT000221446.2	FSIS1702048	2017	USA:IL	animal swine sow	None	Sensitive		None	49	76358	Passed	4698223	339962	38
GCA_006389075.1	PRJNA183850	SAMN01902349	PDT000029595.4	NY_BAC0900004517	2009-09-18	USA:NY, Albany	groundturkey	tet(B)	tetracycline	No	p0111	27	15678	Passed	4992147	255582	44
GCA_011423085.1	PRJNA292666	SAMN07560996	PDT000236522.2	FSIS11703948	2017	USA:IA	animal swine sow	None	Sensitive		None	49	83960	Passed	4707226	88396	86
GCA_007444865.1	PRJNA292666	SAMN11457976	PDT000491647.1	FSIS11919641	2019	USA:TN	animal swine sow	None	Sensitive		None	3757	178768	Passed	4780859	151485	57
GCA_010757115.1	PRJNA230403	SAMN06606892	PDT000195575.2	PNUSAS010190	2017-03	USA	stool	None	Sensitive		None	50	59463	Passed	4735727	130308	75
GCA_010770595.1	PRJNA230403	SAMN07268968	PDT000220874.2	PNUSAS014985	2017-05	USA	stool	None	Sensitive		None	50	59463	Passed	4738779	758353	17
GCA_011115475.1	PRJNA230403	SAMN06606891	PDT000196426.2	PNUSAS010189	2017-03	USA	stool	None	Sensitive		None	50	59463	Passed	4737624	144046	71
GCA_011116235.1	PRJNA230403	SAMN06629734	PDT000197988.2	PNUSAS010187	2017-03	USA	stool	None	Sensitive		None	50	59463	Passed	4687663	609609	24
GCA_011430315.1	PRJNA230403	SAMN06212800	PDT000178862.2	PNUSAS007149	Not informed	USA	stool	None	Sensitive		IncI1	50	59506	Passed	4784096	393341	23
GCA_010383485.1	PRJNA230403	SAMN06236482	PDT000179133.2	PNUSAS007204	2016-11	USA	stool	None	Sensitive		IncX4	50	59608	Passed	4688531	214077	40
GCA_011428975.1	PRJNA230403	SAMN06235004	PDT000179149.2	PNUSAS007447	2016-12	USA	stool	None	Sensitive		None	50	59617	Passed	4735326	383226	29
GCA_010751355.1	PRJNA230403	SAMN06236487	PDT000179144.2	PNUSAS007208	2016-11	USA	stool	None	Sensitive		IncI1	50	59618	Passed	4822138	213944	44
GCA_010752495.1	PRJNA230403	SAMN06279732	PDT000184206.2	PNUSAS007978	2017-01	USA	stool	None	Sensitive		IncI1	50	62378	Passed	4783273	648424	24
GCA_010508395.1	PRJNA230403	SAMN06279734	PDT000184205.2	PNUSAS007981	2017-01	USA	stool	None	Sensitive		None	50	62379	Passed	4687992	438258	29
GCA_007741755.1	PRJNA186035	SAMN02645804	PDT000036702.4	MOD1-Sal_918	2009-09-22	USA:LancasterPA	groundturkey	tet(B)	tetracycline	No	None	27	4200	Passed	4897586	227979	39
GCA_006389315.1	PRJNA183850	SAMN01902400	PDT000003626.5	NY_IDR1200006701	2012-03-12	USA:NY, Albany	groundturkey	tet(B)	tetracycline	No	None	27	46400	Passed	4891484	101065	90
GCA_007409625.1	PRJNA242847	SAMN10830515	PDT000454170.1	FSIS21923299	2019	USA:FL	ComminutedTurkey	tet(B)	tetracycline	No	IncHI1A, IncHI1B(R27)	50	153492	Passed	5093619	83053	107
GCA_011112945.1	PRJNA230403	SAMN06288273	PDT000185621.2	PNUSAS006425	2016-12	USA	stool	None	Sensitive		IncI1	50	63005	Passed	4842578	710978	23
GCA_008454295.1	PRJNA242847	SAMN09702890	PDT000353105.1	FSIS31800772	2018	USA:PR	productrawintactbeef	tet(B)	tetracycline	No	IncFIA(HI1), IncHI1A, IncHI1B(R27)	50	138841	Passed	5004167	149204	78
GCA_007357915.1	PRJNA242847	SAMN10456773	PDT000409532.1	FSIS31801241	2018	USA:FL	ProductRawIntactSiluriformes, Ictaluridae(Catfish)	tet(B)	tetracycline	No	IncHI1A, IncHI1B(R27)	95	154052	Passed	5049802	60776	191
GCA_010656105.1	PRJNA248792	SAMN03475625	PDT000055189.2	41939	2014-08	UnitedKingdom:London	human	tet(B)	tetracycline	No	None	1541	26548	Passed	4870842	255584	46
GCA_010508335.1	PRJNA230403	SAMN06291554	PDT000185619.2	PNUSAS007196	2016-12	USA	stool	None	Sensitive		None	50	63009	Passed	4735380	648460	28
GCA_010438455.1	PRJNA248792	SAMN03477749	PDT000057235.2	22242	2014-06	UnitedKingdom:SouthofEngland	human	tet(B)	tetracycline	No	IncFIA(HI1), IncHI1A, IncHI1B(R27)	49	28384	Passed	4980378	302253	50
GCA_007430585.1	PRJNA248792	SAMN11031603	PDT000470672.1	365390	2017-04	UnitedKingdom:UnitedKingdom	human	tet(B)	tetracycline	No	IncFIA(HI1), IncHI1A, IncHI1B(R27)	50	172554	Passed	4994818	179861	68
GCA_007439725.1	PRJNA248792	SAMN11093804	PDT000475679.1	227046	2016-03	UnitedKingdom:UnitedKingdom	human	tet(B)	tetracycline	No	IncFIA(HI1), IncHI1A, IncHI1B(R27)	50	173903	Passed	4999339	163973	61
GCA_010446955.1	PRJNA230403	SAMN06291531	PDT000187031.2	PNUSAS007906	2017-01	USA	stool	None	Sensitive		None	50	63481	Passed	4762411	127340	80
GCA_003069085.1	PRJNA308180	SAMN05195893	PDT000308711.1	CFSAN050998	2014-06-05	USA:GA	Pond	None	Sensitive		None	95	13403	Passed	4705496	342618	51
GCA_003069045.1	PRJNA308180	SAMN05195897	PDT000308709.1	CFSAN051002	2014-05-29	USA:GA	Pond	None	Sensitive		None	95	17292	Passed	4750377	265597	45
GCA_003069105.1	PRJNA308180	SAMN05195892	PDT000308712.1	CFSAN050997	2014-06-18	USA:GA	Pond	None	Sensitive		None	95	17292	Passed	4744963	444244	48
GCA_003069065.1	PRJNA308180	SAMN05195895	PDT000308710.1	CFSAN051000	2014-06-18	USA:GA	Pond	None	Sensitive		None	95	32380	Passed	4769973	157892	72
GCA_003579805.1	PRJNA308180	SAMN04962051	PDT000383158.1	CFSAN044978	2013-08-13	USA:GA	Pond	None	Sensitive		None	1575	48389	Passed	4691574	149344	78
GCA_003068775.1	PRJNA308180	SAMN05195904	PDT000308695.1	CFSAN051009	2014-05-27	USA:GA	Pond	None	Sensitive		None	95	48436	Passed	4733560	105953	111
GCA_003069005.1	PRJNA308180	SAMN05195903	PDT000308707.1	CFSAN051008	2014-05-27	USA:GA	Pond	None	Sensitive		None	95	48436	Passed	4738732	269039	64
GCA_003068805.1	PRJNA308180	SAMN05195896	PDT000308697.1	CFSAN051001	2014-06-18	USA:GA	Pond	None	Sensitive		None	95	56899	Passed	4738439	354588	62
GCA_003069025.1	PRJNA308180	SAMN05195900	PDT000308708.1	CFSAN051005	2014-06-18	USA:GA	Pond	None	Sensitive		None	95	56899	Passed	4739893	221265	65
GCA_003431525.1	PRJNA308180	SAMN05195898	PDT000368789.1	CFSAN051003	2014-06-18	USA:GA	Pond	None	Sensitive		None	95	56899	Passed	4739937	88371	111
GCA_003068965.1	PRJNA308180	SAMN05195901	PDT000308705.1	CFSAN051006	2014-05-29	USA:GA	Pond	None	Sensitive		None	95	56901	Passed	4747039	187718	50
GCA_003068765.1	PRJNA308180	SAMN05195902	PDT000308696.1	CFSAN051007	2014-06-18	USA:GA	Pond	None	Sensitive		None	95	56902	Passed	4703875	301155	53
GCA_003068985.1	PRJNA308180	SAMN05195905	PDT000308706.1	CFSAN051010	2014-05-29	USA:GA	Pond	None	Sensitive		None	95	56941	Passed	4705462	207676	58
GCA_003431445.1	PRJNA308180	SAMN05195906	PDT000368786.1	CFSAN051011	2014-05-29	USA:GA	Pond	None	Sensitive		None	95	56941	Passed	4724898	62014	191
GCA_003431535.1	PRJNA308180	SAMN05195894	PDT000368788.1	CFSAN050999	2014-06-18	USA:GA	Pond	None	Sensitive		None	95	56941	Passed	4731312	62136	193
GCA_003579785.1	PRJNA308180	SAMN05195899	PDT000383157.1	CFSAN051004	2014-06-18	USA:GA	Pond	None	Sensitive		None	95	182886	Passed	4983153	392886	51
GCA_010810065.1	PRJNA248792	SAMN13493502	PDT000640256.1	844940	2019-11	UnitedKingdom:UnitedKingdom	human	tet(B)	tetracycline	No	IncFIA(HI1), IncHI1A, IncHI1B(R27)	27	218005	Passed	5000938	126394	97
GCA_010690985.1	PRJNA230403	SAMN06299464	PDT000187093.2	PNUSAS008181	2017-01	USA	stool	None	Sensitive		IncI2	50	63484	Passed	4787647	628230	27
GCA_010692125.1	PRJNA230403	SAMN06318097	PDT000187519.2	PNUSAS007398	2016-11	USA	stool	None	Sensitive		None	50	63753	Passed	4733328	134026	84
GCA_011116515.1	PRJNA230403	SAMN06738272	PDT000203512.2	PNUSAS011723	2016-12	USA	stool	None	Sensitive		IncFII, IncI1, IncX1	50	63930	Passed	4855703	348052	30
GCA_010545075.1	PRJNA230403	SAMN06616180	PDT000195659.2	PNUSAS009601	2017-01	USA	stool	None	Sensitive		None	50	65527	Passed	4635986	75795	94
GCA_010522895.1	PRJNA230403	SAMN06677398	PDT000200289.2	PNUSAS010953	2017-01	USA	stool	None	Sensitive		None	50	67787	Passed	4755485	49444	181
GCA_010468915.1	PRJNA230403	SAMN06677941	PDT000200258.2	PNUSAS010801	2017-03	USA	stool	None	Sensitive		None	50	67801	Passed	4720562	633334	24
GCA_010758315.1	PRJNA230403	SAMN06660787	PDT000199095.2	PNUSAS010431	2016-12	USA	stool	None	Sensitive		None	50	67922	Passed	4855084	82861	100
GCA_010689725.1	PRJNA230403	SAMN06662117	PDT000199075.2	PNUSAS009612	2017-02	USA	stool	None	Sensitive		None	50	67925	Passed	4691724	728745	20
GCA_010398065.1	PRJNA230403	SAMN06660788	PDT000199097.2	PNUSAS010432	2016-12	USA	stool	None	Sensitive		None	50	67968	Passed	4790211	253400	46
GCA_010455345.1	PRJNA230403	SAMN06704520	PDT000201301.2	PNUSAS011294	2017-03	USA	stool	None	Sensitive		None	50	68297	Passed	4688860	762448	16
GCA_010761555.1	PRJNA230403	SAMN06738273	PDT000203511.2	PNUSAS011724	2016-12	USA	stool	None	Sensitive		None	50	68953	Passed	4911954	220369	52
GCA_010575025.1	PRJNA230403	SAMN06812044	PDT000205829.2		2016-09	USA	stool	None	Sensitive		None	50	69528	Passed	4734677	52047	177
GCA_010556465.1	PRJNA230403	SAMN06460039	PDT000206329.2	PNUSAS008972	2017-01	USA	stool	None	Sensitive		None	50	69829	Passed	4683344	80174	110
GCA_010752815.1	PRJNA230403	SAMN06291532	PDT000187073.2	PNUSAS007914	2017-01	USA	stool	None	Sensitive		None	50	69829	Passed	4739012	441031	28
GCA_010124865.1	PRJNA230403	SAMN07138670	PDT000211051.2	PNUSAS013679	2017-03	USA	stool	None	Sensitive		None	50	71220	Passed	4732683	381911	43
GCA_010618505.1	PRJNA230403	SAMN07172945	PDT000214879.2	PNUSAS014266	2017-04	USA	stool	None	Sensitive		None	50	73657	Passed	4725561	216743	51
GCA_010781195.1	PRJNA230403	SAMN07147014	PDT000214927.2	PNUSAS011261	2017-03	USA	stool	None	Sensitive		IncI1	50	73696	Passed	4783638	728690	19
GCA_011426125.1	PRJNA230403	SAMN07177956	PDT000215633.2	PNUSAS014455	2017-04	USA	stool	None	Sensitive		IncI1	50	73952	Passed	4784178	728690	19
GCA_008488645.1	PRJNA230403	SAMN07510921	PDT000234872.2	PNUSAS020655	2017-03	USA	stool	None	Sensitive		None	50	73989	Passed	4899571	397396	40
GCA_011123925.1	PRJNA230403	SAMN07510920	PDT000234874.2	PNUSAS020654	2017-03	USA	stool	None	Sensitive		None	50	73989	Passed	4762946	90721	99
GCA_008486045.1	PRJNA230403	SAMN07206807	PDT000218502.2	PNUSAS013781	2017-05	USA	stool	None	Sensitive		None	50	74959	Passed	4688275	648363	22
GCA_010592265.1	PRJNA230403	SAMN07206019	PDT000218822.2	PNUSAS014649	2017-05	USA	stool	None	Sensitive		None	50	75014	Passed	4733322	265139	46
GCA_006470445.1	PRJNA248792	SAMN12090229	PDT000524554.1	756212	2019-06	UnitedKingdom:UnitedKingdom	human	tet(B)	tetracycline	No	IncFIA(HI1), IncHI1A, IncHI1B(R27)	5911	187111	Passed	4995523	132457	95
GCA_010591565.1	PRJNA230403	SAMN07218950	PDT000219485.2	PNUSAS014700	2017-05	USA	stool	None	Sensitive		None	50	75305	Passed	4646755	55523	138
GCA_008433365.1	PRJNA230403	SAMN07260944	PDT000219800.2	2015AM-1305	2015-07	USA	stool	None	Sensitive		None	50	75416	Passed	4737117	758547	15
GCA_008433565.1	PRJNA230403	SAMN07268426	PDT000220053.2	2015AM-1172	2015-05	USA	stool	None	Sensitive		None	50	75491	Passed	4990170	469643	58
GCA_010717405.1	PRJNA230403	SAMN07338432	PDT000224842.2	PNUSAS015031	2017-05	USA	stool	None	Sensitive		None	50	75652	Passed	4812090	265098	42
GCA_008529595.1	PRJNA230403	SAMN07270000	PDT000221313.2	PNUSAS015189	2016-07	USA	stool	None	Sensitive		None	50	75789	Passed	4686780	755286	16
GCA_010480895.1	PRJNA230403	SAMN07268967	PDT000220870.2	PNUSAS014984	2016-04	USA	stool	None	Sensitive		None	50	76049	Passed	4800540	153876	72
GCA_011400695.1	PRJNA230403	SAMN07376318	PDT000226946.2	PNUSAS018915	2017-06	USA	stool	None	Sensitive		None	50	79842	Passed	4731107	758524	30
GCA_007709625.1	PRJNA248792	SAMN12324900	PDT000546539.1	775091	2019-07	UnitedKingdom:UnitedKingdom	human	tet(B)	tetracycline	No	None	50	194713	Passed	4898436	202456	43
GCA_011631745.1	PRJNA316457	SAMN14125681	PDT000687501.1	SAL-19-VL-SD-NC-0016	2019-09-15	USA:NC	Feces (Equus caballus)	None	Sensitive		IncI1	95	180431	Passed	4767390	232010	44
GCA_011662755.1	PRJNA248792	SAMN14167317	PDT000689949.1	883733	2020-01	UnitedKingdom:UnitedKingdom	human	tet(B)	tetracycline	No	IncFIA(HI1), IncHI1A, IncHI1B(R27)	27	224944	Passed	5053619	82606	123
GCA_008435595.1	PRJNA230403	SAMN07415568	PDT000227232.2	2015AM-1735	2015-08	USA	stool	None	Sensitive		None	50	80031	Passed	4691235	411895	24
GCA_010627085.1	PRJNA230403	SAMN07409785	PDT000226466.2	2015AM-1221	2015-06	USA	stool	None	Sensitive		None	50	80081	Passed	4723892	276295	25
GCA_010502135.1	PRJNA230403	SAMN07407977	PDT000227640.2	PNUSAS018771	2016-09	USA	stool	None	Sensitive		None	50	80171	Passed	4739993	194999	61
GCA_008488025.1	PRJNA230403	SAMN07409419	PDT000227721.2	PNUSAS018530	2017-07	USA	stool	None	Sensitive		None	50	80216	Passed	4645186	728684	21
GCA_010688585.1	PRJNA183850	SAMN03795465	PDT000081252.2	CFSAN035076	2015-06	USA:NY	stool	tet(B)	tetracycline	No	IncHI1A, IncHI1B(R27)	27	68105	Passed	4989358	164213	58
GCA_010588705.1	PRJNA230403	SAMN07375599	PDT000227784.2	PNUSAS019034	2017-07	USA	stool	None	Sensitive		None	50	80310	Passed	4782297	302253	34
GCA_010561845.1	PRJNA230403	SAMN07363416	PDT000227931.2	PNUSAS018570	2017-07	USA	stool	None	Sensitive		None	50	80386	Passed	4702782	393587	20
GCA_010719035.1	PRJNA230403	SAMN07363413	PDT000227923.2	PNUSAS018567	2017-07	USA	stool	None	Sensitive		None	50	80447	Passed	4824081	81342	138
GCA_011395955.1	PRJNA230403	SAMN07373214	PDT000230233.2	PNUSAS018392	2017-06	USA	stool	None	Sensitive		None	50	80833	Passed	4888542	65166	141
GCA_010717875.1	PRJNA230403	SAMN07373025	PDT000230228.2	PNUSAS018159	2017-06	USA	stool	None	Sensitive		None	50	80836	Passed	4830145	211730	50
GCA_010718015.1	PRJNA230403	SAMN07411980	PDT000230374.2	PNUSAS013043	2016-04	USA	stool	None	Sensitive		IncI1	50	80967	Passed	4783616	648424	21
GCA_010597105.1	PRJNA230403	SAMN07449817	PDT000231339.2	2015AM-0872	2015-06	USA	stool	None	Sensitive		None	50	81179	Passed	4722107	148571	62
GCA_010620365.1	PRJNA230403	SAMN07449833	PDT000231346.2	2015AM-1479	2015-07	USA	stool	None	Sensitive		None	50	81190	Passed	4746139	247148	30
GCA_010542285.1	PRJNA230403	SAMN05982242	PDT000158421.2	PNUSAS005024	2016-10	USA	stool	tet(B)	tetracycline	No	IncFIA(HI1), IncHI1A, IncHI1B(R27)	27	51250	Passed	5000021	246656	56
GCA_010679265.1	PRJNA230403	SAMN06345846	PDT000189165.2	PNUSAS008388	2016-11	USA	stool	tet(B)	tetracycline	No	None	27	55430	Passed	4747653	220781	45
GCA_011112275.1	PRJNA230403	SAMN06270203	PDT000181231.2	2017K-0028	2016-12	USA	stool	tet(B)	tetracycline	No	IncFIA(HI1), IncHI1A, IncHI1B(R27)	27	60870	Passed	4995815	302253	55
GCA_008530955.1	PRJNA230403	SAMN07498472	PDT000232797.2	2015AM-1383	2015-06	USA	stool	None	Sensitive		None	50	81544	Passed	4686888	393517	24
GCA_011115115.1	PRJNA230403	SAMN06270196	PDT000181223.2	2017K-0026	2016-11	USA	stool	tet(B)	tetracycline	No	IncFIA(HI1), IncHI1A, IncHI1B(R27)	27	60874	Passed	5015572	172358	60
GCA_008471705.1	PRJNA292661	SAMN04576660	PDT000121198.2	CVMN57991	2015	USA:MO	groundturkey	tet(B)	tetracycline	No	IncFIA(HI1), IncHI1A, IncHI1B(R27)	50	2689	Passed	4960929	38715	212
GCA_011426185.1	PRJNA230403	SAMN07419348	PDT000231986.2	PNUSAS019231	2017-07	USA	stool	None	Sensitive		None	50	81702	Passed	4710357	298601	32
GCA_008489165.1	PRJNA230403	SAMN07746369	PDT000250464.2	PNUSAS024167	2017-06	USA	stool	None	Sensitive		None	50	81932	Passed	4687965	354173	21
GCA_010586265.1	PRJNA230403	SAMN07483880	PDT000233554.2	PNUSAS019657	2017-04	USA	stool	None	Sensitive		IncI1	50	81993	Passed	4771125	228784	38
GCA_011396495.1	PRJNA230403	SAMN07498662	PDT000233831.2	PNUSAS020137	2017-03	USA	stool	None	Sensitive		RepA	50	82400	Passed	5029389	162326	69
GCA_010001125.1	PRJNA230403	SAMN06761651	PDT000205590.2	PNUSAS011031	2017-03	USA	urine	None	Sensitive		None	27	51250	Passed	4689477	625960	17
GCA_010532975.1	PRJNA353625	SAMN06030017	PDT000263302.2		Not informed	Canada	Not informed	None	Sensitive		None	680	209119	Passed	4728253	161137	80
GCA_011105155.1	PRJNA292661	SAMN05416448	PDT000139719.2	CVMN58655	2015	USA:NY	groundturkey	tet(B)	tetracycline	No	IncFIA(HI1), IncHI1A, IncHI1B(R27)	50	2912	Passed	4998514	222868	46
GCA_010586805.1	PRJNA230403	SAMN07490530	PDT000233824.2	PNUSAS018638	2017-06	USA	stool	None	Sensitive		IncI1	50	82402	Passed	4783355	648430	19
GCA_002290205.1	PRJNA401082	SAMN07594151	PDT000240286.1	SGB23	2016	Singapore	wet market	None	Sensitive		None	3602	97029	Passed	4838098	4838098	1
GCA_000486165.2	PRJNA42913	SAMN01805318	PDT000018724.3	SGSC 2206	1988	France	Not informed	None	Sensitive		None	97	96917	Passed	4686793	4686793	1
GCA_011396295.1	PRJNA230403	SAMN07503354	PDT000233959.2	PNUSAS019920	2017-07	USA	stool	None	Sensitive		None	50	82410	Passed	4813503	469583	25
GCA_010501715.1	PRJNA230403	SAMN07505002	PDT000234857.2	PNUSAS020675	2017-07	USA	stool	None	Sensitive		None	50	82822	Passed	4689566	728812	16
GCA_008515585.1	PRJNA292661	SAMN03988270	PDT000085888.3	CVMN53013	2014	USA:CO	groundturkey	tet(B)	tetracycline	No	IncFIA(HI1), IncHI1A, IncHI1B(R27)	680	11837	Passed	4999431	168273	64
GCA_011420235.1	PRJNA230403	SAMN07974192	PDT000314289.2	PNUSAS026515	2017-10	USA	stool	tet(B)	tetracycline	No	IncFIA(HI1), IncHI1A, IncHI1B(R27)	27	95713	Passed	4993039	155036	59
GCA_008519585.1	PRJNA292666	SAMN04605169	PDT000123179.2	FSIS1606072	2016	USA:GA	animalswinemarketswine	tet(B)	tetracycline	No	IncFIA(HI1), IncFII(p96A), IncHI1A, IncHI1B(R27)	49	1219	Passed	5044184	172358	58
GCA_004291505.1	PRJNA448475	SAMN08848583	PDT000468966.1	sg_d7	2016	Singapore	supermarket	None	Sensitive		None	3602	52174	Passed	4702297	683121	33
GCA_004291585.1	PRJNA448475	SAMN08848582	PDT000468969.1	sg_d6	2016	Singapore	supermarket	None	Sensitive		None	3602	52174	Passed	4768758	755125	29
GCA_008412085.1	PRJNA292666	SAMN04605182	PDT000123200.2	FSIS1606117	2016	USA:IL	animalswinesow	tet(B)	tetracycline	No	IncFIA(HI1), IncHI1A, IncHI1B(R27)	49	1238	Passed	5000946	166369	70
GCA_008472905.1	PRJNA292666	SAMN04577249	PDT000121312.2	CVMN57160F	2014	USA:IL	animalswinesow	tet(B)	tetracycline	No	IncFIA(HI1), IncHI1A, IncHI1B(R27)	49	2794	Passed	4983549	103873	90
GCA_013713525.1	PRJNA316452	SAMN15239427	PDT000766736.1	SAL-19-VL-OH-GA-0026	2019-09-25	USA:SC	Feces(Equuscaballus)	tet(B)	tetracycline	No	IncFIA(HI1), IncHI1A, IncHI1B(R27)	95	234795	Passed	5059813	164008	73
GCA_010768455.1	PRJNA353625	SAMN06030096	PDT000263377.2		Notinformed	Canada	Notinformed	tet(B)	tetracycline	No	IncFIA(HI1), IncHI1A, IncHI1B(R27)	50	53918	Passed	4994371	209914	54
GCA_013274675.1	PRJNA596817	SAMN14863679	PDT000761084.1	CIDM_ERL_NSW_2019_2876	2015-10-01/2018-12-31	Australia:NSW	feces	tet(B)	tetracycline	No	IncFIA(HI1), IncHI1A, IncHI1B(R27)	50	48533	Passed	5018842	265098	54
GCA_010726025.1	PRJNA248792	SAMN03476529	PDT000056046.2	90478	2015-02	UnitedKingdom:NorthofEngland	human	tet(B)	tetracycline	No	IncFIA(HI1), IncHI1A, IncHI1B(R27)	27	27344	Passed	4998685	168273	71
GCA_008472745.1	PRJNA292666	SAMN04577184	PDT000121247.2	CVMN56924F	2014	USA:IN	YoungTurkey	tet(B)	tetracycline	No	IncFIA(HI1), IncHI1A, IncHI1B(R27)	50	2730	Passed	4991342	166017	80
GCA_004292095.1	PRJNA448475	SAMN08848575	PDT000468995.1	sg_b2312	2016	Singapore	supermarket	None	Sensitive		None	3602	52175	Passed	4678461	252229	35
GCA_008877945.1	PRJNA248792	SAMN04600421	PDT000122495.2	117271	2015-05	UnitedKingdom:UnitedKingdom	human	tet(C), tet(C)	tetracycline	No	IncI1	50	1493	Passed	4737426	161249	69
GCA_010511335.1	PRJNA248792	SAMN03469171	PDT000054314.2	73570	2014-09	UnitedKingdom:London	human	tet(C), tet(C)	tetracycline	No	IncI1	27	25832	Passed	4798592	43429	225
GCA_010633805.1	PRJNA248792	SAMN03475979	PDT000055514.2	36978	2014-07	UnitedKingdom:MidlandsandEastofEngland	human	tet(C), tet(C)	tetracycline	No	ColE10, ColE10	50	26850	Passed	4756338	142416	86
GCA_010779495.1	PRJNA230403	SAMN08481349	PDT000285460.2	PNUSAS032851	2017-12	USA	stool	dfrA1	trimethoprim	No	IncX4	50	108691	Passed	4827712	93467	91
GCA_009300945.1	PRJNA248792	SAMN07180806	PDT000214731.2	330557	2017-01	UnitedKingdom:UnitedKingdom	human	dfrA14, gyrA(S83Y), qnrS1, tet(A)	trimethoprim, ciprofloxacin, nalidixicacid, tetracycline	Yes	IncX2, IncX2	2118	71373	Passed	4844748	184189	48
GCA_013271645.1	PRJNA596817	SAMN14863830	PDT000760933.1	CIDM_ERL_NSW_2019_3027	2015-10-01/2018-12-31	Australia:NSW	feces	dfrA14, gyrA(S83Y), qnrS1, tet(A)	trimethoprim, ciprofloxacin, nalidixicacid, tetracycline	Yes	IncX2	50	48531	Passed	4842265	278365	60
GCA_011282025.1	PRJNA543337	SAMN14247685	PDT000704826.1	PNCS015623	Not informed	Canada	Not informed	None	Sensitive		None	785	227098	Passed	4788704	212261	53
GCA_007275755.1	PRJNA248792	SAMN09658667	PDT000349685.1	320210	2016-11	UnitedKingdom:UnitedKingdom	human	dfrA1, qnrS1, sul1, tet(A)	trimethoprim, ciprofloxacin, sulfisoxazole, tetracycline	Yes	None	27	137816	Passed	5054531	144397	71
GCA_010294845.1	PRJNA543337	SAMN12910057	PDT000602289.1	PNCS002717	2017-07-13	Canada	stool	None	Sensitive		None	95	204577	Passed	4679038	278116	41
GCA_013099095.1	PRJNA543337	SAMN12993898	PDT000734312.1	PNCS002612	2017-09-12	Canada	urine	None	Sensitive		None	680	232838	Passed	4685879	178976	59
GCA_010579145.1	PRJNA230403	SAMN07490729	PDT000234947.2	PNUSAS019825	2017-07	USA	stool	None	Sensitive		None	50	82959	Passed	4676414	228894	41
GCA_007241895.1	PRJNA248792	SAMN09504346	PDT000338014.1	227942	2016-03	UnitedKingdom:UnitedKingdom	human	dfrA1, qnrS1, sul1, tet(A)	trimethoprim, ciprofloxacin, sulfisoxazole, tetracycline	Yes	None	50	133212	Passed	4935276	115185	85
GCA_007520685.1	PRJNA248792	SAMN11042249	PDT000471362.1	319722	2016-11	UnitedKingdom:UnitedKingdom	human	dfrA1, qnrS1, sul1, tet(A)	trimethoprim, ciprofloxacin, sulfisoxazole, tetracycline	Yes	None	27	168001	Passed	4928940	223069	57
GCA_010728625.1	PRJNA230403	SAMN07500975	PDT000235005.2	PNUSAS020765	2017-07	USA	stool	None	Sensitive		None	50	82996	Passed	4792981	382638	32
GCA_010461045.1	PRJNA230403	SAMN07567077	PDT000239431.2	PNUSAS018714	2017-06	USA	stool	None	Sensitive		None	50	86079	Passed	4938269	136388	79
GCA_008436985.1	PRJNA230403	SAMN07638960	PDT000241210.2	PNUSAS022118	2017-07	USA	stool	None	Sensitive		None	50	86884	Passed	4727186	444459	35
GCA_010606765.1	PRJNA230403	SAMN07838919	PDT000259904.2	PNUSAS023945	2017-08	USA	stool	None	Sensitive		None	50	91496	Passed	4773017	165360	57
GCA_010528235.1	PRJNA230403	SAMN07498649	PDT000233785.2	PNUSAS020124	2017-03	USA	stool	None	Sensitive		None	50	92682	Passed	4688395	420266	20
GCA_010416825.1	PRJNA230403	SAMN07982344	PDT000264975.2	PNUSAS027011	2017-10	USA	stool	None	Sensitive		None	50	97912	Passed	4687230	281266	30
GCA_010129045.1	PRJNA230403	SAMN08040029	PDT000266183.2	PNUSAS028319	2017-10	USA	stool	None	Sensitive		None	50	98678	Passed	4672950	179851	54
GCA_010658025.1	PRJNA230403	SAMN08095951	PDT000267587.2	PNUSAS028191	2017-10	USA	stool	None	Sensitive		None	50	99764	Passed	4801877	710929	35
GCA_010611685.1	PRJNA230403	SAMN08104965	PDT000267942.2	PNUSAS029108	2017-10	USA	stool	None	Sensitive		IncI1	50	99944	Passed	4783510	684094	23
GCA_010616565.1	PRJNA230403	SAMN08226098	PDT000275141.2	PNUSAS030415	2017-11	USA	stool	None	Sensitive		None	50	101500	Passed	4688527	181353	61
GCA_010131575.1	PRJNA230403	SAMN08134114	PDT000271106.2	PNUSAS027411	2017-10	USA	stool	None	Sensitive		None	50	101515	Passed	4713923	282649	42
GCA_010779935.1	PRJNA230403	SAMN08513709	PDT000286336.2	PNUSAS030682	2017-11	USA	stool	None	Sensitive		None	50	101515	Passed	4726430	226990	35
GCA_010583555.1	PRJNA230403	SAMN08359560	PDT000279187.2	PNUSAS031932	2017-12	USA	stool	None	Sensitive		None	50	101862	Passed	4718988	140303	68
GCA_011425425.1	PRJNA230403	SAMN08128624	PDT000269714.2	PNUSAS029278	2017-11	USA	stool	None	Sensitive		None	50	101872	Passed	4694902	393694	23
GCA_010631635.1	PRJNA230403	SAMN08153774	PDT000272687.2	PNUSAS029129	2017-11	USA	stool	None	Sensitive		None	50	102432	Passed	4726295	298360	49
GCA_010613125.1	PRJNA230403	SAMN08166218	PDT000272662.2	PNUSAS029885	2017-11	USA	stool	None	Sensitive		ColpVC	50	102450	Passed	4713268	231165	43
GCA_010491615.1	PRJNA248792	SAMN03477433	PDT000056919.2	63595	2014-10	UnitedKingdom:London	human	dfrA1, sul1, tet(B)	trimethoprim, sulfisoxazole, tetracycline	No	IncHI2, IncHI2A	50	28112	Passed	4884486	201087	70
GCA_010506035.1	PRJNA230403	SAMN08178017	PDT000273088.2	PNUSAS029365	2017-11	USA	stool	None	Sensitive		None	50	102547	Passed	4687488	213645	46
GCA_010776775.1	PRJNA230403	SAMN08622859	PDT000290234.2	PNUSAS028495	2017-10	USA	stool	None	Sensitive		None	50	103353	Passed	4697037	461562	45
GCA_011127895.1	PRJNA230403	SAMN08199372	PDT000274758.2	PNUSAS030329	2017-12	USA	stool	None	Sensitive		None	50	103535	Passed	4665835	486627	22
GCA_011401395.1	PRJNA230403	SAMN08235498	PDT000275786.2	PNUSAS030629	2017-12	USA	stool	None	Sensitive		ColpVC	50	104219	Passed	4724536	255588	36
GCA_010778205.1	PRJNA230403	SAMN08355118	PDT000278577.2	PNUSAS031803	2017-12	USA	stool	None	Sensitive		None	50	105078	Passed	4662278	255584	37
GCA_010455785.1	PRJNA230403	SAMN08390860	PDT000281859.2	PNUSAS028953	2017-10	USA	stool	None	Sensitive		None	50	106481	Passed	4681737	250155	40
GCA_010471765.1	PRJNA230403	SAMN08438889	PDT000283813.2	PNUSAS032371	2018-01	USA	stool	None	Sensitive		None	50	108019	Passed	4688497	469542	17
GCA_010582345.1	PRJNA230403	SAMN08046154	PDT000283838.2	PNUSAS026567	2017-10	USA	stool	None	Sensitive		None	50	108057	Passed	4715147	205323	58
GCA_008533795.1	PRJNA230403	SAMN08467133	PDT000285482.2	PNUSAS033337	2018-01	USA	stool	None	Sensitive		IncI2	50	108665	Passed	4697667	301021	35
GCA_010779595.1	PRJNA230403	SAMN08498374	PDT000285687.2	PNUSAS033022	2018-01	USA	stool	None	Sensitive		None	50	108825	Passed	4661598	276693	27
GCA_010502455.1	PRJNA230403	SAMN08743548	PDT000295908.2	PNUSAS030109	2017-11	USA	stool	None	Sensitive		None	50	109183	Passed	4893155	382770	57
GCA_010583785.1	PRJNA230403	SAMN08513625	PDT000286310.2	PNUSAS030094	2017-11	USA	stool	None	Sensitive		IncI1	50	109183	Passed	4784018	728690	19
GCA_010779835.1	PRJNA230403	SAMN08513648	PDT000286291.2	PNUSAS030098	2017-11	USA	stool	None	Sensitive		None	50	109183	Passed	4677217	129008	80
GCA_011396195.1	PRJNA230403	SAMN08513635	PDT000286307.2	PNUSAS029650	2017-11	USA	stool	None	Sensitive		None	50	109185	Passed	4748819	138699	63
GCA_008533895.1	PRJNA230403	SAMN08513840	PDT000286400.2	PNUSAS030546	2017-11	USA	stool	None	Sensitive		None	50	109292	Passed	4918895	144715	54
GCA_010583895.1	PRJNA230403	SAMN08438890	PDT000287055.2	PNUSAS033139	2018-01	USA	stool	None	Sensitive		None	50	109443	Passed	4642802	452169	25
GCA_010445835.1	PRJNA230403	SAMN08294535	PDT000287128.2	PNUSAS031682	2017-12	USA	stool	None	Sensitive		None	50	109513	Passed	4649842	265098	40
GCA_010470225.1	PRJNA230403	SAMN08294536	PDT000287119.2	PNUSAS031683	2017-11	USA	stool	None	Sensitive		None	50	109513	Passed	4687680	149896	60
GCA_010780205.1	PRJNA230403	SAMN08294533	PDT000287112.2	PNUSAS031680	2017-11	USA	stool	None	Sensitive		None	50	109513	Passed	4681740	320056	32
GCA_010779395.1	PRJNA230403	SAMN08543469	PDT000287437.2	PNUSAS034288	2018-01	USA	stool	None	Sensitive		None	50	109715	Passed	4924332	195068	41
GCA_010003925.1	PRJNA230403	SAMN08579943	PDT000288409.2	PNUSAS034935	2018-02	USA	stool	None	Sensitive		None	50	110217	Passed	4834850	195106	101
GCA_010586065.1	PRJNA230403	SAMN08773566	PDT000296901.2	PNUSAS032685	2017-12	USA	stool	None	Sensitive		None	50	113557	Passed	4856300	705307	19
GCA_010783415.1	PRJNA230403	SAMN08774287	PDT000297102.2	PNUSAS036389	2018-02	USA	stool	None	Sensitive		None	50	113929	Passed	4729065	381523	32
GCA_011139375.1	PRJNA230403	SAMN08784155	PDT000297566.2	PNUSAS036204	2018-02	USA	stool	None	Sensitive		None	50	114309	Passed	4722831	184909	49
GCA_011132895.1	PRJNA230403	SAMN08784355	PDT000297636.2	PNUSAS036231	2018-02	USA	stool	None	Sensitive		None	50	114372	Passed	4678215	113305	73
GCA_010429625.1	PRJNA230403	SAMN08815104	PDT000300717.2	PNUSAS037768	2018-01	USA	stool	None	Sensitive		None	50	114771	Passed	4689729	383484	23
GCA_010411455.1	PRJNA230403	SAMN08367538	PDT000305296.2	PNUSAS031252	2017-12	USA	stool	None	Sensitive		None	50	115271	Passed	4686605	373837	33
GCA_010502435.1	PRJNA230403	SAMN08832570	PDT000302676.2	PNUSAS037516	2018-02	USA	stool	None	Sensitive		None	50	117624	Passed	4853869	266307	46
GCA_010785435.1	PRJNA230403	SAMN08964161	PDT000307762.2	PNUSAS036090	2018-01	USA	stool	None	Sensitive		None	50	118223	Passed	4864337	389282	40
GCA_008559835.1	PRJNA230403	SAMN09213186	PDT000315109.2	PNUSAS040831	2018-02	USA	stool	None	Sensitive		None	50	121049	Passed	4681017	137887	61
GCA_011164855.1	PRJNA230403	SAMN09213189	PDT000315099.2	PNUSAS040828	2018-02	USA	stool	None	Sensitive		None	50	121049	Passed	4712398	118329	78
GCA_008446785.1	PRJNA230403	SAMN09429154	PDT000329951.1	PNUSAS036496	2018-02	USA	stool	None	Sensitive		None	50	127182	Passed	4661231	376782	25
GCA_008549835.1	PRJNA230403	SAMN09429158	PDT000329949.1	PNUSAS037970	2018-02	USA	stool	None	Sensitive		None	50	127191	Passed	4759078	177904	55
GCA_008449005.1	PRJNA230403	SAMN09604513	PDT000341567.1	PNUSAS044232	2018-02	USA	stool	None	Sensitive		None	50	134999	Passed	4813306	228776	57
GCA_011408035.1	PRJNA230403	SAMN07202690	PDT000217474.2	PNUSAS015127	2017-04	USA	stool	None	Sensitive		None	50	153371	Passed	4700221	85049	110
GCA_010000005.1	PRJNA230403	SAMN05382452	PDT000139359.2	PNUSAS002916	2016-05	USA	stool	None	Sensitive		None	50	154449	Passed	4651737	189143	54
GCA_010453615.1	PRJNA230403	SAMN06291533	PDT000187145.2	PNUSAS007913	2017-01	USA	stool	None	Sensitive		None	50	154449	Passed	4662437	761740	18
GCA_010469705.1	PRJNA230403	SAMN06623943	PDT000195618.2	PNUSAS008973	2017-01	USA	stool	None	Sensitive		None	50	154449	Passed	4775440	233563	64
GCA_010514555.1	PRJNA230403	SAMN06291552	PDT000187035.2	PNUSAS007901	2016-08	USA	stool	None	Sensitive		None	50	154449	Passed	4722261	499655	21
GCA_010518915.1	PRJNA230403	SAMN06291550	PDT000187133.2	PNUSAS007899	2016-08	USA	stool	None	Sensitive		None	50	154449	Passed	4781332	183015	49
GCA_010568325.1	PRJNA230403	SAMN05382450	PDT000139357.2	PNUSAS002914	2016-05	USA	stool	None	Sensitive		None	50	154449	Passed	4695627	269678	42
GCA_010618345.1	PRJNA230403	SAMN06291551	PDT000187157.2	PNUSAS007900	2016-08	USA	stool	None	Sensitive		None	50	154449	Passed	4784689	237529	41
GCA_010752755.1	PRJNA230403	SAMN06291544	PDT000187023.2	PNUSAS007893	2016-07	USA	stool	None	Sensitive		IncI1	50	154449	Passed	4783267	697664	26
GCA_010756635.1	PRJNA230403	SAMN06291545	PDT000187077.2	PNUSAS007894	2016-07	USA	stool	None	Sensitive		None	50	154449	Passed	4721328	710960	22
GCA_010782675.1	PRJNA230403	SAMN08390791	PDT000282916.2	PNUSAS032369	2018-01	USA	stool	None	Sensitive		IncI1	50	154449	Passed	4825112	102244	85
GCA_011106935.1	PRJNA230403	SAMN05382444	PDT000139353.2	PNUSAS002909	2016-03	USA	stool	None	Sensitive		None	50	154449	Passed	4695499	631581	20
GCA_011113135.1	PRJNA230403	SAMN06072223	PDT000172001.2	PNUSAS005606	2016-10	USA	stool	None	Sensitive		None	50	154449	Passed	4663508	648169	21
GCA_007692045.1	PRJNA248792	SAMN12221175	PDT000539402.1	769146	2019-06	UnitedKingdom:UnitedKingdom	human	dfrA15, sul1, tet(A)	trimethoprim, sulfisoxazole, tetracycline	No	ColpVC	27	25832	Passed	4765945	48588	202
GCA_009537095.1	PRJNA336192	SAMN05505497	PDT000261316.2	PP_BR059	2011	Brazil	stool	None	Sensitive		None	50	49271	Passed	4687206	379274	24
GCA_010593425.1	PRJNA230403	SAMN07255687	PDT000220105.2	PNUSAS016032	2017-01	USA	tissue	None	Sensitive		None	50	75524	Passed	4658480	252295	40
GCA_010372985.1	PRJNA230403	SAMN04351178	PDT000101513.2	PNUSAS001302	2015-11	USA	urine	None	Sensitive		None	50	6274	Passed	4661773	263407	32
GCA_011443775.1	PRJNA248792	SAMN03475551	PDT000055117.2	38384	2014-08	UnitedKingdom:SouthofEngland	human	dfrA15, sul1, tet(A)	trimethoprim, sulfisoxazole, tetracycline	No	ColpVC	50	26485	Passed	4806792	434770	32
GCA_011148835.1	PRJNA248792	SAMN09060541	PDT000311576.2	280680	2016-07	UnitedKingdom:UnitedKingdom	human	dfrA15, sul1, tet(A)	trimethoprim, sulfisoxazole, tetracycline	No	ColpVC	50	119604	Passed	4750872	123505	75
GCA_010797135.1	PRJNA230403	SAMN04351465	PDT000098814.2	PNUSAS001313	2015-11	USA	urine	None	Sensitive		None	50	7968	Passed	4686998	440553	18
GCA_007262145.1	PRJNA248792	SAMN09624367	PDT000342512.1	532491	2018-04	UnitedKingdom:UnitedKingdom	human	dfrA15, sul1, tet(A)	trimethoprim, sulfisoxazole, tetracycline	No	ColpVC	27	135487	Passed	4780090	194500	48
GCA_010406305.1	PRJNA230403	SAMN03160275	PDT000041858.2	2014K-0833	2014-09	USA	urine	None	Sensitive		None	50	20162	Passed	4571821	135136	60
GCA_010507975.1	PRJNA230403	SAMN03225516	PDT000044645.2	2013K-1828	2013-11	USA	urine	None	Sensitive		IncI1	50	21979	Passed	4783828	710953	24
GCA_008403625.1	PRJNA230403	SAMN03293357	PDT000049065.2	PNUSAS000133	2014-12	USA	urine	None	Sensitive		Col156, IncX1	50	23150	Passed	4752912	158988	64
GCA_010399795.1	PRJNA230403	SAMN08668116	PDT000293790.2	PNUSAS033193	2018-01	USA	urine	None	Sensitive		IncFIB(S), IncFII(S), IncI1	50	36310	Passed	5021318	157821	70
GCA_010690485.1	PRJNA230403	SAMN06220435	PDT000179190.2	PNUSAS007069	2016-12	USA	urine	None	Sensitive		None	50	59629	Passed	4661834	705826	18
GCA_008483425.1	PRJNA230403	SAMN06248165	PDT000181137.2	PNUSAS007520	2017-01	USA:WY	urine	None	Sensitive		None	50	60688	Passed	4815053	231188	50
GCA_010515135.1	PRJNA230403	SAMN06345873	PDT000192102.2	PNUSAS008187	2016-12	USA	urine	None	Sensitive		None	50	63375	Passed	4688599	271567	29
GCA_011415455.1	PRJNA230403	SAMN06291546	PDT000187095.2	PNUSAS007895	2016-07	USA	urine	None	Sensitive		None	50	63547	Passed	4716469	191202	44
GCA_010756775.1	PRJNA230403	SAMN06288321	PDT000187212.2	PNUSAS008003	Not informed	USA	urine	None	Sensitive		None	50	63615	Passed	4736684	677928	25
GCA_010679805.1	PRJNA230403	SAMN06640000	PDT000198149.2	PNUSAS009953	2017-03	USA	urine	None	Sensitive		None	50	68114	Passed	4652862	150425	87
GCA_010526555.1	PRJNA230403	SAMN06806027	PDT000205940.2	PNUSAS011083	2017-03	USA	urine	None	Sensitive		None	50	69696	Passed	4734226	291019	46
GCA_010591725.1	PRJNA230403	SAMN07255263	PDT000219755.2		2017-03	USA	urine	None	Sensitive		None	50	75375	Passed	5050802	62137	156
GCA_010448535.1	PRJNA230403	SAMN07255696	PDT000220104.2	PNUSAS016041	2017-03	USA	urine	None	Sensitive		IncI1	50	75522	Passed	4852931	86229	113
GCA_010727705.1	PRJNA230403	SAMN07490559	PDT000233557.2	PNUSAS018667	2017-06	USA	urine	None	Sensitive		None	50	75652	Passed	4667084	351114	30
GCA_004189335.1	PRJNA248792	SAMN09516127	PDT000338557.1	493365	2018-02	UnitedKingdom:UnitedKingdom	human	dfrA15, sul1, tet(A)	trimethoprim, sulfisoxazole, tetracycline	No	ColpVC	5070	154429	Passed	4785769	115548	76
GCA_010432355.1	PRJNA230403	SAMN07429613	PDT000232055.2	PNUSAS018960	2017-07	USA	urine	None	Sensitive		IncI1	50	76492	Passed	4756833	212491	40
GCA_010651245.1	PRJNA230403	SAMN07258315	PDT000220945.2	PNUSAS014858	2017-04	USA	urine	None	Sensitive		None	50	76528	Passed	4715077	207635	48
GCA_010416645.1	PRJNA230403	SAMN07977114	PDT000264031.2	PNUSAS026805	2017-10	USA	urine	None	Sensitive		None	50	91496	Passed	4692369	710913	24
GCA_010629305.1	PRJNA230403	SAMN07974194	PDT000263826.2	PNUSAS026520	2017-10	USA	urine	None	Sensitive		None	27	95713	Passed	4736337	406956	44
GCA_010611805.1	PRJNA230403	SAMN08166217	PDT000272663.2	PNUSAS029479	2017-11	USA	urine	None	Sensitive		None	50	102449	Passed	4687922	298656	43
GCA_010003305.1	PRJNA230403	SAMN08332063	PDT000277806.2		2017-12	USA	urine	None	Sensitive		None	50	104800	Passed	4734285	394607	19
GCA_010578805.1	PRJNA230403	SAMN08389700	PDT000282072.2	PNUSAS032384	2018-01	USA	urine	None	Sensitive		IncI1	50	106642	Passed	4770977	381968	27
GCA_010449115.1	PRJNA230403	SAMN08428447	PDT000283784.2	PNUSAS032792	2018-01	USA	urine	None	Sensitive		IncI1	50	108030	Passed	4795374	387066	51
GCA_010497295.1	PRJNA230403	SAMN08390785	PDT000282493.2	PNUSAS032361	2018-01	USA	urine	None	Sensitive		None	50	154449	Passed	4692044	728683	22
GCA_010585435.1	PRJNA230403	SAMN08211240	PDT000283210.2	PNUSAS030559	2017-12	USA	urine	None	Sensitive		IncFII	50	154449	Passed	4806601	594135	32
GCA_008429485.1	PRJNA287785	SAMN05596687	PDT000161287.2	2014AM-2936	2014-10	USA	urine	None	Sensitive		None	50	49055	Passed	4802680	376420	49
GCA_010632085.1	PRJNA217342	SAMN02335378	PDT000000615.3	CFSAN006240	2011-09-27	Mexico:Sinaloa	water	None	Sensitive		None	50	34636	Passed	4832275	178467	106
GCA_012928035.1	PRJNA615160	SAMN14446979	PDT000729606.1	2620	2013-09-25	Australia	cattle feces	None	Sensitive		None	3548	92643	Passed	4646962	729256	27
GCA_010563925.1	PRJNA230403	SAMN07338459	PDT000230262.2	PNUSAS015280	2017-05	USA	stool	dfrA15, sul1, tet(A)	trimethoprim, sulfisoxazole, tetracycline	No	ColpVC	27	80799	Passed	4854862	178431	78
GCA_010405355.1	PRJNA217342	SAMN02335379	PDT000000616.3	CFSAN006241	2011-11-22	Mexico:Sinaloa	water	None	Sensitive		None	50	34762	Passed	4703885	663850	17
GCA_008473485.1	PRJNA292666	SAMN04577296	PDT000121359.2	CVM N57311F	2014	USA:MN	Young Turkey	None	Sensitive		IncI1, IncX4	50	2840	Passed	4870965	233467	43

## Sheet: AMR genes and classes
ARGene	AMR Class	n = 805	%
blaTEM-1B	Beta-lactâmico	417	51.8012
tet(B)	Tetraciclina	328	40.7453
tet(A)	Tetraciclina	234	29.0683
ant(3'')-Ia	Aminoglicosídeo	157	19.5031
sul1	Sulfonamida	142	17.6398
aac(3)-IId	Aminoglicosídeo	109	13.5404
sul2	Sulfonamida	105	13.0435
aadA2	Aminoglicosídeo	96	11.9255
sul3	Sulfonamida	85	10.559
aph(6)-Id	Aminoglicosídeo	83	10.3106
gyrA(S83Y)	Quinolona	77	9.56522
qnrS1	Quinolona	76	9.44099
ant(2'')-Ia	Aminoglicosídeo	68	8.4472
aph(3'')-Ib	Aminoglicosídeo	59	7.32919
aph(3')-Ia	Aminoglicosídeo	58	7.20497
aadA1	Aminoglicosídeo	52	6.45963
floR	Fenicol	50	6.21118
aac(3)-VIa	Aminoglicosídeo	47	5.83851
dfrA14	Trimetoprima	44	5.46584
blaCMY-2	Beta-lactâmico	43	5.34161
cmlA1	Fenicol	36	4.47205
strA	Aminoglicosídeo	34	4.2236
qnrB19	Quinolona	31	3.85093
mph(A)	Macrolídeo	28	3.47826
gyrA(S83F)	Quinolona	23	2.85714
fosA7	Fosfomicina	22	2.73292
blaOXA-10	Beta-lactâmico	22	2.73292
lnu(F)	Lincosamida	21	2.6087
aadA17	Aminoglicosídeo	19	2.36025
blaTEM-1A	Beta-lactâmico	19	2.36025
dfrA1	Trimetoprima	19	2.36025
blaTEM-57	Beta-lactâmico	16	1.98758
ARR-2	Rifamicina	15	1.86335
blaHERA-3	Beta-lactâmico	15	1.86335
catA1	Fenicol	15	1.86335
ARR-3	Rifamicina	14	1.73913
dfrA17	Trimetoprima	13	1.61491
aadA5	Aminoglicosídeo	13	1.61491
dfrA15	Trimetoprima	13	1.61491
aac(3)-IVa	Aminoglicosídeo	12	1.49068
aph(4)-Ia	Aminoglicosídeo	11	1.36646
dfrA12	Trimetoprima	11	1.36646
fosA4	Fosfomicina	9	1.11801
blaCTX-M-14	Beta-lactâmico	7	0.869565
mcr-1	Polimixina	7	0.869565
blaTEM-1D	Beta-lactâmico	7	0.869565
aac(6')-Ib-cr	Aminoglicosídeo	7	0.869565
gyrA(D87Y)	Quinolona	6	0.745342
tet(C)	Tetraciclina	6	0.745342
blaCTX-M-55	Beta-lactâmico	5	0.621118
lnu(A)	Lincosamida	5	0.621118
aadA12	Aminoglicosídeo	5	0.621118
lnu(G)	Lincosamida	4	0.496894
blaTEM-1C	Beta-lactâmico	3	0.372671
mph(B)	Macrolídeo	3	0.372671
qnrD1	Quinolona	3	0.372671
blaCTX-M-15	Beta-lactâmico	3	0.372671
tet(32)	Tetraciclina	2	0.248447
dfrA8	Trimetoprima	2	0.248447
blaCMY-44	Beta-lactâmico	2	0.248447
aadA8	Aminoglicosídeo	2	0.248447
aadA22	Aminoglicosídeo	2	0.248447
blaTEM-30	Beta-lactâmico	2	0.248447
fosA3	Fosfomicina	2	0.248447
catB4	Fenicol	2	0.248447
blaOXA-1	Beta-lactâmico	2	0.248447
aac(6')-IIc	Aminoglicosídeo	2	0.248447
aac(6')-Ib3	Aminoglicosídeo	1	0.124224
aadA15	Aminoglicosídeo	1	0.124224
blaCMY-3	Beta-lactâmico	1	0.124224
pmrB(V161G)	Polimixina	1	0.124224
dfrA27	Trimetoprima	1	0.124224
qnrB6	Quinolona	1	0.124224
gyrA(D87N)	Quinolona	1	0.124224
blaCTX-M-65	Beta-lactâmico	1	0.124224
blaCARB-2	Beta-lactâmico	1	0.124224
aadA3	Aminoglicosídeo	1	0.124224
gyrA(D87G)	Quinolona	1	0.124224
erm(B)	MLSB	1	0.124224
rmtE	Aminoglicosídeo	1	0.124224
tet(D)	Tetraciclina	1	0.124224
blaCMY-61	Beta-lactâmico	1	0.124224
ere(A)	Macrolídeo	1	0.124224
blaTEM-135	Beta-lactâmico	1	0.124224
blaSHV-12	Beta-lactâmico	1	0.124224
blaTEM-84	Beta-lactâmico	1	0.124224
aadA16	Aminoglicosídeo	1	0.124224
blaCTX-M-123	Beta-lactâmico	1	0.124224
tet(M)	Tetraciclina	1	0.124224
aac(3)-IIa	Aminoglicosídeo	1	0.124224

## Sheet: Class_Frequency_Summary
AMR Class	n = 2875	Frequency (%)
Aminoglycoside	842	29.287
Tetracycline	572	19.8957
Beta-lactam	571	19.8609
Sulfonamide	332	11.5478
Quinolone	219	7.61739
Phenicol	103	3.58261
Trimethoprim	103	3.58261
Fosfomycin	33	1.14783
Macrolide	32	1.11304
Lincosamide	30	1.04348
Rifamycin	29	1.0087
Polymyxin	8	0.278261
MLSB	1	0.0347826
