# Supplementary material for: Worldwide Population Dynamics of Salmonella Saintpaul: Outbreaks, Epidemiology, and Genome Structure
Source: Genes (Basel). 2025 Feb 22;16(3):254. doi: 10.3390/genes16030254 (PMC11942379; doi:10.3390/genes16030254)
Supplement: Supplementary file 1 [file genes-16-00254-s001.zip › S2 table_v2_02.04.2021.xlsx]

## Sheet: Pan-genome 
Gene (roary)	Annotation (roary)	Best taxonomic level (eggNOG_ortholog)	Gene (eggNOG_ortholog)	Annotation (eggNOG_ortholog)	Number of isolates	GCA_000170215.1	GCA_000170235.1	GCA_000483975.1	GCA_000486165.2	GCA_000486545.1	GCA_001240225.1	GCA_001240335.1	GCA_001241665.1	GCA_001242115.1	GCA_001242655.1	GCA_001243085.1	GCA_001243195.1	GCA_001243205.1	GCA_001243445.1	GCA_001243455.1	GCA_001243775.1	GCA_001243905.1	GCA_001244055.1	GCA_001244095.1	GCA_001244325.1	GCA_001244925.1	GCA_001244935.1	GCA_001245335.1	GCA_001245345.1	GCA_001246025.1	GCA_001247105.1	GCA_001271755.1	GCA_001477905.1	GCA_001477945.1	GCA_001478155.1	GCA_001478225.1	GCA_001478245.1	GCA_001478685.1	GCA_001478745.1	GCA_001478765.1	GCA_001479185.1	GCA_001479205.1	GCA_001479215.1	GCA_001479275.1	GCA_001479385.1	GCA_001481045.1	GCA_001707615.1	GCA_001832595.1	GCA_001832855.1
aaaT	L-amino acid N-acetyltransferase AaaT	Salmonella	yhhY	Acetyltransferase (GNAT) domain	1930	1	1	1	1	1	1	1	1	1	1	1	1	1	1	1	1	1	1	1	1	1	1	1	1	1	1	1	1	1	1	1	1	1	1	1	1	1	1	1	1	1	1	1	1
aaaT_2	L-amino acid N-acetyltransferase AaaT	Citrobacter	yhhY	Acetyltransferase (GNAT) domain	122																								1	1
aacA4_1	Aminoglycoside N(6')-acetyltransferase type 1	Proteobacteria	aacA	COG1670 acetyltransferases	2
aacA4_2	Aminoglycoside N(6')-acetyltransferase type 1	Pantoea	aacA	Acetyltransferase (GNAT) domain	3
aacA4_3	Aminoglycoside N(6')-acetyltransferase type 1	Cyanobacteria	aacA	PFAM Acetyltransferase (GNAT) family	1
aadB_1	2''-aminoglycoside nucleotidyltransferase	Bacteria		Aminoglycoside-2''-adenylyltransferase	62
aadB_2	2''-aminoglycoside nucleotidyltransferase	Bacteria		Aminoglycoside-2''-adenylyltransferase	30
aadB_3	2''-aminoglycoside nucleotidyltransferase	Bacteria		Aminoglycoside-2''-adenylyltransferase	1
aaeA_1	p-hydroxybenzoic acid efflux pump subunit AaeA	Salmonella	ydhJ	Barrel-sandwich domain of CusB or HlyD membrane-fusion	1954	1	1	1	1	1	1	1	1	1	1	1	1	1	1	1	1	1	1	1	1	1	1	1	1	1	1	1	1	1	1	1	1	1	1	1	1	1	1	1	1	1	1	1	1
aaeA_2	p-hydroxybenzoic acid efflux pump subunit AaeA	Salmonella	aaeA	P-hydroxybenzoic acid efflux pump subunit AaeA	1954	1	1	1	1	1	1	1	1	1	1	1	1	1	1	1	1	1	1	1	1	1	1	1	1	1	1	1	1	1	1	1	1	1	1	1	1	1	1	1	1	1	1	1	1
aaeB_1	p-hydroxybenzoic acid efflux pump subunit AaeB	Salmonella	ydhK	Fusaric acid resistance protein-like	1820	1	1	1	1	1	1	1	1	1	1	1	1	1	1	1	1	1	1	1	1	1	1	1		1	1	1	1	1	1	1	1	1	1	1	1	1	1	1	1	1	1	1	1
aaeB_2	p-hydroxybenzoic acid efflux pump subunit AaeB	Salmonella	aaeB	Forms an efflux pump with AaeA. Could function as a metabolic relief valve	1903	1	1	1	1	1	1	1	1	1	1	1	1	1	1	1	1	1	1	1	1	1	1	1	1	1	1	1	1	1	1	1	1	1	1	1	1	1	1	1	1	1	1	1	1
aaeX	Protein AaeX	Salmonella	aaeX	Protein of unknown function (DUF1656)	1953	1	1	1	1	1	1	1	1	1	1	1	1	1	1	1	1	1	1	1	1	1	1	1	1	1	1	1	1	1	1	1	1	1	1	1	1	1	1	1	1	1	1	1	1
aas	Bifunctional protein Aas	Salmonella	aas	Plays a role in lysophospholipid acylation. Transfers fatty acids to the 1-position via an enzyme-bound acyl-ACP intermediate in the presence of ATP and magnesium. Its physiological function is to regenerate phosphatidylethanolamine from 2-acyl-glycero-3-phosphoethanolamine (2-acyl-GPE) formed by transacylation reactions or degradation by phospholipase A1	1953	1	1	1	1	1	1	1	1	1	1	1	1	1	1	1	1	1	1	1	1	1	1	1	1	1	1	1	1	1	1	1	1	1	1	1	1	1	1	1	1	1	1	1	1
aat	Leucyl/phenylalanyl-tRNA--protein transferase	Salmonella	aat	Functions in the N-end rule pathway of protein degradation where it conjugates Leu	1954	1	1	1	1	1	1	1	1	1	1	1	1	1	1	1	1	1	1	1	1	1	1	1	1	1	1	1	1	1	1	1	1	1	1	1	1	1	1	1	1	1	1	1	1
abaF	Fosfomycin resistance protein AbaF	Salmonella		Sugar (and other) transporter	1950	1		1	1	1	1	1	1	1	1	1	1	1	1	1	1	1	1	1	1	1	1	1	1	1	1	1	1	1	1	1	1	1	1	1	1	1	1	1	1	1	1	1	1
accA	Acetyl-coenzyme A carboxylase carboxyl transferase subunit alpha	Salmonella	accA	Component of the acetyl coenzyme A carboxylase (ACC) complex. First	1954	1	1	1	1	1	1	1	1	1	1	1	1	1	1	1	1	1	1	1	1	1	1	1	1	1	1	1	1	1	1	1	1	1	1	1	1	1	1	1	1	1	1	1	1
accB	Biotin carboxyl carrier protein of acetyl-CoA carboxylase	Salmonella	accB	first	1954	1	1	1	1	1	1	1	1	1	1	1	1	1	1	1	1	1	1	1	1	1	1	1	1	1	1	1	1	1	1	1	1	1	1	1	1	1	1	1	1	1	1	1	1
accC	Biotin carboxylase	Salmonella	accC	Biotin carboxylase	1954	1	1	1	1	1	1	1	1	1	1	1	1	1	1	1	1	1	1	1	1	1	1	1	1	1	1	1	1	1	1	1	1	1	1	1	1	1	1	1	1	1	1	1	1
accD	Acetyl-coenzyme A carboxylase carboxyl transferase subunit beta	Salmonella	accD	Component of the acetyl coenzyme A carboxylase (ACC) complex. Biotin carboxylase (BC) catalyzes the carboxylation of biotin on its carrier protein (BCCP) and then the CO(2) group is transferred by the transcarboxylase to acetyl-CoA to form malonyl- CoA	1953	1	1	1	1	1	1	1	1	1	1	1	1	1	1	1	1	1	1	1	1	1	1	1	1	1	1	1	1	1	1	1	1	1	1	1	1	1	1	1	1	1	1	1	1
aceA	Isocitrate lyase	Salmonella	aceA	Phosphoenolpyruvate phosphomutase	1954	1	1	1	1	1	1	1	1	1	1	1	1	1	1	1	1	1	1	1	1	1	1	1	1	1	1	1	1	1	1	1	1	1	1	1	1	1	1	1	1	1	1	1	1
aceB	Malate synthase A	Salmonella	aceB	Malate synthase	1954	1	1	1	1	1	1	1	1	1	1	1	1	1	1	1	1	1	1	1	1	1	1	1	1	1	1	1	1	1	1	1	1	1	1	1	1	1	1	1	1	1	1	1	1
aceE	Pyruvate dehydrogenase E1 component	Salmonella	aceE	Component of the pyruvate dehydrogenase (PDH) complex	1953	1	1	1	1	1	1	1	1	1	1	1	1	1	1	1	1	1	1	1	1	1	1	1	1	1	1	1	1	1	1	1	1	1	1	1	1	1	1	1	1	1	1	1	1
aceF	Dihydrolipoyllysine-residue acetyltransferase component of pyruvate dehydrogenase complex	Salmonella	aceF	The pyruvate dehydrogenase complex catalyzes the overall conversion of pyruvate to acetyl-CoA and CO(2)	1523	1		1	1	1		1			1				1	1	1	1	1	1	1	1	1	1	1	1	1	1	1		1	1				1	1	1					1
aceK	Isocitrate dehydrogenase kinase/phosphatase	Salmonella	aceK	Bifunctional enzyme which can phosphorylate or dephosphorylate isocitrate dehydrogenase (IDH) on a specific serine residue. This is a regulatory mechanism which enables bacteria to bypass the Krebs cycle via the glyoxylate shunt in response to the source of carbon. When bacteria are grown on glucose	1952	1	1	1	1	1	1	1	1	1	1	1	1	1	1	1	1	1	1	1	1	1	1	1	1	1	1	1	1	1	1	1	1	1	1	1	1	1	1	1	1	1	1	1	1
aceK_1	Isocitrate dehydrogenase kinase/phosphatase	Salmonella	aceK	Bifunctional enzyme which can phosphorylate or dephosphorylate isocitrate dehydrogenase (IDH) on a specific serine residue. This is a regulatory mechanism which enables bacteria to bypass the Krebs cycle via the glyoxylate shunt in response to the source of carbon. When bacteria are grown on glucose	1
ackA	Acetate kinase	Salmonella	ackA	Catalyzes the formation of acetyl phosphate from acetate and ATP. Can also catalyze the reverse reaction	1953	1	1	1	1	1	1	1	1	1	1	1	1	1	1	1	1	1	1	1	1	1	1	1	1	1	1	1	1	1	1	1	1	1	1	1	1	1	1	1	1	1	1	1	1
ackA_2	Acetate kinase	Streptococcus sanguinis	ackA	Catalyzes the formation of acetyl phosphate from acetate and ATP. Can also catalyze the reverse reaction	3
acnA	Aconitate hydratase A	Salmonella	acnA	Catalyzes the isomerization of citrate to isocitrate via cis-aconitate	1953	1	1	1	1	1	1	1	1	1	1	1	1	1	1	1	1	1	1	1	1	1	1	1	1	1	1	1	1	1	1	1	1	1	1	1	1	1	1	1	1	1	1	1	1
acnA_2	Aconitate hydratase A	Salmonella	acnA	Catalyzes the isomerization of citrate to isocitrate via cis-aconitate	4
acnB	Aconitate hydratase B	Salmonella	acnB	Aconitate B N-terminal domain	1953	1	1	1	1	1	1	1	1	1	1	1	1	1	1	1	1	1	1	1	1	1	1	1	1	1	1	1	1	1	1	1	1	1	1	1	1	1	1	1	1	1	1	1	1
acnB_2	Aconitate hydratase B	Escherichia	acnB	Involved in the catabolism of short chain fatty acids (SCFA) via the tricarboxylic acid (TCA)(acetyl degradation route) and the 2-methylcitrate cycle I (propionate degradation route). Catalyzes the reversible isomerization of citrate to isocitrate via cis-aconitate. Also catalyzes the hydration of 2-methyl-cis- aconitate to yield (2R	2
acoA	Acetoin:26-dichlorophenolindophenol oxidoreductase subunit alpha	Gammaproteobacteria	acoA	dehydrogenase e1 component	1
acoB	Acetoin:26-dichlorophenolindophenol oxidoreductase subunit beta	Gammaproteobacteria	acoB	COG0022 Pyruvate 2-oxoglutarate dehydrogenase complex	1
acpH	Acyl carrier protein phosphodiesterase	Salmonella	acpH	Converts holo-ACP to apo-ACP by hydrolytic cleavage of the phosphopantetheine prosthetic group from ACP	1953	1	1	1	1	1	1	1	1	1	1	1	1	1	1	1	1	1	1	1	1	1	1	1	1	1	1	1	1	1	1	1	1	1	1	1	1	1	1	1	1	1	1	1	1
acpH_2	Acyl carrier protein phosphodiesterase	Salmonella	acpH	Converts holo-ACP to apo-ACP by hydrolytic cleavage of the phosphopantetheine prosthetic group from ACP	1
acpP_1	Acyl carrier protein	Gammaproteobacteria	acpP	Carrier of the growing fatty acid chain in fatty acid biosynthesis	1954	1	1	1	1	1	1	1	1	1	1	1	1	1	1	1	1	1	1	1	1	1	1	1	1	1	1	1	1	1	1	1	1	1	1	1	1	1	1	1	1	1	1	1	1
acpP_2	Acyl carrier protein	Salmonella	acpP	fatty acid chain in fatty acid biosynthesis	1954	1	1	1	1	1	1	1	1	1	1	1	1	1	1	1	1	1	1	1	1	1	1	1	1	1	1	1	1	1	1	1	1	1	1	1	1	1	1	1	1	1	1	1	1
acpS	Holo-[acyl-carrier-protein] synthase	Salmonella	acpS	Transfers the 4'-phosphopantetheine moiety from coenzyme A to a Ser of acyl-carrier-protein	1954	1	1	1	1	1	1	1	1	1	1	1	1	1	1	1	1	1	1	1	1	1	1	1	1	1	1	1	1	1	1	1	1	1	1	1	1	1	1	1	1	1	1	1	1
acr3	Arsenical-resistance protein Acr3	Gammaproteobacteria	arsB	COG0798 Arsenite efflux pump ACR3 and related permeases	149		1																																									1	1
acrA	Multidrug efflux pump subunit AcrA	Salmonella	acrA	HlyD membrane-fusion protein of T1SS	1953	1	1	1	1	1	1	1	1	1	1	1	1	1	1	1	1	1	1	1	1	1		1	1	1	1	1	1	1	1	1	1	1	1	1	1	1	1	1	1	1	1	1	1
acrA_2	Multidrug efflux pump subunit AcrA	Salmonella	acrA	HlyD membrane-fusion protein of T1SS	1
acrB_1	Multidrug efflux pump subunit AcrB	Salmonella	acrB	AcrB/AcrD/AcrF family	1830	1	1	1			1	1	1	1	1	1	1	1	1	1	1	1	1	1	1	1		1	1	1	1	1	1	1	1	1	1	1	1	1	1	1	1	1	1	1	1	1	1
acrB_2	Multidrug efflux pump subunit AcrB	Salmonella	acrD	AcrB/AcrD/AcrF family	1943	1	1	1	1	1	1	1	1	1	1	1	1	1	1	1	1	1	1	1	1	1	1	1	1	1	1	1	1	1	1	1	1	1	1	1	1	1	1	1	1	1	1	1	1
acrB_3	Multidrug efflux pump subunit AcrB	Gammaproteobacteria	acrF	Belongs to the resistance-nodulation-cell division (RND) (TC 2.A.6) family	6
acrE	Multidrug export protein AcrE	Salmonella	acrE	HlyD membrane-fusion protein of T1SS	1861		1	1	1	1	1			1	1	1	1	1	1	1	1	1	1	1	1	1		1	1	1	1	1	1	1	1	1	1	1	1	1	1	1	1	1	1	1	1	1	1
acrF	Multidrug export protein AcrF	Salmonella	acrF	AcrB/AcrD/AcrF family	1954	1	1	1	1	1	1	1	1	1	1	1	1	1	1	1	1	1	1	1	1	1	1	1	1	1	1	1	1	1	1	1	1	1	1	1	1	1	1	1	1	1	1	1	1
acrR_1	HTH-type transcriptional regulator AcrR	Salmonella	acrR	MAATS-type transcriptional repressor	1953	1	1	1	1	1	1	1	1	1	1	1	1	1	1	1	1	1	1	1	1	1	1	1	1	1	1	1	1	1	1	1	1	1	1	1	1	1	1	1	1	1	1	1	1
acrR_2	HTH-type transcriptional regulator AcrR	Salmonella	ttgR	MAATS-type transcriptional repressor	1953	1	1	1	1	1	1	1		1	1	1	1	1	1	1	1	1	1	1	1	1	1	1	1	1	1	1	1	1	1	1	1	1	1	1	1	1	1	1	1	1	1	1	1
acrR_3	HTH-type transcriptional regulator AcrR	Salmonella	acrR	MAATS-type transcriptional repressor	1
acrZ	Multidrug efflux pump accessory protein AcrZ	Salmonella	acrZ	AcrA-AcrB-AcrZ-TolC is a drug efflux protein complex with a broad substrate specificity. This protein binds to AcrB and is required for efflux of some but not all substrates	1954	1	1	1	1	1	1	1	1	1	1	1	1	1	1	1	1	1	1	1	1	1	1	1	1	1	1	1	1	1	1	1	1	1	1	1	1	1	1	1	1	1	1	1	1
acs_1	Acetyl-coenzyme A synthetase	Salmonella	prpE	Acetyl-coenzyme A synthetase N-terminus	1954	1	1	1	1	1	1	1	1	1	1	1	1	1	1	1	1	1	1	1	1	1	1	1	1	1	1	1	1	1	1	1	1	1	1	1	1	1	1	1	1	1	1	1	1
acs_2	Acetyl-coenzyme A synthetase	Salmonella	acsA	Catalyzes the conversion of acetate into acetyl-CoA (AcCoA)	1954	1	1	1	1	1	1	1	1	1	1	1	1	1	1	1	1	1	1	1	1	1	1	1	1	1	1	1	1	1	1	1	1	1	1	1	1	1	1	1	1	1	1	1	1
acs_3	Acetyl-coenzyme A synthetase	Salmonella	prpE	Acetyl-coenzyme A synthetase N-terminus	1
actP_1	Copper-transporting P-type ATPase	Salmonella	actP	Heavy-metal-associated domain	1938	1	1	1	1	1	1	1	1	1	1	1	1	1	1	1	1	1	1	1	1	1	1	1	1	1	1	1	1	1	1	1	1	1	1	1	1	1	1	1	1	1	1	1	1
actP_2	Cation/acetate symporter ActP	Salmonella	actP	Cation acetate symporter ActP	1954	1	1	1	1	1	1	1	1	1	1	1	1	1	1	1	1	1	1	1	1	1	1	1	1	1	1	1	1	1	1	1	1	1	1	1	1	1	1	1	1	1	1	1	1
actP_3	Copper-transporting P-type ATPase	Salmonella	actP	Heavy-metal-associated domain	1
acuI	putative acrylyl-CoA reductase AcuI	Salmonella	yhdH	Zinc-binding dehydrogenase	1952	1	1	1	1	1	1	1	1	1	1	1	1	1	1	1	1	1	1	1	1	1	1	1	1	1	1	1	1	1	1	1	1	1	1	1	1	1	1	1	1	1	1	1	1
ada	Bifunctional transcriptional activator/DNA repair enzyme Ada	Salmonella	ada	Metal binding domain of Ada	1914	1	1	1	1	1	1	1	1	1	1	1	1	1	1	1	1	1	1	1	1	1	1	1	1	1	1	1	1	1	1	1	1	1	1	1	1	1	1	1	1	1	1	1	1
adaA	Bifunctional transcriptional activator/DNA repair enzyme AdaA	Salmonella	ygiV	Bacterial transcription activator	145		1		1																																							1	1
add	Adenosine deaminase	Salmonella	add	Adenosine/AMP deaminase	1953	1	1	1	1	1	1	1	1	1	1	1	1	1	1	1	1	1	1	1	1	1	1	1	1	1	1	1	1	1	1	1	1	1	1	1	1	1	1	1	1	1	1	1	1
addA	ATP-dependent helicase/nuclease subunit A	Gammaproteobacteria		DNA helicase	25
ade	Adenine deaminase	Bacillus	ytcJ	Amidohydrolase family	1
adeP	Adenine permease AdeP	Salmonella	yieG	Permease family	1954	1	1	1	1	1	1	1	1	1	1	1	1	1	1	1	1	1	1	1	1	1	1	1	1	1	1	1	1	1	1	1	1	1	1	1	1	1	1	1	1	1	1	1	1
adh	Alcohol dehydrogenase	Moraxellaceae	adh	Alcohol dehydrogenase GroES-like domain	1
adh2	Long-chain-alcohol dehydrogenase 2	Salmonella		Iron-containing alcohol dehydrogenase	2
adhB	NAD-dependent methanol dehydrogenase	Salmonella	fucO	Iron-containing alcohol dehydrogenase	1949	1	1	1	1	1	1	1	1	1	1	1	1	1	1	1	1	1	1	1	1	1	1	1	1	1	1	1	1	1	1	1	1	1	1	1	1	1	1	1	1	1	1	1	1
adhB_1	Alcohol dehydrogenase 2	Salmonella	yiaY	Iron-containing alcohol dehydrogenase	5
adhE_1	Aldehyde-alcohol dehydrogenase	Salmonella	adhE	Iron-containing alcohol dehydrogenase	1828	1	1	1	1	1	1	1	1	1	1	1	1	1	1	1	1	1	1	1	1	1	1	1	1	1	1	1	1	1	1	1	1	1	1	1	1	1	1	1	1	1	1
adhE_2	Aldehyde-alcohol dehydrogenase	Salmonella	pduP	Aldehyde dehydrogenase family	1953	1	1	1	1	1	1	1	1	1	1	1	1	1	1	1	1	1	1	1	1	1	1	1	1	1	1	1	1	1	1	1	1	1	1	1	1	1	1	1	1	1	1	1	1
adhE_3	Aldehyde-alcohol dehydrogenase	Salmonella	pduQ	Iron-containing alcohol dehydrogenase	1953	1	1	1	1	1	1	1	1	1	1	1	1	1	1	1	1	1	1	1	1	1	1	1	1	1	1	1	1	1	1	1	1	1	1	1	1	1	1	1	1	1	1	1	1
adhE_4	Aldehyde-alcohol dehydrogenase	Salmonella	eutE	Aldehyde dehydrogenase family	1954	1	1	1	1	1	1	1	1	1	1	1	1	1	1	1	1	1	1	1	1	1	1	1	1	1	1	1	1	1	1	1	1	1	1	1	1	1	1	1	1	1	1	1	1
adhE_5	Aldehyde-alcohol dehydrogenase	Desulfuromonadales	adh	PFAM iron-containing alcohol dehydrogenase	7
adhP	Alcohol dehydrogenase propanol-preferring	Salmonella	adhP	Zinc-binding dehydrogenase	1938	1	1	1	1	1	1	1	1	1	1	1	1	1	1	1	1	1	1	1	1	1	1	1	1	1	1	1	1	1	1	1	1	1	1	1	1	1	1	1	1	1	1	1	1
adiA	Biodegradative arginine decarboxylase	Salmonella	adiA	Orn/Lys/Arg decarboxylase	1954	1	1	1	1	1	1	1	1	1	1	1	1	1	1	1	1	1	1	1	1	1	1	1	1	1	1	1	1	1	1	1	1	1	1	1	1	1	1	1	1	1	1	1	1
adiA_2	Biodegradative arginine decarboxylase	Gammaproteobacteria	adiA	decarboxylase	1
adiC	Arginine/agmatine antiporter	Salmonella	adiC	Amino acid permease	1954	1	1	1	1	1	1	1	1	1	1	1	1	1	1	1	1	1	1	1	1	1	1	1	1	1	1	1	1	1	1	1	1	1	1	1	1	1	1	1	1	1	1	1	1
adiC_2	Arginine/agmatine antiporter	Vibrionales	potE	Amino acid permease	3
adk	Adenylate kinase	Salmonella	adk	Catalyzes the reversible transfer of the terminal phosphate group between ATP and AMP. Plays an important role in cellular energy homeostasis and in adenine nucleotide metabolism	1953	1	1	1	1	1	1	1	1	1	1	1	1	1	1	1	1	1	1	1	1	1	1	1	1	1	1	1	1	1	1	1	1	1	1	1	1	1	1	1	1	1	1	1	1
aer	Aerotaxis receptor	Salmonella	aer	PAS fold	1953	1	1	1	1	1	1	1	1	1	1	1	1	1	1	1	1	1	1	1	1	1	1	1	1	1	1	1	1	1	1	1	1	1	1	1	1	1	1	1	1	1	1	1	1
aer_2	Methyl-accepting chemotaxis protein McpU	Pseudomonas aeruginosa group		Methyl-accepting chemotaxis-like domains (chemotaxis sensory transducer).	13
aer_3	Aerotaxis receptor	Gammaproteobacteria		chemotaxis	1
aes	Acetyl esterase	Salmonella	aes	Displays esterase activity towards short chain fatty esters (acyl chain length of up to 8 carbons). Able to hydrolyze triacetylglycerol (triacetin) and tributyrylglycerol (tributyrin)	1174	1	1	1	1	1					1				1	1	1	1	1	1	1	1	1	1	1	1	1								1								1	1	1
afaD	hypothetical protein	Salmonella	safD	Enterobacteria AfaD invasin protein	1951	1	1	1	1	1	1	1	1	1	1	1	1	1	1	1	1	1	1	1	1	1	1	1	1	1	1	1	1	1	1	1	1	1	1	1	1	1	1	1	1	1	1	1	1
agaC_1	N-acetylgalactosamine permease IIC component 1	Salmonella		PTS system sorbose-specific iic component	1812	1		1		1	1	1	1	1	1	1	1	1	1	1	1	1	1	1	1	1	1	1	1	1	1	1	1	1	1	1	1	1	1	1	1	1	1	1	1	1	1
agaC_2	N-acetylgalactosamine permease IIC component 1	Salmonella		PTS system sorbose-specific iic component	1954	1	1	1	1	1	1	1	1	1	1	1	1	1	1	1	1	1	1	1	1	1	1	1	1	1	1	1	1	1	1	1	1	1	1	1	1	1	1	1	1	1	1	1	1
aggB	Protein AggB	Salmonella	safD	Enterobacteria AfaD invasin protein	1
aglB	6-phospho-alpha-glucosidase	Gammaproteobacteria	aglB	6-phospho-alpha-glucosidase	1
agp	Glucose-1-phosphatase	Salmonella	agp	Histidine phosphatase superfamily (branch 2)	1932	1	1	1	1	1	1	1	1	1	1	1	1	1	1	1	1	1	1	1	1	1	1	1	1	1	1	1	1	1	1	1	1	1	1	1	1	1	1	1	1	1	1	1	1
agp_2	Glucose-1-phosphatase	Citrobacter	agp	Histidine phosphatase superfamily (branch 2)	2
ahpC_1	Alkyl hydroperoxide reductase C	Salmonella	ahpC	C-terminal domain of 1-Cys peroxiredoxin	1953	1	1	1	1	1	1	1	1	1	1	1	1	1	1	1	1	1	1	1	1	1	1	1	1	1	1	1	1	1	1	1	1	1	1	1	1	1	1	1	1	1	1	1	1
ahpC_2	Alkyl hydroperoxide reductase C	Salmonella	ahpC	C-terminal domain of 1-Cys peroxiredoxin	1954	1	1	1	1	1	1	1	1	1	1	1	1	1	1	1	1	1	1	1	1	1	1	1	1	1	1	1	1	1	1	1	1	1	1	1	1	1	1	1	1	1	1	1	1
ahpC_3	Alkyl hydroperoxide reductase C	Salmonella	ahpC	C-terminal domain of 1-Cys peroxiredoxin	1
ahpD	hypothetical protein	Salmonella		Antioxidant protein with alkyl hydroperoxidase activity. Required for the reduction of the AhpC active site cysteine residues and for the regeneration of the AhpC enzyme activity	1910	1	1	1	1	1	1	1	1	1	1	1	1	1	1	1	1	1	1	1	1	1	1	1	1	1	1	1	1	1	1	1	1	1	1	1	1	1	1	1	1	1	1	1	1
ahpF	Alkyl hydroperoxide reductase subunit F	Salmonella	ahpF	Thioredoxin domain	1954	1	1	1	1	1	1	1	1	1	1	1	1	1	1	1	1	1	1	1	1	1	1	1	1	1	1	1	1	1	1	1	1	1	1	1	1	1	1	1	1	1	1	1	1
ahr	Aldehyde reductase Ahr	Salmonella	yjgB	Alanine dehydrogenase/PNT	1951	1	1	1	1	1	1	1	1	1	1	1	1	1	1	1	1	1	1	1	1	1	1	1	1	1	1	1	1	1	1	1	1	1	1	1	1	1	1	1	1	1	1	1	1
ahr_2	Aldehyde reductase Ahr	Salmonella	yjgB	Alanine dehydrogenase/PNT	4
aidA	Quorum-quenching protein AidA	Gammaproteobacteria		X-Pro dipeptidyl-peptidase (S15 family)	25
aidB	Putative acyl-CoA dehydrogenase AidB	Salmonella	aidB	Acyl-CoA dehydrogenase	1953	1	1	1	1	1	1	1	1	1	1	1	1	1	1	1	1	1	1	1	1	1	1	1	1	1	1	1	1	1	1	1	1	1	1	1	1	1	1	1	1	1	1	1	1
aidB_2	Putative acyl-CoA dehydrogenase AidB	Salmonella	aidB	Acyl-CoA dehydrogenase	1
ail_1	Attachment invasion locus protein	Salmonella	pagC	Enterobacterial Ail/Lom protein	1951	1	1	1	1	1	1	1	1	1	1	1	1	1	1	1	1	1	1	1	1	1	1	1	1	1	1	1	1	1	1	1	1	1	1	1	1	1	1	1	1	1	1	1	1
ail_2	Attachment invasion locus protein	Salmonella		Enterobacterial Ail/Lom protein	1954	1	1	1	1	1	1	1	1	1	1	1	1	1	1	1	1	1	1	1	1	1	1	1	1	1	1	1	1	1	1	1	1	1	1	1	1	1	1	1	1	1	1	1	1
ail_3	Attachment invasion locus protein	Salmonella		Enterobacterial Ail/Lom protein	1943	1	1	1	1	1	1	1	1	1	1	1	1	1	1	1	1	1	1	1	1	1	1	1	1	1	1	1	1	1	1	1	1	1	1	1	1	1	1	1	1	1	1	1	1
ail_4	Attachment invasion locus protein	Bacteria		Has lipid A 3-O-deacylase activity. Hydrolyzes the ester bond at the 3 position of lipid A	969					1													1	1					1	1																	1
ail_5	Attachment invasion locus protein	Salmonella		Enterobacterial Ail/Lom protein	2
ais	Lipopolysaccharide core heptose(II)-phosphate phosphatase	Salmonella	ais	Catalyzes the dephosphorylation of heptose(II) of the outer membrane lipopolysaccharide core	1946	1	1	1	1	1	1	1	1	1	1	1	1	1	1	1	1	1	1	1	1	1	1	1	1	1	1	1	1	1	1	1	1	1	1	1	1	1	1	1	1	1	1	1	1
ais_2	Lipopolysaccharide core heptose(II)-phosphate phosphatase	Escherichia	ais	Catalyzes the dephosphorylation of heptose(II) of the outer membrane lipopolysaccharide core	386									1					1	1	1		1	1	1										1	1	1	1		1				1	1	1
alaA	Glutamate-pyruvate aminotransferase AlaA	Salmonella	alaA	DegT/DnrJ/EryC1/StrS aminotransferase family	1954	1	1	1	1	1	1	1	1	1	1	1	1	1	1	1	1	1	1	1	1	1	1	1	1	1	1	1	1	1	1	1	1	1	1	1	1	1	1	1	1	1	1	1	1
alaC	Glutamate-pyruvate aminotransferase AlaC	Salmonella	yfdZ	Aminotransferase class I and II	1950	1	1	1	1	1	1	1	1	1	1	1	1	1	1	1	1	1	1	1	1	1	1	1	1	1	1	1	1	1	1	1	1	1	1	1	1	1	1	1	1	1	1	1	1
alaE	L-alanine exporter AlaE	Salmonella	alaE	L-alanine exporter AlaE	1950	1	1	1	1	1	1	1	1	1	1	1	1	1	1	1	1	1	1	1	1	1	1	1	1	1	1	1	1	1	1	1	1	1	1	1	1	1	1	1	1	1	1	1	1
alaS	Alanine--tRNA ligase	Salmonella	alaS	Catalyzes the attachment of alanine to tRNA(Ala) in a two-step reaction alanine is first activated by ATP to form Ala- AMP and then transferred to the acceptor end of tRNA(Ala). Also edits incorrectly charged Ser-tRNA(Ala) and Gly-tRNA(Ala) via its editing domain	1953	1	1	1	1	1	1	1	1	1	1	1	1	1	1	1	1	1	1	1	1	1	1	1	1	1	1	1	1	1	1	1	1	1	1	1	1	1	1	1	1	1	1	1	1
aldB	Aldehyde dehydrogenase B	Salmonella	aldB	Aldehyde dehydrogenase family	1920	1	1	1	1	1	1	1	1	1	1	1	1	1	1	1	1	1	1	1	1	1	1	1	1	1	1	1	1	1	1	1	1	1	1	1	1	1	1	1	1	1	1	1	1
algC	Phosphomannomutase/phosphoglucomutase	Salmonella	manB	Phosphoglucomutase/phosphomannomutase	1951	1	1	1	1	1	1	1	1	1	1	1	1	1	1	1	1	1	1	1	1	1	1	1	1	1	1	1	1	1	1	1	1	1	1	1	1	1	1	1	1	1	1	1	1
algC_1	Phosphomannomutase/phosphoglucomutase	Salmonella	manB	Phosphoglucomutase/phosphomannomutase	2
alkA	DNA-3-methyladenine glycosylase 2	Salmonella	alkA	AlkA N-terminal domain	1922	1	1	1	1	1	1	1	1	1	1	1	1	1	1	1	1	1	1	1	1	1	1	1	1	1	1	1	1	1	1	1	1	1	1	1	1	1	1	1	1	1	1	1	1
alkA_2	DNA-3-methyladenine glycosylase 2	Dickeya	alkA	AlkA N-terminal domain	3
alkB	Alpha-ketoglutarate-dependent dioxygenase AlkB	Salmonella	alkB	2OG-Fe(II) oxygenase superfamily	1828	1	1	1	1	1	1	1	1	1	1	1	1	1	1	1	1	1	1	1	1	1	1	1	1	1	1	1	1	1	1	1	1	1	1	1	1		1	1	1	1	1	1	1
allA	Ureidoglycolate lyase	Gammaproteobacteria	allA	Catalyzes the catabolism of the allantoin degradation intermediate (S)-ureidoglycolate	1945	1	1	1	1	1	1	1	1	1	1	1	1	1	1	1	1	1	1	1	1	1	1	1	1	1	1	1	1	1	1	1	1	1	1	1	1	1	1	1	1	1	1	1	1
allA_2	Ureidoglycolate lyase	Gammaproteobacteria	allA	Catalyzes the catabolism of the allantoin degradation intermediate (S)-ureidoglycolate	1
allB	Allantoinase	Gammaproteobacteria	allB	Catalyzes the reversible hydrolysis of the amide bond within dihydroorotate. This metabolic intermediate is required for the biosynthesis of pyrimidine nucleotides	1946	1	1	1	1	1	1	1	1	1	1	1	1	1	1	1	1	1	1	1	1	1	1	1	1	1	1	1	1	1	1	1	1	1	1	1	1	1	1	1	1	1	1	1	1
allC	Allantoate amidohydrolase	Gammaproteobacteria	allC	the allantoate amidohydrolase from Escherichia coli forms a dimer and binds zinc ions for catalytic activity and catalyzes the conversion of allantoate to (S)-ureidoglycolate and ammonia	1939	1	1	1	1	1	1	1	1	1	1	1	1	1	1	1	1	1	1	1	1	1	1	1	1	1	1	1	1	1	1	1	1	1	1	1	1	1	1	1	1	1	1	1	1
allD	Ureidoglycolate dehydrogenase (NAD(+))	Salmonella	allD	Malate/L-lactate dehydrogenase	1947	1	1	1	1	1	1	1	1	1	1	1	1	1	1	1	1	1	1	1	1	1	1	1	1	1	1	1	1	1	1	1	1	1	1	1	1	1	1	1	1	1	1	1	1
allE	(S)-ureidoglycine aminohydrolase	Gammaproteobacteria	ylbA	protein	1947	1	1	1	1	1	1	1	1	1	1	1	1	1	1	1	1	1	1	1	1	1	1	1	1	1	1	1	1	1	1	1	1	1	1	1	1	1	1	1	1	1	1	1	1
allR	HTH-type transcriptional repressor AllR	Salmonella	allR	helix_turn_helix isocitrate lyase regulation	1946	1	1	1	1	1	1	1	1	1	1	1	1	1	1	1	1	1	1	1	1	1	1	1	1	1	1	1	1	1	1	1	1	1	1	1	1	1	1	1	1	1	1	1	1
allS_1	HTH-type transcriptional activator AllS	Salmonella	allS_3	LysR substrate binding domain	1953	1	1	1	1	1	1	1	1	1	1	1	1	1	1	1	1	1	1	1	1	1	1	1	1	1	1	1	1	1	1	1	1	1	1	1	1	1	1	1	1	1	1	1	1
allS_2	HTH-type transcriptional activator AllS	Salmonella	allS	LysR substrate binding domain	1944	1	1	1	1	1	1	1	1	1	1	1	1	1	1	1	1	1	1	1	1	1	1	1	1	1	1	1	1	1	1	1	1	1	1	1	1	1	1	1	1	1	1	1	1
alr	Alanine racemase biosynthetic	Salmonella	alr	Catalyzes the interconversion of L-alanine and D- alanine. May also act on other amino acids	1954	1	1	1	1	1	1	1	1	1	1	1	1	1	1	1	1	1	1	1	1	1	1	1	1	1	1	1	1	1	1	1	1	1	1	1	1	1	1	1	1	1	1	1	1
alr_2	Alanine racemase biosynthetic	Salmonella	alr	Catalyzes the interconversion of L-alanine and D- alanine. May also act on other amino acids	5
alsB	D-allose-binding periplasmic protein	Escherichia	alsB	D-allose-binding periplasmic protein	1				1
alsC	D-allose transport system permease protein AlsC	Enterobacter	alsC	Branched-chain amino acid transport system / permease component	1				1
alsE	D-allulose-6-phosphate 3-epimerase	Enterobacter	alsE	Ribulose-phosphate 3 epimerase family	1
alsK	D-allose kinase	Gammaproteobacteria	alsK	Catalyzes the phosphorylation of D-allose to D-allose 6- phosphate	1				1
alsT_1	Amino-acid carrier protein AlsT	Salmonella	yaaJ	Sodium:alanine symporter family	1954	1	1	1	1	1	1	1	1	1	1	1	1	1	1	1	1	1	1	1	1	1	1	1	1	1	1	1	1	1	1	1	1	1	1	1	1	1	1	1	1	1	1	1	1
alsT_2	Amino-acid carrier protein AlsT	Salmonella		Sodium:alanine symporter family	1910	1	1	1		1	1	1	1	1	1	1	1	1	1	1	1	1	1	1	1	1	1	1	1	1	1	1	1	1	1	1	1	1	1	1	1	1	1	1	1	1	1	1	1
alx	Putative membrane-bound redox modulator Alx	Salmonella	alx	Integral membrane protein TerC family	1953	1	1	1	1	1	1	1	1	1	1	1	1	1	1	1	1	1	1	1	1	1	1	1	1	1	1	1	1	1	1	1	1	1	1	1	1	1	1	1	1	1	1	1	1
alx_2	Putative membrane-bound redox modulator Alx	Pantoea	terC	Integral membrane protein TerC family	267						1	1	1	1	1	1	1	1				1				1	1	1			1		1		1	1	1		1	1		1		1
amiA	N-acetylmuramoyl-L-alanine amidase AmiA	Salmonella	amiA	N-acetylmuramoyl-L-alanine amidase	1954	1	1	1	1	1	1	1	1	1	1	1	1	1	1	1	1	1	1	1	1	1	1	1	1	1	1	1	1	1	1	1	1	1	1	1	1	1	1	1	1	1	1	1	1
amiB	N-acetylmuramoyl-L-alanine amidase AmiB	Salmonella	amiB	Ami_3	1954	1	1	1	1	1	1	1	1	1	1	1	1	1	1	1	1	1	1	1	1	1	1	1	1	1	1	1	1	1	1	1	1	1	1	1	1	1	1	1	1	1	1	1	1
amiB_2	N-acetylmuramoyl-L-alanine amidase AmiB	Salmonella	amiB	Ami_3	1
amiC	N-acetylmuramoyl-L-alanine amidase AmiC	Salmonella	amiC	AMIN domain	1954	1	1	1	1	1	1	1	1	1	1	1	1	1	1	1	1	1	1	1	1	1	1	1	1	1	1	1	1	1	1	1	1	1	1	1	1	1	1	1	1	1	1	1	1
amiC_1	N-acetylmuramoyl-L-alanine amidase AmiC	Salmonella	amiC	AMIN domain	1		1
amiC_2	Aliphatic amidase expression-regulating protein	Moraxellaceae	urtA	Periplasmic binding protein domain	1
amiD	N-acetylmuramoyl-L-alanine amidase AmiD	Salmonella	amiD	N-acetylmuramoyl-L-alanine amidase	1954	1	1	1	1	1	1	1	1	1	1	1	1	1	1	1	1	1	1	1	1	1	1	1	1	1	1	1	1	1	1	1	1	1	1	1	1	1	1	1	1	1	1	1	1
amiD_2	N-acetylmuramoyl-L-alanine amidase AmiD	Serratia	ampD	N-acetylmuramoyl-L-alanine amidase	2
amn	AMP nucleosidase	Salmonella	amn	Catalyzes the hydrolysis of the N-glycosidic bond of AMP to form adenine and ribose 5-phosphate. Involved in regulation of AMP concentrations	1954	1	1	1	1	1	1	1	1	1	1	1	1	1	1	1	1	1	1	1	1	1	1	1	1	1	1	1	1	1	1	1	1	1	1	1	1	1	1	1	1	1	1	1	1
ampC	Beta-lactamase	Citrobacter	ampC	Beta-lactamase	2
ampC_1	Beta-lactamase	Citrobacter	ampC	Beta-lactamase	39																																									1
ampC_2	Beta-lactamase	Citrobacter	ampC	Beta-lactamase	2
ampC_3	Beta-lactamase	Citrobacter	ampC	Beta-lactamase	1
ampD	16-anhydro-N-acetylmuramyl-L-alanine amidase AmpD	Salmonella	ampD	N-acetylmuramoyl-L-alanine amidase	1954	1	1	1	1	1	1	1	1	1	1	1	1	1	1	1	1	1	1	1	1	1	1	1	1	1	1	1	1	1	1	1	1	1	1	1	1	1	1	1	1	1	1	1	1
ampE	Protein AmpE	Salmonella	ampE	Regulatory signalling modulator protein AmpE	1648	1	1	1	1	1		1			1				1	1	1	1	1	1	1	1	1	1	1	1	1	1	1		1	1				1	1	1					1	1	1
ampG	Anhydromuropeptide permease	Salmonella	ampG	Acetyl-coenzyme A transporter 1	1952	1	1	1	1	1	1	1	1	1	1	1	1	1	1	1	1	1	1	1	1	1	1	1	1	1	1	1	1	1	1	1	1	1	1	1	1	1	1	1	1	1	1	1	1
ampG_2	Anhydromuropeptide permease	Yersinia	ybtX	Major Facilitator Superfamily	3
ampH	D-alanyl-D-alanine-carboxypeptidase/endopeptidase AmpH	Salmonella	ampH	Beta-lactamase	1954	1	1	1	1	1	1	1	1	1	1	1	1	1	1	1	1	1	1	1	1	1	1	1	1	1	1	1	1	1	1	1	1	1	1	1	1	1	1	1	1	1	1	1	1
ampH_2	D-alanyl-D-alanine-carboxypeptidase/endopeptidase AmpH	Betaproteobacteria	ampH	Beta-lactamase	4
ampH_3	D-alanyl-D-alanine-carboxypeptidase/endopeptidase AmpH	Betaproteobacteria	ampH	Beta-lactamase	1
ampR_1	HTH-type transcriptional activator AmpR	Serratia	ampR	LysR substrate binding domain	4
ampR_2	HTH-type transcriptional activator AmpR	Serratia	ampR	LysR substrate binding domain	1
amtB	Ammonia channel	Salmonella	amtB	Ammonium Transporter Family	1954	1	1	1	1	1	1	1	1	1	1	1	1	1	1	1	1	1	1	1	1	1	1	1	1	1	1	1	1	1	1	1	1	1	1	1	1	1	1	1	1	1	1	1	1
amtB_2	Ammonia channel	Salmonella	amtB	Ammonium Transporter Family	1
amyA	Cytoplasmic alpha-amylase	Salmonella	amyA	Glycosyl hydrolase family 70	1925	1	1	1	1	1	1	1	1	1	1	1	1	1	1	1	1	1	1	1	1	1	1	1	1	1	1	1	1	1	1	1	1	1	1	1	1	1	1	1	1	1	1	1	1
anmK	Anhydro-N-acetylmuramic acid kinase	Salmonella	anmK	Catalyzes the specific phosphorylation of 1	1954	1	1	1	1	1	1	1	1	1	1	1	1	1	1	1	1	1	1	1	1	1	1	1	1	1	1	1	1	1	1	1	1	1	1	1	1	1	1	1	1	1	1	1	1
ansA	L-asparaginase 1	Salmonella	ansA	Asparaginase	1952	1	1	1	1	1	1	1	1	1	1	1	1	1	1	1	1	1	1	1	1	1	1	1	1	1	1	1	1	1	1	1	1	1	1	1	1	1	1	1	1	1	1	1	1
ansB_1	L-asparaginase 2	Salmonella	ansB	Asparaginase	1953	1	1	1	1	1	1	1	1	1	1	1	1	1	1	1	1	1	1	1	1	1	1	1	1	1	1	1	1	1	1	1	1	1	1	1	1	1	1	1	1	1	1	1	1
ansB_2	L-asparaginase	Salmonella	ansB	Asparaginase	1897	1	1	1		1	1	1	1	1	1	1	1	1	1	1	1	1	1	1	1	1	1	1	1	1	1	1	1	1	1	1	1	1	1	1	1	1	1	1	1	1	1	1	1
ansP2	L-asparagine permease 2	Salmonella	ansP	Amino acid permease	1950	1	1	1	1	1	1	1	1	1	1	1	1	1	1	1	1	1	1	1	1	1	1	1	1	1	1	1	1	1	1	1	1	1	1	1	1	1	1	1	1	1	1	1	1
ansP2_1	L-asparagine permease 2	Salmonella	ansP	Amino acid permease	1
ansP2_2	L-asparagine permease 2	Salmonella	ansP	Amino acid permease	2
ant1	Streptomycin 3''-adenylyltransferase	Salmonella	aadA	Domain of unknown function (DUF4111)	1954	1	1	1	1	1	1	1	1	1	1	1	1	1	1	1	1	1	1	1	1	1	1	1	1	1	1	1	1	1	1	1	1	1	1	1	1	1	1	1	1	1	1	1	1
ant1_2	Streptomycin 3''-adenylyltransferase	Moraxellaceae	aadA4	Domain of unknown function (DUF4111)	132									1					1	1	1		1	1	1										1	1		1		1				1	1
ant1_3	Streptomycin 3''-adenylyltransferase	Moraxellaceae	aadA4	Domain of unknown function (DUF4111)	52
ant1_4	Streptomycin 3''-adenylyltransferase	Bacteria		carboxylic ester hydrolase activity	6
ant1_5	Streptomycin 3''-adenylyltransferase	Moraxellaceae	aadA4	Domain of unknown function (DUF4111)	4
ant1_6	Streptomycin 3''-adenylyltransferase	Moraxellaceae	aadA4	Domain of unknown function (DUF4111)	1
apaG	Protein ApaG	Salmonella	apaG	ApaG domain	1954	1	1	1	1	1	1	1	1	1	1	1	1	1	1	1	1	1	1	1	1	1	1	1	1	1	1	1	1	1	1	1	1	1	1	1	1	1	1	1	1	1	1	1	1
apaH	Bis(5'-nucleosyl)-tetraphosphatase symmetrical	Salmonella	apaH	Hydrolyzes diadenosine 5'	1954	1	1	1	1	1	1	1	1	1	1	1	1	1	1	1	1	1	1	1	1	1	1	1	1	1	1	1	1	1	1	1	1	1	1	1	1	1	1	1	1	1	1	1	1
apbC	Iron-sulfur cluster carrier protein	Salmonella	mrp	Binds and transfers iron-sulfur (Fe-S) clusters to target apoproteins. Can hydrolyze ATP	1954	1	1	1	1	1	1	1	1	1	1	1	1	1	1	1	1	1	1	1	1	1	1	1	1	1	1	1	1	1	1	1	1	1	1	1	1	1	1	1	1	1	1	1	1
apbE	FAD:protein FMN transferase	Salmonella	apbE	Flavin transferase that catalyzes the transfer of the FMN moiety of FAD and its covalent binding to the hydroxyl group of a threonine residue in a target flavoprotein	1954	1	1	1	1	1	1	1	1	1	1	1	1	1	1	1	1	1	1	1	1	1	1	1	1	1	1	1	1	1	1	1	1	1	1	1	1	1	1	1	1	1	1	1	1
apbE_2	FAD:protein FMN transferase	Pseudomonas aeruginosa group	apbE	Flavin transferase that catalyzes the transfer of the FMN moiety of FAD and its covalent binding to the hydroxyl group of a threonine residue in a target flavoprotein	1
aphA	Class B acid phosphatase	Salmonella	aphA	Also has a phosphotransferase activity catalyzing the transfer of low-energy phosphate groups from organic phosphate monoesters to free hydroxyl groups of various organic compounds (By similarity)	1954	1	1	1	1	1	1	1	1	1	1	1	1	1	1	1	1	1	1	1	1	1	1	1	1	1	1	1	1	1	1	1	1	1	1	1	1	1	1	1	1	1	1	1	1
aplIM	Modification methylase AplI	Betaproteobacteria	dcm	C-5 cytosine-specific DNA methylase	2
appB_1	Cytochrome bd-II ubiquinol oxidase subunit 2	Salmonella	cydB	Cytochrome bd terminal oxidase subunit II	1954	1	1	1	1	1	1	1	1	1	1	1	1	1	1	1	1	1	1	1	1	1	1	1	1	1	1	1	1	1	1	1	1	1	1	1	1	1	1	1	1	1	1	1	1
appB_2	Cytochrome bd-II ubiquinol oxidase subunit 2	Salmonella	cioB	Cytochrome bd terminal oxidase subunit II	1953	1	1	1	1	1	1	1	1	1	1	1	1	1	1	1	1	1	1	1	1	1	1	1	1	1	1	1	1	1	1	1	1	1	1	1	1	1	1	1	1	1	1	1	1
appB_3	Cytochrome bd-II ubiquinol oxidase subunit 2	Salmonella	cioB	Cytochrome bd terminal oxidase subunit II	1
appC	Cytochrome bd-II ubiquinol oxidase subunit 1	Salmonella	cydA	Cytochrome bd terminal oxidase subunit I	1939	1	1	1	1	1	1	1	1	1	1	1	1	1	1	1	1	1	1	1	1	1	1	1	1	1	1	1	1	1	1	1	1	1	1	1	1	1	1	1	1		1	1	1
appX_	Putative cytochrome bd-II ubiquinol oxidase subunit AppX				1953	1	1	1	1	1	1	1	1	1	1	1	1	1	1	1	1	1	1	1	1	1	1	1	1	1	1	1	1	1	1	1	1	1	1	1	1	1	1	1	1	1	1	1	1
appY	HTH-type transcriptional regulator AppY	Escherichia	appY	Helix-turn-helix domain	1
apsI	D-apiose isomerase	Gammaproteobacteria		isomerase	1
apt	Adenine phosphoribosyltransferase	Salmonella	apt	Catalyzes a salvage reaction resulting in the formation of AMP	1954	1	1	1	1	1	1	1	1	1	1	1	1	1	1	1	1	1	1	1	1	1	1	1	1	1	1	1	1	1	1	1	1	1	1	1	1	1	1	1	1	1	1	1	1
apt_2	Adenine phosphoribosyltransferase	Actinobacteria	apt	phosphoribosyltransferase	1
aptA	Apulose-4-phosphate transketolase subunit A	Salmonella	tktN	1-deoxy-D-xylulose-5-phosphate synthase	1947	1	1	1	1	1	1	1	1	1	1	1	1	1	1	1	1	1	1	1	1	1	1	1	1	1	1	1	1	1	1	1	1	1	1	1	1	1	1	1	1	1	1	1	1
aptA_2	Apulose-4-phosphate transketolase subunit A	Gammaproteobacteria	tktB	Transketolase	145		1																																									1	1
aptB	Apulose-4-phosphate transketolase subunit B	Salmonella	tktC	Transketolase	1949	1	1	1	1	1	1	1	1	1	1	1	1	1	1	1	1	1	1	1	1	1	1	1	1	1	1	1	1	1	1	1	1	1	1	1	1	1	1	1	1	1	1	1	1
aptB_2	Apulose-4-phosphate transketolase subunit B	Gammaproteobacteria		Transketolase	131		1																																									1	1
apxIB	Toxin RTX-I translocation ATP-binding protein	Salmonella		ABC transporter transmembrane region	1898	1	1	1	1	1	1		1	1	1	1	1	1	1		1	1	1	1	1	1	1	1	1	1	1	1	1	1		1	1		1	1	1		1	1	1	1	1	1	1
apxIB_2	Toxin RTX-I translocation ATP-binding protein	Gammaproteobacteria	mchF	COG2274 ABC-type bacteriocin lantibiotic exporters	3
aqpZ	Aquaporin Z	Gammaproteobacteria	aqpZ	Channel that permits osmotically driven movement of water in both directions. It is involved in the osmoregulation and in the maintenance of cell turgor during volume expansion in rapidly growing cells. It mediates rapid entry or exit of water in response to abrupt changes in osmolarity	4
araA	L-arabinose isomerase	Salmonella	araA	Catalyzes the conversion of L-arabinose to L-ribulose	1954	1	1	1	1	1	1	1	1	1	1	1	1	1	1	1	1	1	1	1	1	1	1	1	1	1	1	1	1	1	1	1	1	1	1	1	1	1	1	1	1	1	1	1	1
araB	Ribulokinase	Salmonella	araB	FGGY family of carbohydrate kinases	1954	1	1	1	1	1	1	1	1	1	1	1	1	1	1	1	1	1	1	1	1	1	1	1	1	1	1	1	1	1	1	1	1	1	1	1	1	1	1	1	1	1	1	1	1
araB_2	L-arabinolactonase	Enterobacter	araB	SMP-30/Gluconolaconase/LRE-like region	1
araC	Arabinose operon regulatory protein	Salmonella	araC	AraC-like ligand binding domain	1953	1	1	1	1	1	1	1	1	1	1	1	1	1	1	1	1	1	1	1	1	1	1	1	1	1	1	1	1	1	1	1	1	1	1	1	1	1	1	1	1	1	1	1	1
araD	L-ribulose-5-phosphate 4-epimerase AraD	Salmonella	araD	Class II Aldolase and Adducin N-terminal domain	1954	1	1	1	1	1	1	1	1	1	1	1	1	1	1	1	1	1	1	1	1	1	1	1	1	1	1	1	1	1	1	1	1	1	1	1	1	1	1	1	1	1	1	1	1
araE	Arabinose-proton symporter	Salmonella	araE	Fungal trichothecene efflux pump (TRI12)	1950	1	1	1	1	1	1	1	1	1	1	1	1	1	1	1	1	1	1	1	1	1	1	1	1	1	1	1	1	1	1	1	1	1	1	1	1	1	1	1	1	1	1	1	1
araH	L-arabinose transport system permease protein AraH	Gammaproteobacteria	araH	Belongs to the binding-protein-dependent transport system permease family	132		1																																									1	1
araJ	Putative transporter AraJ	Salmonella	araJ	Major Facilitator Superfamily	1931	1	1	1	1	1	1	1			1	1	1	1	1	1	1	1	1	1	1	1	1	1	1	1	1	1	1		1	1	1	1	1	1	1	1	1	1	1	1	1	1	1
araJ_2	Putative transporter AraJ	Salmonella	araJ	Major Facilitator Superfamily	1
arcA_1	Aerobic respiration control protein ArcA	Citrobacter		Transcriptional regulatory protein	1954	1	1	1	1	1	1	1	1	1	1	1	1	1	1	1	1	1	1	1	1	1	1	1	1	1	1	1	1	1	1	1	1	1	1	1	1	1	1	1	1	1	1	1	1
arcA_2	Arginine deiminase	Salmonella	arcA	Amidinotransferase	1940	1	1	1	1	1	1	1	1	1	1	1	1	1	1	1	1	1	1	1	1	1	1	1	1	1	1	1	1	1	1	1	1	1	1	1	1	1	1	1	1	1	1	1	1
arcA_3	Arginine deiminase	Enterobacter	arcA	Amidinotransferase	2
arcB	Aerobic respiration control sensor protein ArcB	Salmonella	arcB	Histidine Phosphotransfer domain	1953	1	1	1	1	1	1	1	1	1	1	1	1	1	1	1	1	1	1	1	1	1	1	1	1	1	1	1	1	1	1	1	1	1	1	1	1	1	1	1	1	1	1	1	1
arcB_2	Aerobic respiration control sensor protein ArcB	Salmonella	arcB	Histidine Phosphotransfer domain	1
arcC1	Carbamate kinase 1	Salmonella	arcC	Amino acid kinase family	1952	1	1	1	1	1	1	1	1	1	1	1	1	1	1	1	1	1	1	1	1	1	1	1	1	1	1	1	1	1	1	1	1	1	1	1	1	1	1	1	1	1	1	1	1
arcC1_1	Carbamate kinase 1	Citrobacter	arcC	Amino acid kinase family	1
arcC1_2	Carbamate kinase 1	Enterobacter	arcC	Belongs to the carbamate kinase family	2
arcC2	Carbamate kinase 2	Salmonella	arcC	Amino acid kinase family	1943	1	1	1	1	1	1	1	1	1	1	1	1	1	1	1	1	1	1	1	1	1	1	1	1	1	1	1	1	1	1	1	1	1	1	1	1	1	1	1	1	1	1	1	1
arcC2_2	Carbamate kinase 2	Escherichia	yahI	Belongs to the carbamate kinase family	2
arfB	Peptidyl-tRNA hydrolase ArfB	Salmonella	yaeJ	RF-1 domain	1954	1	1	1	1	1	1	1	1	1	1	1	1	1	1	1	1	1	1	1	1	1	1	1	1	1	1	1	1	1	1	1	1	1	1	1	1	1	1	1	1	1	1	1	1
argA	Amino-acid acetyltransferase	Salmonella	argA	Amino acid kinase family	1954	1	1	1	1	1	1	1	1	1	1	1	1	1	1	1	1	1	1	1	1	1	1	1	1	1	1	1	1	1	1	1	1	1	1	1	1	1	1	1	1	1	1	1	1
argB	Acetylglutamate kinase	Salmonella	argB	Catalyzes the ATP-dependent phosphorylation of N-acetyl- L-glutamate	1954	1	1	1	1	1	1	1	1	1	1	1	1	1	1	1	1	1	1	1	1	1	1	1	1	1	1	1	1	1	1	1	1	1	1	1	1	1	1	1	1	1	1	1	1
argB_2	Acetylglutamate kinase	Gammaproteobacteria	argB	Catalyzes the ATP-dependent phosphorylation of N-acetyl- L-glutamate	1
argC	N-acetyl-gamma-glutamyl-phosphate reductase	Salmonella	argC	Catalyzes the NADPH-dependent reduction of N-acetyl-5- glutamyl phosphate to yield N-acetyl-L-glutamate 5-semialdehyde	1954	1	1	1	1	1	1	1	1	1	1	1	1	1	1	1	1	1	1	1	1	1	1	1	1	1	1	1	1	1	1	1	1	1	1	1	1	1	1	1	1	1	1	1	1
argC_2	N-acetyl-gamma-glutamyl-phosphate reductase	Gammaproteobacteria	argC	Catalyzes the NADPH-dependent reduction of N-acetyl-5- glutamyl phosphate to yield N-acetyl-L-glutamate 5-semialdehyde	1
argD	Acetylornithine/succinyldiaminopimelate aminotransferase	Salmonella	argD	Involved in both the arginine and lysine biosynthetic pathways	1954	1	1	1	1	1	1	1	1	1	1	1	1	1	1	1	1	1	1	1	1	1	1	1	1	1	1	1	1	1	1	1	1	1	1	1	1	1	1	1	1	1	1	1	1
argE	Acetylornithine deacetylase	Salmonella	argE	Peptidase dimerisation domain	1954	1	1	1	1	1	1	1	1	1	1	1	1	1	1	1	1	1	1	1	1	1	1	1	1	1	1	1	1	1	1	1	1	1	1	1	1	1	1	1	1	1	1	1	1
argF	Ornithine carbamoyltransferase	Salmonella	argF	Reversibly catalyzes the transfer of the carbamoyl group from carbamoyl phosphate (CP) to the N(epsilon) atom of ornithine (ORN) to produce L-citrulline	1951	1	1	1	1	1	1	1	1	1	1	1	1	1	1	1	1	1	1	1	1	1	1	1	1	1	1	1	1	1	1	1	1	1	1	1	1	1	1	1	1	1	1	1	1
argF_1	Ornithine carbamoyltransferase	Salmonella	argF	Reversibly catalyzes the transfer of the carbamoyl group from carbamoyl phosphate (CP) to the N(epsilon) atom of ornithine (ORN) to produce L-citrulline	2
argF_2	Ornithine carbamoyltransferase	Enterobacter	argF	Reversibly catalyzes the transfer of the carbamoyl group from carbamoyl phosphate (CP) to the N(epsilon) atom of ornithine (ORN) to produce L-citrulline	2
argG	Argininosuccinate synthase	Salmonella	argG	Arginosuccinate synthase	1953	1	1	1	1	1	1	1	1	1	1	1	1	1	1	1	1	1	1	1	1	1	1	1	1	1	1	1	1	1	1	1	1	1	1	1	1	1	1	1	1	1	1	1	1
argG_2	Argininosuccinate synthase	Salmonella	argG	Arginosuccinate synthase	1
argH	Argininosuccinate lyase	Salmonella	argH	Argininosuccinate lyase C-terminal	1954	1	1	1	1	1	1	1	1	1	1	1	1	1	1	1	1	1	1	1	1	1	1	1	1	1	1	1	1	1	1	1	1	1	1	1	1	1	1	1	1	1	1	1	1
argH_2	Argininosuccinate lyase	Gammaproteobacteria	argH	argininosuccinate lyase	1
argI	Ornithine carbamoyltransferase subunit I	Salmonella	argF	Reversibly catalyzes the transfer of the carbamoyl group from carbamoyl phosphate (CP) to the N(epsilon) atom of ornithine (ORN) to produce L-citrulline	1953	1	1	1	1	1	1	1	1	1	1	1	1	1	1	1	1	1	1	1	1	1	1	1	1	1	1	1	1	1	1	1	1	1	1	1	1	1	1	1	1	1	1	1	1
argI_2	Ornithine carbamoyltransferase subunit I	Salmonella	argF	Reversibly catalyzes the transfer of the carbamoyl group from carbamoyl phosphate (CP) to the N(epsilon) atom of ornithine (ORN) to produce L-citrulline	1
argJ	Arginine biosynthesis bifunctional protein ArgJ	Moraxellaceae	argJ	Catalyzes two activities which are involved in the cyclic version of arginine biosynthesis the synthesis of N- acetylglutamate from glutamate and acetyl-CoA as the acetyl donor	1
argO	Arginine exporter protein ArgO	Salmonella	argO	Involved in the export of arginine. Important to control the intracellular level of arginine and the correct balance between arginine and lysine	1954	1	1	1	1	1	1	1	1	1	1	1	1	1	1	1	1	1	1	1	1	1	1	1	1	1	1	1	1	1	1	1	1	1	1	1	1	1	1	1	1	1	1	1	1
argP	HTH-type transcriptional regulator ArgP	Salmonella	argP	Controls the transcription of genes involved in arginine and lysine metabolism	1954	1	1	1	1	1	1	1	1	1	1	1	1	1	1	1	1	1	1	1	1	1	1	1	1	1	1	1	1	1	1	1	1	1	1	1	1	1	1	1	1	1	1	1	1
argR_1	Arginine repressor	Salmonella	argR	Regulates arginine biosynthesis genes	1953	1	1	1	1	1	1	1	1	1	1	1	1	1	1	1	1	1	1	1	1	1	1	1	1	1	1	1	1	1	1	1	1	1	1	1	1	1	1	1	1	1	1	1	1
argR_2	Arginine repressor	Salmonella	argR	Regulates arginine biosynthesis genes	1954	1	1	1	1	1	1	1	1	1	1	1	1	1	1	1	1	1	1	1	1	1	1	1	1	1	1	1	1	1	1	1	1	1	1	1	1	1	1	1	1	1	1	1	1
argR_3	Arginine repressor	Enterobacter	argR	Regulates arginine biosynthesis genes	2
argS	Arginine--tRNA ligase	Salmonella	argS	Arginyl tRNA synthetase N terminal dom	1954	1	1	1	1	1	1	1	1	1	1	1	1	1	1	1	1	1	1	1	1	1	1	1	1	1	1	1	1	1	1	1	1	1	1	1	1	1	1	1	1	1	1	1	1
argS_2	Arginine--tRNA ligase	Moraxellaceae	argS	Arginyl-tRNA synthetase	1
argT	Lysine/arginine/ornithine-binding periplasmic protein	Salmonella	argT	Bacterial periplasmic substrate-binding proteins	1954	1	1	1	1	1	1	1	1	1	1	1	1	1	1	1	1	1	1	1	1	1	1	1	1	1	1	1	1	1	1	1	1	1	1	1	1	1	1	1	1	1	1	1	1
arnA	Bifunctional polymyxin resistance protein ArnA	Salmonella	arnA	Bifunctional enzyme that catalyzes the oxidative decarboxylation of UDP-glucuronic acid (UDP-GlcUA) to UDP-4-keto- arabinose (UDP-Ara4O) and the addition of a formyl group to UDP-4- amino-4-deoxy-L-arabinose (UDP-L-Ara4N) to form UDP-L-4-formamido- arabinose (UDP-L-Ara4FN). The modified arabinose is attached to lipid A and is required for resistance to polymyxin and cationic antimicrobial peptides	1953	1	1	1	1	1	1	1	1	1	1	1	1	1	1	1	1	1	1	1	1	1	1	1	1	1	1	1	1	1	1	1	1	1	1	1	1	1	1	1	1	1	1	1	1
arnB	UDP-4-amino-4-deoxy-L-arabinose--oxoglutarate aminotransferase	Salmonella	arnB	Catalyzes the conversion of UDP-4-keto-arabinose (UDP- Ara4O) to UDP-4-amino-4-deoxy-L-arabinose (UDP-L-Ara4N). The modified arabinose is attached to lipid A and is required for resistance to polymyxin and cationic antimicrobial peptides	1954	1	1	1	1	1	1	1	1	1	1	1	1	1	1	1	1	1	1	1	1	1	1	1	1	1	1	1	1	1	1	1	1	1	1	1	1	1	1	1	1	1	1	1	1
arnB_1	UDP-4-amino-4-deoxy-L-arabinose--oxoglutarate aminotransferase	Yersinia	ntdA	to WbtC of Bacteria UniRef RepID A0FKJ7_ECOLX	1
arnC	Undecaprenyl-phosphate 4-deoxy-4-formamido-L-arabinose transferase	Salmonella	arnC	Catalyzes the transfer of 4-deoxy-4-formamido-L- arabinose from UDP to undecaprenyl phosphate. The modified arabinose is attached to lipid A and is required for resistance to polymyxin and cationic antimicrobial peptides	1954	1	1	1	1	1	1	1	1	1	1	1	1	1	1	1	1	1	1	1	1	1	1	1	1	1	1	1	1	1	1	1	1	1	1	1	1	1	1	1	1	1	1	1	1
arnD	putative 4-deoxy-4-formamido-L-arabinose-phosphoundecaprenol deformylase ArnD	Salmonella	arnD	Catalyzes the deformylation of 4-deoxy-4-formamido-L- arabinose-phosphoundecaprenol to 4-amino-4-deoxy-L-arabinose- phosphoundecaprenol. The modified arabinose is attached to lipid A and is required for resistance to polymyxin and cationic antimicrobial peptides	1954	1	1	1	1	1	1	1	1	1	1	1	1	1	1	1	1	1	1	1	1	1	1	1	1	1	1	1	1	1	1	1	1	1	1	1	1	1	1	1	1	1	1	1	1
arnE	putative 4-amino-4-deoxy-L-arabinose-phosphoundecaprenol flippase subunit ArnE	Salmonella	arnE	Translocates 4-amino-4-deoxy-L-arabinose- phosphoundecaprenol (alpha-L-Ara4N-phosphoundecaprenol) from the cytoplasmic to the periplasmic side of the inner membrane	1954	1	1	1	1	1	1	1	1	1	1	1	1	1	1	1	1	1	1	1	1	1	1	1	1	1	1	1	1	1	1	1	1	1	1	1	1	1	1	1	1	1	1	1	1
arnF	putative 4-amino-4-deoxy-L-arabinose-phosphoundecaprenol flippase subunit ArnF	Salmonella	arnF	Translocates 4-amino-4-deoxy-L-arabinose- phosphoundecaprenol (alpha-L-Ara4N-phosphoundecaprenol) from the cytoplasmic to the periplasmic side of the inner membrane	1954	1	1	1	1	1	1	1	1	1	1	1	1	1	1	1	1	1	1	1	1	1	1	1	1	1	1	1	1	1	1	1	1	1	1	1	1	1	1	1	1	1	1	1	1
arnT	Undecaprenyl phosphate-alpha-4-amino-4-deoxy-L-arabinose arabinosyl transferase	Salmonella	arnT	Catalyzes the transfer of the L-Ara4N moiety of the glycolipid undecaprenyl phosphate-alpha-L-Ara4N to lipid A. The modified arabinose is attached to lipid A and is required for resistance to polymyxin and cationic antimicrobial peptides	1954	1	1	1	1	1	1	1	1	1	1	1	1	1	1	1	1	1	1	1	1	1	1	1	1	1	1	1	1	1	1	1	1	1	1	1	1	1	1	1	1	1	1	1	1
aroA	3-phosphoshikimate 1-carboxyvinyltransferase	Salmonella	aroA	Catalyzes the transfer of the enolpyruvyl moiety of phosphoenolpyruvate (PEP) to the 5-hydroxyl of shikimate-3- phosphate (S3P) to produce enolpyruvyl shikimate-3-phosphate and inorganic phosphate	1953	1	1	1	1	1	1	1	1	1	1	1	1	1	1	1	1	1	1	1	1	1	1	1	1	1	1	1	1	1	1	1	1	1	1	1	1	1	1	1	1	1	1	1	1
aroA_2	3-phosphoshikimate 1-carboxyvinyltransferase	Moraxellaceae	aroA	Catalyzes the transfer of the enolpyruvyl moiety of phosphoenolpyruvate (PEP) to the 5-hydroxyl of shikimate-3- phosphate (S3P) to produce enolpyruvyl shikimate-3-phosphate and inorganic phosphate	1
aroB	3-dehydroquinate synthase	Salmonella	aroB	Catalyzes the conversion of 3-deoxy-D-arabino- heptulosonate 7-phosphate (DAHP) to dehydroquinate (DHQ)	1954	1	1	1	1	1	1	1	1	1	1	1	1	1	1	1	1	1	1	1	1	1	1	1	1	1	1	1	1	1	1	1	1	1	1	1	1	1	1	1	1	1	1	1	1
aroC	Chorismate synthase	Salmonella	aroC	Catalyzes the anti-1	1954	1	1	1	1	1	1	1	1	1	1	1	1	1	1	1	1	1	1	1	1	1	1	1	1	1	1	1	1	1	1	1	1	1	1	1	1	1	1	1	1	1	1	1	1
aroD	3-dehydroquinate dehydratase	Salmonella	aroD	Involved in the third step of the chorismate pathway	1951	1	1	1	1	1	1	1	1	1	1	1	1	1	1	1	1	1	1	1	1	1	1	1	1	1	1	1	1	1	1	1	1	1	1	1	1	1	1	1	1	1	1	1	1
aroE	Shikimate dehydrogenase (NADP(+))	Salmonella	aroE	Involved in the biosynthesis of the chorismate	1954	1	1	1	1	1	1	1	1	1	1	1	1	1	1	1	1	1	1	1	1	1	1	1	1	1	1	1	1	1	1	1	1	1	1	1	1	1	1	1	1	1	1	1	1
aroF	Phospho-2-dehydro-3-deoxyheptonate aldolase Tyr-sensitive	Salmonella	aroF	Stereospecific condensation of phosphoenolpyruvate (PEP) and D-erythrose-4-phosphate (E4P) giving rise to 3-deoxy-D- arabino-heptulosonate-7-phosphate (DAHP)	1954	1	1	1	1	1	1	1	1	1	1	1	1	1	1	1	1	1	1	1	1	1	1	1	1	1	1	1	1	1	1	1	1	1	1	1	1	1	1	1	1	1	1	1	1
aroG	Phospho-2-dehydro-3-deoxyheptonate aldolase Phe-sensitive	Salmonella	aroG	Stereospecific condensation of phosphoenolpyruvate (PEP) and D-erythrose-4-phosphate (E4P) giving rise to 3-deoxy-D- arabino-heptulosonate-7-phosphate (DAHP)	1952	1	1	1	1	1	1	1	1	1	1	1	1	1	1	1	1	1	1	1	1	1	1	1	1	1	1	1	1	1	1	1	1	1	1	1	1	1	1	1	1	1	1	1	1
aroG_1	Phospho-2-dehydro-3-deoxyheptonate aldolase Phe-sensitive	Citrobacter	aroG	Stereospecific condensation of phosphoenolpyruvate (PEP) and D-erythrose-4-phosphate (E4P) giving rise to 3-deoxy-D- arabino-heptulosonate-7-phosphate (DAHP)	1
aroG_2	Phospho-2-dehydro-3-deoxyheptonate aldolase Phe-sensitive	Salmonella	aroG	Stereospecific condensation of phosphoenolpyruvate (PEP) and D-erythrose-4-phosphate (E4P) giving rise to 3-deoxy-D- arabino-heptulosonate-7-phosphate (DAHP)	2
aroH	Phospho-2-dehydro-3-deoxyheptonate aldolase Trp-sensitive	Salmonella	aroH	Stereospecific condensation of phosphoenolpyruvate (PEP) and D-erythrose-4-phosphate (E4P) giving rise to 3-deoxy-D- arabino-heptulosonate-7-phosphate (DAHP)	1951	1	1	1	1	1	1	1	1	1	1	1	1	1	1	1	1	1	1	1	1	1	1	1	1	1	1	1	1	1	1	1	1	1	1	1	1	1	1	1	1	1	1	1	1
aroH_2	Phospho-2-dehydro-3-deoxyheptonate aldolase Trp-sensitive	Escherichia	aroF	DAHP synthetase I family	3
aroH_3	Phospho-2-dehydro-3-deoxyheptonate aldolase Trp-sensitive	Escherichia	aroF	DAHP synthetase I family	1
aroK	Shikimate kinase 1	Salmonella	aroK	Catalyzes the specific phosphorylation of the 3-hydroxyl group of shikimic acid using ATP as a cosubstrate	1954	1	1	1	1	1	1	1	1	1	1	1	1	1	1	1	1	1	1	1	1	1	1	1	1	1	1	1	1	1	1	1	1	1	1	1	1	1	1	1	1	1	1	1	1
aroL	Shikimate kinase 2	Salmonella	aroK	Catalyzes the specific phosphorylation of the 3-hydroxyl group of shikimic acid using ATP as a cosubstrate	1954	1	1	1	1	1	1	1	1	1	1	1	1	1	1	1	1	1	1	1	1	1	1	1	1	1	1	1	1	1	1	1	1	1	1	1	1	1	1	1	1	1	1	1	1
aroL_2	Shikimate kinase 2	Salmonella	aroK	Catalyzes the specific phosphorylation of the 3-hydroxyl group of shikimic acid using ATP as a cosubstrate	1
aroP	Aromatic amino acid transport protein AroP	Salmonella	aroP	Amino acid permease	1643	1	1	1	1	1		1			1				1	1	1	1	1	1	1	1	1	1	1	1	1	1	1		1	1				1	1	1			1		1	1	1
aroQ	Monofunctional chorismate mutase	Salmonella	aroQ	Catalyzes the Claisen rearrangement of chorismate to prephenate	1951	1	1	1	1	1	1	1	1	1	1	1	1	1	1	1	1	1	1	1	1	1	1	1	1	1	1	1	1	1	1	1	1	1	1	1	1	1	1	1	1	1	1	1	1
aroQ_1	Monofunctional chorismate mutase	Salmonella	aroQ	Catalyzes the Claisen rearrangement of chorismate to prephenate	1		1
arsA	Arsenical pump-driving ATPase	Neisseriales	arsA	Anion-transporting ATPase	149		1																																									1	1
arsA_1	Arsenical pump-driving ATPase	Serratia	arsA	Anion-transporting ATPase	22
arsA_2	Arsenical pump-driving ATPase	Citrobacter	arsA	Anion-transporting ATPase	25
arsA_3	Arsenical pump-driving ATPase	Citrobacter	arsA	Anion-transporting ATPase	1
arsB	Arsenical pump membrane protein	Enterobacter	arsB	Involved in arsenical resistance. Thought to form the channel of an arsenite pump	133		1																																									1	1
arsC	Arsenate reductase	Citrobacter	arsC	ArsC family	22
arsC_1	Arsenate reductase	Providencia	arsC	COG1393 Arsenate reductase and related proteins	133		1																																									1	1
arsC_2	Arsenate reductase	Pseudomonas stutzeri group	arsC	Belongs to the low molecular weight phosphotyrosine protein phosphatase family	149		1																																									1	1
arsC_3	Arsenate reductase	Gammaproteobacteria	arsC	Belongs to the low molecular weight phosphotyrosine protein phosphatase family	1
arsD	Arsenical resistance operon trans-acting repressor ArsD	Rhodocyclales	arsD	Arsenical resistance operon trans-acting repressor ArsD	149		1																																									1	1
arsD_1	Arsenical resistance operon trans-acting repressor ArsD	Citrobacter	arsD	Arsenical resistance operon trans-acting repressor ArsD	26
arsD_2	Arsenical resistance operon trans-acting repressor ArsD	Gammaproteobacteria	arsD	Arsenical resistance operon trans-acting repressor ArsD	26
arsD_3	Arsenical resistance operon trans-acting repressor ArsD	Gammaproteobacteria	arsD	Arsenical resistance operon trans-acting repressor ArsD	6
arsH	NADPH-dependent FMN reductase ArsH	Serratia	arsH	NADPH-dependent FMN reductase	133		1																																									1	1
arsH_1	NADPH-dependent FMN reductase ArsH	Gammaproteobacteria	arsH	NADPH-dependent FMN reductase	8
arsH_2	NADPH-dependent FMN reductase ArsH	Gammaproteobacteria	arsH	NADPH-dependent FMN reductase	1
arsR2	Arsenic resistance transcriptional regulator ArsR2	Pantoea	arsR	Bacterial regulatory protein	133		1																																									1	1
artI	Putative ABC transporter arginine-binding protein 2	Salmonella	artI	Bacterial extracellular solute-binding proteins	1953	1	1	1	1	1	1	1	1	1	1	1	1	1	1	1	1	1	1	1	1	1	1	1	1	1	1	1	1	1	1	1	1	1	1	1	1	1	1	1	1	1	1	1	1
artJ_1	ABC transporter arginine-binding protein 1	Salmonella	artJ	Bacterial extracellular solute-binding proteins	1954	1	1	1	1	1	1	1	1	1	1	1	1	1	1	1	1	1	1	1	1	1	1	1	1	1	1	1	1	1	1	1	1	1	1	1	1	1	1	1	1	1	1	1	1
artJ_2	ABC transporter arginine-binding protein 1	Salmonella	artI	Bacterial periplasmic substrate-binding proteins	1810	1	1	1	1		1	1	1	1	1	1	1	1	1	1	1	1	1	1	1	1	1	1	1	1	1	1	1	1	1	1	1	1	1	1	1	1	1	1	1	1	1
artM_1	Arginine transport ATP-binding protein ArtM	Salmonella	yecC	AAA domain	1935	1		1	1	1	1	1	1	1	1	1	1	1	1	1	1	1	1	1	1	1	1	1	1	1	1	1	1	1	1	1	1	1	1	1	1	1	1	1	1	1	1	1	1
artM_2	Arginine ABC transporter permease protein ArtM	Salmonella	artM	Binding-protein-dependent transport system inner membrane component	1954	1	1	1	1	1	1	1	1	1	1	1	1	1	1	1	1	1	1	1	1	1	1	1	1	1	1	1	1	1	1	1	1	1	1	1	1	1	1	1	1	1	1	1	1
artP	Arginine transport ATP-binding protein ArtP	Salmonella	artP	AAA domain	1954	1	1	1	1	1	1	1	1	1	1	1	1	1	1	1	1	1	1	1	1	1	1	1	1	1	1	1	1	1	1	1	1	1	1	1	1	1	1	1	1	1	1	1	1
artQ	Arginine ABC transporter permease protein ArtQ	Salmonella	artQ	Binding-protein-dependent transport system inner membrane component	1954	1	1	1	1	1	1	1	1	1	1	1	1	1	1	1	1	1	1	1	1	1	1	1	1	1	1	1	1	1	1	1	1	1	1	1	1	1	1	1	1	1	1	1	1
ascD	CDP-6-deoxy-L-threo-D-glycero-4-hexulose-3-dehydrase reductase	Salmonella	ascD	Oxidoreductase FAD-binding domain	1947	1	1	1	1	1	1	1	1	1	1	1	1	1	1	1	1	1	1	1	1	1	1	1	1	1	1	1	1	1	1	1	1	1	1	1	1	1	1	1	1	1	1	1	1
ascG	HTH-type transcriptional regulator AscG	Salmonella	ascG	helix_turn _helix lactose operon repressor	1954	1	1	1	1	1	1	1	1	1	1	1	1	1	1	1	1	1	1	1	1	1	1	1	1	1	1	1	1	1	1	1	1	1	1	1	1	1	1	1	1	1	1	1	1
asd	Aspartate-semialdehyde dehydrogenase	Salmonella	asd	Catalyzes the NADPH-dependent formation of L-aspartate- semialdehyde (L-ASA) by the reductive dephosphorylation of L- aspartyl-4-phosphate	1954	1	1	1	1	1	1	1	1	1	1	1	1	1	1	1	1	1	1	1	1	1	1	1	1	1	1	1	1	1	1	1	1	1	1	1	1	1	1	1	1	1	1	1	1
asd_2	Aspartate-semialdehyde dehydrogenase	Gammaproteobacteria	asd	Catalyzes the NADPH-dependent formation of L-aspartate- semialdehyde (L-ASA) by the reductive dephosphorylation of L- aspartyl-4-phosphate	1
asnA	Aspartate--ammonia ligase	Salmonella	asnA	Aspartate-ammonia ligase	1954	1	1	1	1	1	1	1	1	1	1	1	1	1	1	1	1	1	1	1	1	1	1	1	1	1	1	1	1	1	1	1	1	1	1	1	1	1	1	1	1	1	1	1	1
asnB	Asparagine synthetase B [glutamine-hydrolyzing]	Salmonella	asnB	Aluminium induced protein	1954	1	1	1	1	1	1	1	1	1	1	1	1	1	1	1	1	1	1	1	1	1	1	1	1	1	1	1	1	1	1	1	1	1	1	1	1	1	1	1	1	1	1	1	1
asnC	Regulatory protein AsnC	Salmonella	asnC	AsnC-type helix-turn-helix domain	1954	1	1	1	1	1	1	1	1	1	1	1	1	1	1	1	1	1	1	1	1	1	1	1	1	1	1	1	1	1	1	1	1	1	1	1	1	1	1	1	1	1	1	1	1
asnC_2	Regulatory protein AsnC	Gammaproteobacteria	asnC	transcriptional	1
asnS	Asparagine--tRNA ligase	Salmonella	asnS	tRNA synthetases class II (D	1951	1	1	1	1	1	1	1	1	1	1	1	1	1	1	1	1	1	1	1	1	1	1	1	1	1	1	1	1	1	1	1	1	1	1	1	1	1	1	1	1	1	1	1	1
aspA	Aspartate ammonia-lyase	Salmonella	aspA	Fumarase C C-terminus	1951	1	1	1	1	1	1	1	1	1	1	1	1	1	1	1	1	1	1	1	1	1	1	1	1	1	1	1	1	1	1	1	1	1	1	1	1	1	1	1	1	1	1	1	1
aspC	Aspartate aminotransferase	Salmonella	aspC	Aminotransferase class I and II	1954	1	1	1	1	1	1	1	1	1	1	1	1	1	1	1	1	1	1	1	1	1	1	1	1	1	1	1	1	1	1	1	1	1	1	1	1	1	1	1	1	1	1	1	1
aspS	Aspartate--tRNA ligase	Salmonella	aspS	Catalyzes the attachment of L-aspartate to tRNA(Asp) in a two-step reaction L-aspartate is first activated by ATP to form Asp-AMP and then transferred to the acceptor end of tRNA(Asp)	1954	1	1	1	1	1	1	1	1	1	1	1	1	1	1	1	1	1	1	1	1	1	1	1	1	1	1	1	1	1	1	1	1	1	1	1	1	1	1	1	1	1	1	1	1
aspT_1	Aspartate/alanine antiporter	Salmonella	ybjL	Predicted Permease Membrane Region	1951	1	1	1	1	1	1	1	1	1	1	1	1	1	1	1	1	1	1	1	1	1	1	1	1	1	1	1	1	1	1	1	1	1	1	1	1	1	1	1	1	1	1	1	1
aspT_2	Aspartate/alanine antiporter	Salmonella	yidE	Predicted Permease Membrane Region	1200	1	1	1	1	1	1	1	1	1	1	1	1	1	1	1	1	1	1	1	1	1	1	1	1	1	1	1	1	1	1	1	1	1	1	1	1	1	1	1	1	1
asr_	Acid shock protein				1536	1		1	1	1	1	1	1	1	1	1	1	1	1	1	1	1	1	1	1	1	1	1			1	1	1	1	1	1	1		1	1	1	1	1	1	1	1	1
asrA	Anaerobic sulfite reductase subunit A	Salmonella	asrA	4Fe-4S dicluster domain	1905	1	1	1	1	1	1	1	1	1	1	1	1	1	1	1	1	1	1	1	1	1		1	1	1	1	1	1	1	1	1	1	1	1	1	1	1	1	1	1	1	1	1	1
asrB	Anaerobic sulfite reductase subunit B	Salmonella	asrB	Iron-sulfur cluster binding domain of dihydroorotate dehydrogenase B	1954	1	1	1	1	1	1	1	1	1	1	1	1	1	1	1	1	1	1	1	1	1	1	1	1	1	1	1	1	1	1	1	1	1	1	1	1	1	1	1	1	1	1	1	1
asrC	Anaerobic sulfite reductase subunit C	Salmonella	asrC	Nitrite and sulphite reductase 4Fe-4S domain	1901	1	1	1	1	1	1	1	1	1	1	1	1	1	1	1	1	1	1	1	1	1		1	1	1	1	1	1	1	1	1	1	1	1	1	1	1	1	1	1	1	1	1	1
assT_1	Arylsulfate sulfotransferase AssT	Salmonella	assT	Catalyzes the transfer of sulfuryl groups between phenolic compounds	1791	1	1	1	1	1	1	1	1	1	1	1	1	1	1	1		1	1	1	1	1	1	1	1	1	1	1	1	1	1	1	1	1	1	1	1	1	1		1	1	1	1	1
assT_2	Arylsulfate sulfotransferase AssT	Salmonella		Arylsulfotransferase Ig-like domain	1550	1		1		1	1	1	1	1	1	1	1	1	1	1	1	1	1	1	1	1	1	1	1		1	1	1	1	1	1	1	1	1	1	1	1	1	1		1	1
assT_3	Arylsulfate sulfotransferase AssT	Salmonella		Arylsulfotransferase Ig-like domain	52
assT_4	Arylsulfate sulfotransferase AssT	Gammaproteobacteria		Catalyzes the transfer of sulfuryl groups between phenolic compounds	1822	1	1	1		1	1	1	1	1		1	1	1	1	1		1	1	1	1	1	1	1	1	1	1	1	1	1	1	1	1	1	1	1	1	1	1	1	1	1	1	1	1
assT_5	Arylsulfate sulfotransferase AssT	Salmonella	assT	Arylsulfotransferase Ig-like domain	1938	1	1	1	1	1	1	1	1	1	1	1	1	1	1	1	1	1	1	1	1	1	1	1	1	1	1	1	1	1	1	1	1	1	1	1	1	1	1	1		1	1	1	1
astA	Arginine N-succinyltransferase	Salmonella	astA	Catalyzes the transfer of succinyl-CoA to arginine to produce N(2)-succinylarginine	1950	1	1	1	1	1	1	1	1	1	1	1	1	1	1	1	1	1	1	1	1	1	1	1	1	1	1	1	1	1	1	1	1	1	1	1	1	1	1	1	1	1	1	1	1
astB	N-succinylarginine dihydrolase	Salmonella	astB	Catalyzes the hydrolysis of N(2)-succinylarginine into N(2)-succinylornithine	1952	1	1	1	1	1	1	1	1	1	1	1	1	1	1	1	1	1	1	1	1	1	1	1	1	1	1	1	1	1	1	1	1	1	1	1	1	1	1	1	1	1	1	1	1
astC	Succinylornithine transaminase	Salmonella	argD	Catalyzes the transamination of N(2)-succinylornithine and alpha-ketoglutarate into N(2)-succinylglutamate semialdehyde and glutamate. Can also act as an acetylornithine aminotransferase	1592	1		1	1	1	1	1	1	1	1	1	1	1	1	1	1	1	1	1	1	1	1	1			1	1	1	1	1	1	1	1	1	1	1	1	1	1	1		1
astD	N-succinylglutamate 5-semialdehyde dehydrogenase	Salmonella	astD	Catalyzes the NAD-dependent reduction of succinylglutamate semialdehyde into succinylglutamate	1945	1	1	1	1	1	1	1		1	1	1	1	1	1	1	1	1	1	1	1	1	1	1	1	1	1	1	1	1	1	1	1	1	1	1	1	1	1	1	1	1	1	1	1
astE	Succinylglutamate desuccinylase	Salmonella	astE	Belongs to the AspA AstE family. Succinylglutamate desuccinylase subfamily	1954	1	1	1	1	1	1	1	1	1	1	1	1	1	1	1	1	1	1	1	1	1	1	1	1	1	1	1	1	1	1	1	1	1	1	1	1	1	1	1	1	1	1	1	1
atl	DNA base-flipping protein	Salmonella	ybaZ	6-O-methylguanine DNA methyltransferase	1954	1	1	1	1	1	1	1	1	1	1	1	1	1	1	1	1	1	1	1	1	1	1	1	1	1	1	1	1	1	1	1	1	1	1	1	1	1	1	1	1	1	1	1	1
atl_2	DNA base-flipping protein	Salmonella	ybaZ	6-O-methylguanine DNA methyltransferase	1
atpA	ATP synthase subunit alpha	Salmonella	atpA	Produces ATP from ADP in the presence of a proton gradient across the membrane. The alpha chain is a regulatory subunit	1953	1		1	1	1	1	1	1	1	1	1	1	1	1	1	1	1	1	1	1	1	1	1	1	1	1	1	1	1	1	1	1	1	1	1	1	1	1	1	1	1	1	1	1
atpA_2	ATP synthase subunit alpha	Moraxellaceae	atpA	Produces ATP from ADP in the presence of a proton gradient across the membrane. The alpha chain is a regulatory subunit	1
atpB	ATP synthase subunit a	Salmonella	atpB	it plays a direct role in the translocation of protons across the membrane	1954	1	1	1	1	1	1	1	1	1	1	1	1	1	1	1	1	1	1	1	1	1	1	1	1	1	1	1	1	1	1	1	1	1	1	1	1	1	1	1	1	1	1	1	1
atpB_2	ATP synthase subunit a	Moraxellaceae	atpB	it plays a direct role in the translocation of protons across the membrane	1
atpC	ATP synthase epsilon chain	Citrobacter	atpC	Produces ATP from ADP in the presence of a proton gradient across the membrane	1954	1	1	1	1	1	1	1	1	1	1	1	1	1	1	1	1	1	1	1	1	1	1	1	1	1	1	1	1	1	1	1	1	1	1	1	1	1	1	1	1	1	1	1	1
atpD	ATP synthase subunit beta	Salmonella	atpD	Produces ATP from ADP in the presence of a proton gradient across the membrane. The catalytic sites are hosted primarily by the beta subunits	1954	1	1	1	1	1	1	1	1	1	1	1	1	1	1	1	1	1	1	1	1	1	1	1	1	1	1	1	1	1	1	1	1	1	1	1	1	1	1	1	1	1	1	1	1
atpD_2	ATP synthase subunit beta	Escherichia	atpD	Produces ATP from ADP in the presence of a proton gradient across the membrane. The catalytic sites are hosted primarily by the beta subunits	1
atpE	ATP synthase subunit c	Gammaproteobacteria	atpE	F(1)F(0) ATP synthase produces ATP from ADP in the presence of a proton or sodium gradient. F-type ATPases consist of two structural domains	1953	1		1	1	1	1	1	1	1	1	1	1	1	1	1	1	1	1	1	1	1	1	1	1	1	1	1	1	1	1	1	1	1	1	1	1	1	1	1	1	1	1	1	1
atpE_2	ATP synthase subunit c	Moraxellaceae	atpE	F(1)F(0) ATP synthase produces ATP from ADP in the presence of a proton or sodium gradient. F-type ATPases consist of two structural domains	1
atpF	ATP synthase subunit b	Salmonella	atpF	Component of the F(0) channel	1953	1		1	1	1	1	1	1	1	1	1	1	1	1	1	1	1	1	1	1	1	1	1	1	1	1	1	1	1	1	1	1	1	1	1	1	1	1	1	1	1	1	1	1
atpF_2	ATP synthase subunit b	Enterobacter	atpF	Component of the F(0) channel	1
atpG	ATP synthase gamma chain	Salmonella	atpG	Produces ATP from ADP in the presence of a proton gradient across the membrane. The gamma chain is believed to be important in regulating ATPase activity and the flow of protons through the CF(0) complex	1954	1	1	1	1	1	1	1	1	1	1	1	1	1	1	1	1	1	1	1	1	1	1	1	1	1	1	1	1	1	1	1	1	1	1	1	1	1	1	1	1	1	1	1	1
atpH	ATP synthase subunit delta	Salmonella	atpH	F(1)F(0) ATP synthase produces ATP from ADP in the presence of a proton or sodium gradient. F-type ATPases consist of two structural domains	1953	1		1	1	1	1	1	1	1	1	1	1	1	1	1	1	1	1	1	1	1	1	1	1	1	1	1	1	1	1	1	1	1	1	1	1	1	1	1	1	1	1	1	1
atpI	ATP synthase protein I	Salmonella	atpI	Produces ATP from ADP in the presence of a proton gradient across the membrane. Subunit I associates with the membrane and may be involved with cation translocation	1954	1	1	1	1	1	1	1	1	1	1	1	1	1	1	1	1	1	1	1	1	1	1	1	1	1	1	1	1	1	1	1	1	1	1	1	1	1	1	1	1	1	1	1	1
atpI_2	ATP synthase protein I	Salmonella	atpI	Produces ATP from ADP in the presence of a proton gradient across the membrane. Subunit I associates with the membrane and may be involved with cation translocation	1
atsA	Arylsulfatase	Salmonella	atsA	Type I phosphodiesterase / nucleotide pyrophosphatase	1947	1	1	1		1	1	1	1	1	1	1	1	1	1	1	1	1	1	1	1	1	1	1	1	1	1	1	1	1	1	1	1	1	1	1	1	1	1	1	1	1	1	1	1
atsB	Anaerobic sulfatase-maturating enzyme	Salmonella	atsB	Radical SAM superfamily	1947	1	1	1		1	1	1	1	1	1	1	1	1	1	1	1	1	1	1	1	1	1	1	1	1	1	1	1	1	1	1	1	1	1	1	1	1	1	1	1	1	1	1	1
atzF	Allophanate hydrolase	Escherichia	atzF	Allophanate hydrolase	2
avtA	Valine--pyruvate aminotransferase	Salmonella	avtA	Aminotransferase class I and II	1954	1	1	1	1	1	1	1	1	1	1	1	1	1	1	1	1	1	1	1	1	1	1	1	1	1	1	1	1	1	1	1	1	1	1	1	1	1	1	1	1	1	1	1	1
azoR	FMN-dependent NADH-azoreductase	Salmonella	azoR	Catalyzes the reductive cleavage of azo bond in aromatic azo compounds to the corresponding amines. Requires NADH	1953	1	1	1	1	1	1	1	1	1	1	1	1	1	1	1	1	1	1	1	1	1	1	1	1	1	1	1	1	1	1	1	1	1	1	1	1	1	1	1	1	1	1	1	1
azoR_2	FMN-dependent NADH-azoreductase	Salmonella	azoR	Catalyzes the reductive cleavage of azo bond in aromatic azo compounds to the corresponding amines. Requires NADH	1
azoR1	FMN-dependent NADH-azoreductase 1	Gammaproteobacteria	azoR	Catalyzes the reductive cleavage of azo bond in aromatic azo compounds to the corresponding amines. Requires NADH	5				1
bacC	Dihydroanticapsin 7-dehydrogenase	Serratia		Enoyl-(Acyl carrier protein) reductase	1
baeR	Transcriptional regulatory protein BaeR	Salmonella		Transcriptional regulatory protein	1954	1	1	1	1	1	1	1	1	1	1	1	1	1	1	1	1	1	1	1	1	1	1	1	1	1	1	1	1	1	1	1	1	1	1	1	1	1	1	1	1	1	1	1	1
baeR_2	Transcriptional regulatory protein BaeR	Gammaproteobacteria		response regulator	4
baeS	Signal transduction histidine-protein kinase BaeS	Salmonella		HAMP domain	1953	1	1	1	1	1	1	1	1	1	1	1	1	1	1	1	1	1	1	1	1	1	1	1	1	1	1	1	1	1	1	1	1	1	1	1	1	1	1	1	1	1	1	1	1
baiA	3-alpha-hydroxycholanate dehydrogenase (NADP(+))	Gammaproteobacteria		COG1028 Dehydrogenases with different specificities (related to short-chain alcohol dehydrogenases)	2
bamA	Outer membrane protein assembly factor BamA	Salmonella	bamA	Part of the outer membrane protein assembly complex	1809	1	1	1	1	1	1	1	1	1	1	1	1	1	1	1	1	1	1	1	1	1	1	1	1	1	1	1	1	1	1	1	1	1	1	1	1	1	1	1	1	1	1	1	1
bamB	Outer membrane protein assembly factor BamB	Salmonella	bamB	Part of the outer membrane protein assembly complex	1954	1	1	1	1	1	1	1	1	1	1	1	1	1	1	1	1	1	1	1	1	1	1	1	1	1	1	1	1	1	1	1	1	1	1	1	1	1	1	1	1	1	1	1	1
bamC	Outer membrane protein assembly factor BamC	Salmonella	bamC	Part of the outer membrane protein assembly complex	1954	1	1	1	1	1	1	1	1	1	1	1	1	1	1	1	1	1	1	1	1	1	1	1	1	1	1	1	1	1	1	1	1	1	1	1	1	1	1	1	1	1	1	1	1
bamD	Outer membrane protein assembly factor BamD	Salmonella	bamD	Part of the outer membrane protein assembly complex	1954	1	1	1	1	1	1	1	1	1	1	1	1	1	1	1	1	1	1	1	1	1	1	1	1	1	1	1	1	1	1	1	1	1	1	1	1	1	1	1	1	1	1	1	1
bamE	Outer membrane protein assembly factor BamE	Salmonella	bamE	Part of the outer membrane protein assembly complex	1954	1	1	1	1	1	1	1	1	1	1	1	1	1	1	1	1	1	1	1	1	1	1	1	1	1	1	1	1	1	1	1	1	1	1	1	1	1	1	1	1	1	1	1	1
banIM	Modification methylase BanI	Moraxellaceae	dcm	COG0270 Site-specific DNA methylase	23																								1	1
banIR	Type-2 restriction enzyme BanI	Gammaproteobacteria			22																								1	1
bar	Phosphinothricin N-acetyltransferase	Citrobacter	pat	Acetyltransferase (GNAT) domain	2
barA	Signal transduction histidine-protein kinase BarA	Salmonella	barA	Uncharacterised signal transduction histidine kinase domain (DUF2222)	1947	1	1	1		1	1	1	1	1	1	1	1	1	1	1	1	1	1	1	1	1	1	1	1	1	1	1	1	1	1	1	1	1	1	1	1	1	1	1	1	1	1	1	1
basR	Transcriptional regulatory protein BasR	Salmonella		Transcriptional regulatory protein	1939	1	1	1	1	1	1	1	1	1	1	1	1	1	1	1	1	1	1	1	1	1	1	1	1	1	1	1	1	1	1	1	1	1	1	1	1	1	1	1	1	1	1	1	1
basS	Sensor protein BasS	Salmonella	basS	HAMP (Histidine kinases	1940	1	1	1	1	1	1	1	1	1	1	1	1	1	1	1	1	1	1	1	1	1	1	1	1	1	1	1	1	1	1	1	1	1	1	1	1	1	1	1	1	1	1	1	1
bauC	Putative 3-oxopropanoate dehydrogenase	Gammaproteobacteria	mmsA	Methylmalonate-semialdehyde dehydrogenase	1707	1	1	1		1	1	1	1	1	1	1	1	1	1	1	1	1	1	1	1	1	1	1			1	1	1	1	1	1	1	1	1	1	1	1	1	1	1	1	1	1	1
bauC_2	Putative 3-oxopropanoate dehydrogenase	Gammaproteobacteria	mmsA	Methylmalonate-semialdehyde dehydrogenase	1
bcgIA	Restriction enzyme BgcI subunit alpha	Gammaproteobacteria		Type I restriction-modification system methyltransferase	2
bcgIB	Restriction enzyme BgcI subunit beta	Pasteurellales	bcgIB	Type I restriction modification DNA specificity domain	1
bcp	Peroxiredoxin Bcp	Salmonella	bcp	SCO1/SenC	1954	1	1	1	1	1	1	1	1	1	1	1	1	1	1	1	1	1	1	1	1	1	1	1	1	1	1	1	1	1	1	1	1	1	1	1	1	1	1	1	1	1	1	1	1
bcr	Bicyclomycin resistance protein	Salmonella	bcr	Sugar (and other) transporter	1951	1	1	1	1	1	1	1	1	1	1	1	1	1	1	1	1	1	1	1	1	1	1	1	1	1	1	1	1	1	1	1	1	1	1	1	1	1	1	1	1	1	1	1	1
bcr_2	Bicyclomycin resistance protein	Gammaproteobacteria	ydhC	TIGRFAM Drug resistance transporter Bcr CflA subfamily	19
bcr_3	Bicyclomycin resistance protein	Gammaproteobacteria	ydhC	TIGRFAM Drug resistance transporter Bcr CflA subfamily	18
bcsA	Cellulose synthase catalytic subunit [UDP-forming]	Salmonella	bcsA	Cellulose synthase	1953	1	1	1	1	1	1	1	1	1	1	1	1	1	1	1	1	1	1	1	1	1	1	1	1	1	1	1	1	1	1	1	1	1	1	1	1	1	1	1	1	1	1	1	1
bcsA_2	Cellulose synthase catalytic subunit [UDP-forming]	Gammaproteobacteria	bcsA	Cellulose synthase	1
bcsB	Cyclic di-GMP-binding protein	Salmonella	bcsB	Binds the cellulose synthase activator	1954	1	1	1	1	1	1	1	1	1	1	1	1	1	1	1	1	1	1	1	1	1	1	1	1	1	1	1	1	1	1	1	1	1	1	1	1	1	1	1	1	1	1	1	1
bcsC	Cellulose synthase operon protein C	Salmonella	bcsC	TPR repeat	1954	1	1	1	1	1	1	1	1	1	1	1	1	1	1	1	1	1	1	1	1	1	1	1	1	1	1	1	1	1	1	1	1	1	1	1	1	1	1	1	1	1	1	1	1
bcsC_2	Cellulose synthase operon protein C	Salmonella	bcsC	TPR repeat	4
bcsE	Cyclic di-GMP binding protein BcsE	Salmonella	bcsE	GGDEF I-site like or GIL domain	1954	1	1	1	1	1	1	1	1	1	1	1	1	1	1	1	1	1	1	1	1	1	1	1	1	1	1	1	1	1	1	1	1	1	1	1	1	1	1	1	1	1	1	1	1
bcsG	Cellulose biosynthesis protein BcsG	Salmonella	kbaA	Cellulose biosynthesis protein BcsG	1945	1	1	1	1	1	1	1	1	1	1	1	1	1	1	1	1	1	1	1	1	1	1	1	1	1	1	1	1	1	1	1	1	1	1	1	1	1	1	1	1	1	1	1	1
bcsQ	Cellulose biosynthesis protein BcsQ	Salmonella	yhjQ	Cellulose biosynthesis protein BcsQ	1932	1	1	1	1	1	1	1	1	1	1	1	1	1	1	1	1	1	1	1	1	1	1	1	1	1	1	1	1	1	1	1	1	1	1	1	1		1	1	1	1	1	1	1
bcsZ	Endoglucanase	Salmonella	bcsZ	Belongs to the glycosyl hydrolase 8 (cellulase D) family	1954	1	1	1	1	1	1	1	1	1	1	1	1	1	1	1	1	1	1	1	1	1	1	1	1	1	1	1	1	1	1	1	1	1	1	1	1	1	1	1	1	1	1	1	1
bdcA	Cyclic-di-GMP-binding biofilm dispersal mediator protein	Salmonella		Enoyl-(Acyl carrier protein) reductase	1821	1		1	1	1	1	1	1	1	1	1	1	1	1	1	1	1	1	1	1	1	1	1	1	1	1	1	1	1	1	1	1	1	1	1	1	1	1	1	1	1	1
bdcA_2	Cyclic-di-GMP-binding biofilm dispersal mediator protein	Salmonella		Enoyl-(Acyl carrier protein) reductase	1
bdcR	HTH-type transcriptional repressor BdcR	Salmonella	yjgJ	Bacterial regulatory proteins	1953	1	1	1	1	1	1	1	1	1	1	1	1	1	1	1	1	1	1	1	1	1	1	1	1	1	1	1	1	1	1	1	1	1	1	1	1	1	1	1	1	1	1	1	1
bdcR_2	HTH-type transcriptional repressor BdcR	Salmonella	yjgJ	Bacterial regulatory proteins	1
bdm	Protein bdm	Salmonella	bdm	Putative biofilm-dependent modulation protein	1949	1	1	1	1	1	1	1	1	1	1	1	1	1	1	1	1	1	1	1	1	1	1	1	1	1	1	1	1	1	1	1	1	1	1	1	1	1	1	1	1	1	1	1	1
benM_1	HTH-type transcriptional regulator BenM	Salmonella	ynfL	LysR substrate binding domain	1939	1	1	1	1	1	1	1	1	1	1	1	1	1	1	1	1		1	1	1	1	1	1	1	1	1	1	1	1	1	1	1		1	1	1	1	1	1	1	1	1	1	1
benM_2	HTH-type transcriptional regulator BenM	Salmonella		LysR substrate binding domain	1951	1	1	1	1	1	1	1	1	1	1	1	1	1	1	1	1	1	1	1	1	1	1	1	1	1	1	1	1	1	1	1	1	1	1	1	1	1	1	1	1	1	1	1	1
benM_3	HTH-type transcriptional regulator BenM	Salmonella		LysR substrate binding domain	1
bepA	Beta-barrel assembly-enhancing protease	Salmonella	bepA	Functions as both a chaperone and a metalloprotease. Maintains the integrity of the outer membrane by promoting either the assembly or the elimination of outer membrane proteins	1747	1		1		1	1	1	1	1	1	1	1	1	1	1	1	1	1	1	1	1	1	1	1	1	1	1	1	1	1	1	1	1	1	1	1	1	1	1	1	1	1
bepC	Outer membrane efflux protein BepC	Salmonella		Outer membrane efflux protein	1953	1	1	1	1	1	1	1	1	1	1	1	1	1	1	1	1	1	1	1	1	1	1	1	1	1	1	1	1	1	1	1	1	1	1	1	1	1	1	1	1	1	1	1	1
bepE	Efflux pump membrane transporter BepE	Salmonella	bepE_2	Protein export membrane protein	1
bepF	Efflux pump periplasmic linker BepF	Salmonella	acrA	Barrel-sandwich domain of CusB or HlyD membrane-fusion	1812	1	1	1	1	1	1	1	1	1	1	1	1	1	1	1	1	1	1	1	1	1	1	1		1	1	1	1	1	1	1	1	1	1	1	1	1	1	1	1	1	1	1	1
bepF_2	Efflux pump periplasmic linker BepF	Salmonella	acrA	Barrel-sandwich domain of CusB or HlyD membrane-fusion	1
betB	NAD/NADP-dependent betaine aldehyde dehydrogenase	Salmonella	hpaE	Aldehyde dehydrogenase family	1954	1	1	1	1	1	1	1	1	1	1	1	1	1	1	1	1	1	1	1	1	1	1	1	1	1	1	1	1	1	1	1	1	1	1	1	1	1	1	1	1	1	1	1	1
betI	HTH-type transcriptional regulator BetI	Salmonella		Bacterial regulatory proteins	1950	1	1	1	1	1	1	1	1	1	1	1	1	1	1	1	1	1	1	1	1	1	1	1	1	1	1	1	1	1	1	1	1	1	1	1	1	1	1	1	1	1	1	1	1
bfd	Bacterioferritin-associated ferredoxin	Salmonella	bfd	BFD-like [2Fe-2S] binding domain	1953	1	1	1	1	1	1	1	1	1	1	1	1	1	1	1	1	1	1	1	1	1	1	1	1	1	1	1	1	1	1	1	1	1	1	1	1	1	1	1	1	1	1	1	1
bfpA_1	Major structural subunit of bundle-forming pilus	Gammaproteobacteria		PilS N terminal	1
bfpA_2_	Major structural subunit of bundle-forming pilus				1
bfpB	hypothetical protein	Gammaproteobacteria	pilN	Type II secretory pathway	396									1					1	1	1		1	1	1										1	1	1	1		1				1	1	1
bfpB_1	Outer membrane lipoprotein BfpB	Gammaproteobacteria	pilN	Type II secretory pathway	4
bfpB_2	Outer membrane lipoprotein BfpB	Gammaproteobacteria	pilN	Type II secretory pathway	1
bfpB_3	Outer membrane lipoprotein BfpB	Gammaproteobacteria	pilN	Type II secretory pathway	1
bfr	Bacterioferritin	Salmonella	bfr	Iron-storage protein	1954	1	1	1	1	1	1	1	1	1	1	1	1	1	1	1	1	1	1	1	1	1	1	1	1	1	1	1	1	1	1	1	1	1	1	1	1	1	1	1	1	1	1	1	1
bfrD	putative TonB-dependent receptor BfrD	Burkholderiaceae		TonB-dependent siderophore receptor	4
bglA	6-phospho-beta-glucosidase BglA	Salmonella	bglA	Glycosyl hydrolase family 1	1954	1	1	1	1	1	1	1	1	1	1	1	1	1	1	1	1	1	1	1	1	1	1	1	1	1	1	1	1	1	1	1	1	1	1	1	1	1	1	1	1	1	1	1	1
bglJ	Transcriptional activator protein BglJ	Salmonella	bglJ	helix_turn_helix	1924	1	1	1	1	1	1	1	1	1	1	1	1	1	1	1	1	1	1	1	1	1	1	1	1	1	1	1	1	1	1	1	1	1	1	1	1	1	1	1	1	1	1	1	1
bglJ_1	Transcriptional activator protein BglJ	Salmonella	bglJ	helix_turn_helix	1
bglK	Beta-glucoside kinase	Salmonella		ROK family	1954	1	1	1	1	1	1	1	1	1	1	1	1	1	1	1	1	1	1	1	1	1	1	1	1	1	1	1	1	1	1	1	1	1	1	1	1	1	1	1	1	1	1	1	1
bhsA	Multiple stress resistance protein BhsA	Salmonella	bhsA	Protein of unknown function (DUF1471)	1904	1	1	1	1	1	1	1	1	1	1	1	1	1	1	1	1		1	1	1	1	1	1	1	1		1	1	1	1	1	1	1	1	1	1	1	1	1	1	1	1	1	1
bhsA_2	hypothetical protein	Salmonella	yhcN	Protein of unknown function (DUF1471)	1954	1	1	1	1	1	1	1	1	1	1	1	1	1	1	1	1	1	1	1	1	1	1	1	1	1	1	1	1	1	1	1	1	1	1	1	1	1	1	1	1	1	1	1	1
bicA	Bicarbonate transporter BicA	Pantoea	ybaR	Sulfate permease	26
bigR	Biofilm growth-associated repressor	Gammaproteobacteria	bigR	transcriptional regulator	1
bin3	Putative transposon Tn552 DNA-invertase bin3	Gammaproteobacteria		resolvase	196						1	1	1		1	1	1	1	1	1		1			1			1			1	1		1	1		1	1	1			1		1	1	1
bin3_1	Putative transposon Tn552 DNA-invertase bin3	Gammaproteobacteria		resolvase	5
bin3_2	Putative transposon Tn552 DNA-invertase bin3	Gammaproteobacteria		resolvase	32
bioA	Adenosylmethionine-8-amino-7-oxononanoate aminotransferase	Salmonella	bioA	Catalyzes the transfer of the alpha-amino group from S- adenosyl-L-methionine (SAM) to 7-keto-8-aminopelargonic acid (KAPA) to form 7	1953	1	1	1	1	1	1	1	1	1	1	1	1	1	1	1	1	1	1	1	1	1	1	1	1	1	1	1	1	1	1	1	1	1	1	1	1	1	1	1	1	1	1	1	1
bioB	Biotin synthase	Salmonella	bioB	Catalyzes the conversion of dethiobiotin (DTB) to biotin by the insertion of a sulfur atom into dethiobiotin via a radical- based mechanism	1954	1	1	1	1	1	1	1	1	1	1	1	1	1	1	1	1	1	1	1	1	1	1	1	1	1	1	1	1	1	1	1	1	1	1	1	1	1	1	1	1	1	1	1	1
bioC	Malonyl-[acyl-carrier protein] O-methyltransferase	Salmonella	bioC	Converts the free carboxyl group of a malonyl-thioester to its methyl ester by transfer of a methyl group from S-adenosyl- L-methionine (SAM). It allows to synthesize pimeloyl-ACP via the fatty acid synthetic pathway	1954	1	1	1	1	1	1	1	1	1	1	1	1	1	1	1	1	1	1	1	1	1	1	1	1	1	1	1	1	1	1	1	1	1	1	1	1	1	1	1	1	1	1	1	1
bioD1_1	ATP-dependent dethiobiotin synthetase BioD 1	Salmonella	bioD	Catalyzes a mechanistically unusual reaction	1941	1	1	1	1	1	1	1	1	1	1	1	1	1	1	1	1	1	1	1	1	1	1	1	1	1	1	1	1	1		1	1		1	1	1	1	1	1	1	1	1	1	1
bioD1_2	ATP-dependent dethiobiotin synthetase BioD 1	Salmonella	bioD	Catalyzes a mechanistically unusual reaction	1953	1	1	1	1	1	1	1	1	1	1	1	1	1	1	1	1	1	1	1	1	1	1	1	1	1	1	1	1	1	1	1	1	1	1	1	1	1	1	1	1	1	1	1	1
bioF	8-amino-7-oxononanoate synthase	Salmonella	bioF	Catalyzes the decarboxylative condensation of pimeloyl- acyl-carrier protein and L-alanine to produce 8-amino-7- oxononanoate (AON)	1950	1	1	1	1	1	1	1	1	1	1	1	1	1	1	1	1	1	1	1	1	1	1	1	1	1	1	1	1	1	1	1	1	1	1	1	1	1	1	1	1	1	1	1	1
bioH	Pimeloyl-[acyl-carrier protein] methyl ester esterase	Salmonella	bioH	The physiological role of BioH is to remove the methyl group introduced by BioC when the pimeloyl moiety is complete. It allows to synthesize pimeloyl-ACP via the fatty acid synthetic pathway through the hydrolysis of the ester bonds of pimeloyl-ACP esters	1954	1	1	1	1	1	1	1	1	1	1	1	1	1	1	1	1	1	1	1	1	1	1	1	1	1	1	1	1	1	1	1	1	1	1	1	1	1	1	1	1	1	1	1	1
bioP	Biotin transporter	Salmonella	yigM	EamA-like transporter family	1953	1	1	1	1	1	1	1	1	1	1	1	1	1	1	1	1	1	1	1	1	1	1	1	1	1	1	1	1	1	1	1	1	1	1	1	1	1	1	1	1	1	1	1	1
birA	Bifunctional ligase/repressor BirA	Salmonella	birA	Acts both as a biotin-- acetyl-CoA-carboxylase ligase and a biotin-operon repressor. In the presence of ATP	1954	1	1	1	1	1	1	1	1	1	1	1	1	1	1	1	1	1	1	1	1	1	1	1	1	1	1	1	1	1	1	1	1	1	1	1	1	1	1	1	1	1	1	1	1
bisC	Biotin sulfoxide reductase	Salmonella	bisC	Molydopterin dinucleotide binding domain	1954	1	1	1	1	1	1	1	1	1	1	1	1	1	1	1	1	1	1	1	1	1	1	1	1	1	1	1	1	1	1	1	1	1	1	1	1	1	1	1	1	1	1	1	1
bla	Beta-lactamase CTX-M-1	Gammaproteobacteria	penP	Beta-lactamase	8
bla_1	Beta-lactamase TEM	Pasteurellales	penP	Beta-lactamase	264						1	1			1	1	1		1	1					1							1			1				1			1		1	1	1
bla_2	Beta-lactamase TEM	Pasteurellales	penP	Beta-lactamase	35
bla_3	Beta-lactamase TEM	Gammaproteobacteria	penP	Beta-lactamase	11
bla_4	Beta-lactamase OXA-10	Shewanellaceae	bla	PFAM penicillin-binding protein transpeptidase	7
blaP_1	Beta-lactamase	Escherichia	penP	Beta-lactamase	7
blaP_2	Beta-lactamase	Escherichia	penP	Beta-lactamase	12
blaP_3	Beta-lactamase	Escherichia	penP	Beta-lactamase	1
blc	Outer membrane lipoprotein Blc	Salmonella	blc	Lipocalin-like domain	1954	1	1	1	1	1	1	1	1	1	1	1	1	1	1	1	1	1	1	1	1	1	1	1	1	1	1	1	1	1	1	1	1	1	1	1	1	1	1	1	1	1	1	1	1
blc_2	Outer membrane lipoprotein Blc	Citrobacter	blc	Lipocalin / cytosolic fatty-acid binding protein family	38																																1									1
blc_3	Outer membrane lipoprotein Blc	Citrobacter	blc	Lipocalin / cytosolic fatty-acid binding protein family	5
blc_4	Outer membrane lipoprotein Blc	Citrobacter	blc	Lipocalin / cytosolic fatty-acid binding protein family	1
bluR	HTH-type transcriptional repressor BluR	Salmonella		MerR family regulatory protein	1937	1	1	1	1	1	1	1	1	1	1	1		1	1	1	1	1	1	1	1	1	1	1	1	1	1	1	1	1	1	1	1	1	1	1	1	1	1	1	1	1	1	1	1
bolA	DNA-binding transcriptional regulator BolA	Salmonella	bolA	BolA-like protein	1954	1	1	1	1	1	1	1	1	1	1	1	1	1	1	1	1	1	1	1	1	1	1	1	1	1	1	1	1	1	1	1	1	1	1	1	1	1	1	1	1	1	1	1	1
bolA_2	DNA-binding transcriptional regulator BolA	Salmonella	bolA	BolA-like protein	1
brnQ	Branched-chain amino acid transport system 2 carrier protein	Salmonella	brnQ	Component of the transport system for branched-chain amino acids	1954	1	1	1	1	1	1	1	1	1	1	1	1	1	1	1	1	1	1	1	1	1	1	1	1	1	1	1	1	1	1	1	1	1	1	1	1	1	1	1	1	1	1	1	1
brnQ_2	Branched-chain amino acid transport system 2 carrier protein	Salmonella	brnQ	Component of the transport system for branched-chain amino acids	1
bsmA	Lipoprotein BsmA	Salmonella	bsmA	Protein of unknown function (DUF1471)	1953	1	1	1	1	1	1	1	1	1	1	1	1	1	1	1	1	1	1	1	1	1	1	1	1	1	1	1	1	1	1	1	1	1	1	1	1	1	1	1	1	1	1	1	1
bsmA_2	Lipoprotein BsmA	Salmonella	bsmA	Protein of unknown function (DUF1471)	1
bssD	Benzylsuccinate synthase activating enzyme	Salmonella	pflC	Elongator protein 3	1929	1	1	1		1	1	1	1	1	1	1	1	1	1	1	1	1	1	1	1	1	1	1	1	1	1	1	1	1	1	1	1	1	1	1	1	1	1	1	1	1	1	1	1
bssS	Biofilm regulator BssS	Salmonella	bssS	BssS protein family	1954	1	1	1	1	1	1	1	1	1	1	1	1	1	1	1	1	1	1	1	1	1	1	1	1	1	1	1	1	1	1	1	1	1	1	1	1	1	1	1	1	1	1	1	1
btsR	Transcriptional regulatory protein BtsR	Salmonella	yehT	LytTr DNA-binding domain	1954	1	1	1	1	1	1	1	1	1	1	1	1	1	1	1	1	1	1	1	1	1	1	1	1	1	1	1	1	1	1	1	1	1	1	1	1	1	1	1	1	1	1	1	1
btsS	Sensor histidine kinase BtsS	Salmonella	yehU	5TMR of 5TMR-LYT	1788	1	1	1	1	1	1	1	1	1	1	1	1	1	1		1	1	1	1	1	1	1	1	1	1	1	1	1	1	1	1	1	1	1	1		1	1	1	1		1	1	1
btsS_2	Sensor histidine kinase BtsS	Gammaproteobacteria	yehU	Histidine kinase	1
btsT	Pyruvate/proton symporter BtsT	Salmonella	cstA	5TM C-terminal transporter carbon starvation CstA	1952	1	1	1	1	1	1	1	1	1	1	1	1	1	1	1	1	1	1	1	1	1	1	1	1	1	1	1	1	1	1	1	1	1	1	1	1	1	1	1	1	1	1	1	1
btuB	Vitamin B12 transporter BtuB	Salmonella	btuB	Involved in the active translocation of vitamin B12 (cyanocobalamin) across the outer membrane to the periplasmic space. It derives its energy for transport by interacting with the trans-periplasmic membrane protein TonB	1953	1	1	1	1	1	1	1	1	1	1	1	1	1	1	1	1	1	1	1	1	1	1	1	1	1	1	1	1	1	1	1	1	1	1	1	1	1	1	1	1	1	1	1	1
btuB_1	Vitamin B12 transporter BtuB	Gammaproteobacteria	yncD	receptor	1
btuB_2	Vitamin B12 transporter BtuB	Salmonella	btuB	Involved in the active translocation of vitamin B12 (cyanocobalamin) across the outer membrane to the periplasmic space. It derives its energy for transport by interacting with the trans-periplasmic membrane protein TonB	5
btuB_3	Vitamin B12 transporter BtuB	Rhodocyclales		COG1629 Outer membrane receptor proteins	1
btuC	Vitamin B12 import system permease protein BtuC	Salmonella	btuC	Part of the ABC transporter complex BtuCDF involved in vitamin B12 import. Involved in the translocation of the substrate across the membrane	1954	1	1	1	1	1	1	1	1	1	1	1	1	1	1	1	1	1	1	1	1	1	1	1	1	1	1	1	1	1	1	1	1	1	1	1	1	1	1	1	1	1	1	1	1
btuC_2	Vitamin B12 import system permease protein BtuC	Gammaproteobacteria	fecC	Belongs to the binding-protein-dependent transport system permease family. FecCD subfamily	1
btuD_1	Vitamin B12 import ATP-binding protein BtuD	Salmonella	oppD	ABC transporter	1954	1	1	1	1	1	1	1	1	1	1	1	1	1	1	1	1	1	1	1	1	1	1	1	1	1	1	1	1	1	1	1	1	1	1	1	1	1	1	1	1	1	1	1	1
btuD_2	Vitamin B12 import ATP-binding protein BtuD	Salmonella	btuD	Part of the ABC transporter complex BtuCDF involved in vitamin B12 import. Responsible for energy coupling to the transport system	1947	1	1	1	1	1	1	1	1	1	1	1	1	1	1	1	1	1	1	1	1	1	1	1	1	1	1	1	1	1	1	1	1	1	1	1	1	1	1	1	1	1	1	1	1
btuD_3	Vitamin B12 import ATP-binding protein BtuD	Salmonella	oppF	Oligopeptide/dipeptide transporter	1954	1	1	1	1	1	1	1	1	1	1	1	1	1	1	1	1	1	1	1	1	1	1	1	1	1	1	1	1	1	1	1	1	1	1	1	1	1	1	1	1	1	1	1	1
btuD_4	Vitamin B12 import ATP-binding protein BtuD	Salmonella		ABC transporter transmembrane region	1954	1	1	1	1	1	1	1	1	1	1	1	1	1	1	1	1	1	1	1	1	1	1	1	1	1	1	1	1	1	1	1	1	1	1	1	1	1	1	1	1	1	1	1	1
btuD_5	Vitamin B12 import ATP-binding protein BtuD	Salmonella	modC	Part of the ABC transporter complex ModABC involved in molybdenum import. Responsible for energy coupling to the transport system	1954	1	1	1	1	1	1	1	1	1	1	1	1	1	1	1	1	1	1	1	1	1	1	1	1	1	1	1	1	1	1	1	1	1	1	1	1	1	1	1	1	1	1	1	1
btuD_6	Vitamin B12 import ATP-binding protein BtuD	Aeromonadales	yheS_2	of ABC transporters with duplicated ATPase domains	7
btuE	Thioredoxin/glutathione peroxidase BtuE	Salmonella	btuE	Non-specific peroxidase that can use thioredoxin or glutathione as a reducing agent	1954	1	1	1	1	1	1	1	1	1	1	1	1	1	1	1	1	1	1	1	1	1	1	1	1	1	1	1	1	1	1	1	1	1	1	1	1	1	1	1	1	1	1	1	1
btuF	Vitamin B12-binding protein	Salmonella	btuF	Part of the ABC transporter complex BtuCDF involved in vitamin B12 import. Binds vitamin B12 and delivers it to the periplasmic surface of BtuC	1953	1	1	1	1	1	1	1	1	1	1	1	1	1	1	1	1	1	1	1	1	1	1	1	1	1	1	1	1	1	1	1	1	1	1	1		1	1	1	1	1	1	1	1
btuR	Corrinoid adenosyltransferase	Salmonella	cobO	Required for both de novo synthesis of the corrin ring for the assimilation of exogenous corrinoids. Participates in the adenosylation of a variety of incomplete and complete corrinoids	1954	1	1	1	1	1	1	1	1	1	1	1	1	1	1	1	1	1	1	1	1	1	1	1	1	1	1	1	1	1	1	1	1	1	1	1	1	1	1	1	1	1	1	1	1
btuR_2	Corrinoid adenosyltransferase	Citrobacter	cobO	Required for both de novo synthesis of the corrin ring for the assimilation of exogenous corrinoids. Participates in the adenosylation of a variety of incomplete and complete corrinoids	1
bvgA	Virulence factors putative positive transcription regulator BvgA	Salmonella	fimZ	helix_turn_helix	1954	1	1	1	1	1	1	1	1	1	1	1	1	1	1	1	1	1	1	1	1	1	1	1	1	1	1	1	1	1	1	1	1	1	1	1	1	1	1	1	1	1	1	1	1
cadA	Inducible lysine decarboxylase	Salmonella	cadA	Orn/Lys/Arg decarboxylase	1954	1	1	1	1	1	1	1	1	1	1	1	1	1	1	1	1	1	1	1	1	1	1	1	1	1	1	1	1	1	1	1	1	1	1	1	1	1	1	1	1	1	1	1	1
cadA_2	Inducible lysine decarboxylase	Gammaproteobacteria	cadA	decarboxylase	5
cadB	putative cadaverine/lysine antiporter	Salmonella	cadB	Amino acid permease	1954	1	1	1	1	1	1	1	1	1	1	1	1	1	1	1	1	1	1	1	1	1	1	1	1	1	1	1	1	1	1	1	1	1	1	1	1	1	1	1	1	1	1	1	1
cadC	Transcriptional activator CadC	Salmonella	cadC	Transcriptional regulatory protein	1878	1	1	1	1	1	1	1	1	1	1	1	1	1	1	1	1	1	1	1	1	1	1	1	1	1	1	1	1	1	1	1	1	1	1	1	1	1	1	1	1	1	1	1	1
cadC_1	Transcriptional activator CadC	Salmonella	cadC	Transcriptional regulatory protein	1
caf1A	F1 capsule-anchoring protein	Salmonella	safC	PapC C-terminal domain	1951	1	1	1	1	1	1	1	1	1	1	1	1	1	1	1	1	1	1	1	1	1	1	1	1	1	1	1	1	1	1	1	1	1	1	1	1	1	1	1	1	1	1	1	1
caf1A_1	F1 capsule-anchoring protein	Gammaproteobacteria	safC	Usher protein	204																								1	1
caf1A_2	hypothetical protein	Gammaproteobacteria		Usher protein	15
caf1A_3	F1 capsule-anchoring protein	Yersinia	safC	outer membrane usher protein	2
caf1M	Chaperone protein caf1M	Salmonella	safB	Pili assembly chaperone PapD	1775	1	1	1	1	1	1	1	1	1	1	1	1	1	1	1	1	1	1	1	1	1	1	1	1	1	1	1	1	1	1	1	1	1	1	1	1	1	1	1	1	1	1	1	1
caf1M_1	Chaperone protein caf1M	Gammaproteobacteria	safB	chaperone	205																								1	1
caf1M_2	Chaperone protein caf1M	Gammaproteobacteria		chaperone	6
caf1M_3	Chaperone protein caf1M	Gammaproteobacteria	safB	chaperone	2
cai_	Colicin-A immunity protein				6
caiA_1	Crotonobetainyl-CoA reductase	Salmonella	ydiO	Catalyzes the reduction of crotonobetainyl-CoA to gamma- butyrobetainyl-CoA	1881	1	1	1	1	1				1								1	1	1		1	1		1	1	1		1			1	1			1	1	1	1	1	1		1	1	1
caiA_2	Crotonobetainyl-CoA reductase	Salmonella	caiA	Catalyzes the reduction of crotonobetainyl-CoA to gamma- butyrobetainyl-CoA	1954	1	1	1	1	1	1	1	1	1	1	1	1	1	1	1	1	1	1	1	1	1	1	1	1	1	1	1	1	1	1	1	1	1	1	1	1	1	1	1	1	1	1	1	1
caiA_3	Crotonobetainyl-CoA reductase	Citrobacter	ydiO	acyl-CoA dehydrogenase	1					1
caiB	L-carnitine CoA-transferase	Salmonella	caiB	Catalyzes the reversible transfer of the CoA moiety from gamma-butyrobetainyl-CoA to L-carnitine to generate L-carnitinyl- CoA and gamma-butyrobetaine. Is also able to catalyze the reversible transfer of the CoA moiety from gamma-butyrobetainyl- CoA or L-carnitinyl-CoA to crotonobetaine to generate crotonobetainyl-CoA	1954	1	1	1	1	1	1	1	1	1	1	1	1	1	1	1	1	1	1	1	1	1	1	1	1	1	1	1	1	1	1	1	1	1	1	1	1	1	1	1	1	1	1	1	1
caiC	Crotonobetaine/carnitine--CoA ligase	Salmonella	caiC	Could catalyze the transfer of CoA to carnitine	1954	1	1	1	1	1	1	1	1	1	1	1	1	1	1	1	1	1	1	1	1	1	1	1	1	1	1	1	1	1	1	1	1	1	1	1	1	1	1	1	1	1	1	1	1
caiD	Carnitinyl-CoA dehydratase	Salmonella	caiD	Catalyzes the reversible dehydration of L-carnitinyl-CoA to crotonobetainyl-CoA	1953	1	1	1	1	1	1	1	1	1	1	1	1	1	1	1	1	1	1	1	1	1	1	1	1	1	1	1	1	1	1	1	1	1	1	1	1	1	1	1	1	1	1	1	1
caiE	Carnitine operon protein CaiE	Salmonella	caiE	Overproduction of CaiE stimulates the activity of CaiB and CaiD	1953	1	1	1	1	1	1	1	1	1	1	1	1	1	1	1	1	1	1	1	1	1	1	1	1	1	1	1	1	1	1	1	1	1	1	1	1	1	1	1	1	1	1	1	1
caiT	L-carnitine/gamma-butyrobetaine antiporter	Salmonella	caiT	Catalyzes the exchange of L-carnitine for gamma- butyrobetaine and related betaines	1881	1	1	1	1	1	1	1	1	1	1	1	1	1	1	1	1	1	1	1	1	1	1	1	1	1	1	1	1	1	1	1	1	1	1	1	1	1	1	1	1	1	1	1	1
caiT_2	L-carnitine/gamma-butyrobetaine antiporter	Enterobacter	yeaV	Belongs to the BCCT transporter (TC 2.A.15) family	1
can	Carbonic anhydrase 2	Salmonella	can	Reversible hydration of carbon dioxide	1954	1	1	1	1	1	1	1	1	1	1	1	1	1	1	1	1	1	1	1	1	1	1	1	1	1	1	1	1	1	1	1	1	1	1	1	1	1	1	1	1	1	1	1	1
carA	Carbamoyl-phosphate synthase small chain	Salmonella	carA	Carbamoyl-phosphate synthase small chain	1953	1	1	1	1	1	1	1	1	1	1	1	1	1	1	1	1	1	1	1	1	1	1	1	1	1	1	1	1	1	1	1	1	1	1	1	1	1	1	1	1	1	1	1	1
carA_2	Caffeate CoA-transferase	Shewanellaceae		CoA transferase having broad substrate specificity for short-chain acyl-CoA thioesters with the activity decreasing when the length of the carboxylic acid chain exceeds four carbons	1
carB	Carbamoyl-phosphate synthase large chain	Salmonella	carB	Carbamoyl-phosphate synthetase large chain	1952	1	1	1	1	1	1	1	1	1	1	1	1	1	1	1	1	1	1	1	1	1	1	1	1	1	1	1	1	1	1	1	1	1	1	1	1	1	1	1	1	1	1	1	1
casC	CRISPR system Cascade subunit CasC	Salmonella	casC	CT1975-like protein	1932	1	1	1		1	1	1	1	1	1	1	1	1	1	1	1	1	1	1	1	1	1	1	1	1	1	1	1	1	1	1	1	1	1	1	1	1	1	1	1	1	1	1	1
casC_2	CRISPR system Cascade subunit CasC	Citrobacter	casC	CT1975-like protein	1
casD	hypothetical protein	Salmonella	cas5e	CRISPR-associated protein (Cas_Cas5)	1932	1	1	1		1	1	1	1	1	1	1	1	1	1	1	1	1	1	1	1	1	1	1	1	1	1	1	1	1	1	1	1	1	1	1	1	1	1	1	1	1	1	1	1
casE	CRISPR system Cascade subunit CasE	Salmonella	cse3	CRISPR associated protein	1928	1	1	1		1	1	1	1	1	1	1	1	1	1	1	1	1	1	1	1	1	1	1	1	1	1	1	1	1	1	1	1	1	1	1	1	1	1	1	1	1	1	1	1
cat_1	Chloramphenicol acetyltransferase	Lachnoclostridium	cat	This enzyme is an effector of chloramphenicol resistance in bacteria	13
cat_2	Chloramphenicol acetyltransferase	Lachnoclostridium	cat	This enzyme is an effector of chloramphenicol resistance in bacteria	9
catD	Arylesterase	Escherichia		alpha/beta hydrolase fold	8
catM	HTH-type transcriptional regulator CatM	Salmonella		LysR substrate binding domain	1951	1	1	1	1	1	1	1	1	1	1	1	1	1	1	1	1	1	1	1	1	1	1	1	1	1	1	1	1	1	1	1	1	1	1	1	1	1	1	1	1	1	1	1	1
cba	Colicin-B	Serratia		Colicin pore forming domain	6
cba_2	Colicin-B	Serratia		Colicin pore forming domain	1
cbeA	Cytoskeleton bundling-enhancing antitoxin CbeA	Pectobacterium	yeeU	CbeA_antitoxin	137
cbeA_2	Cytoskeleton bundling-enhancing antitoxin CbeA	Gammaproteobacteria	yeeU	CbeA_antitoxin	9
cbiA	Cobyrinate ac-diamide synthase	Salmonella	cbiA	Catalyzes the ATP-dependent amidation of the two carboxylate groups at positions a and c of cobyrinate	1931	1	1	1	1	1	1	1	1	1	1	1	1	1	1	1	1	1	1	1	1	1	1	1	1	1	1	1	1	1	1	1	1	1	1	1	1	1	1	1	1	1	1	1	1
cbiC	Cobalt-precorrin-8 methylmutase	Gammaproteobacteria	cbiC	Precorrin-8X methylmutase	1933	1	1	1	1	1	1	1	1	1	1	1	1	1	1	1	1	1	1	1	1	1	1	1	1	1	1	1	1	1	1	1	1	1	1	1	1	1	1	1	1	1	1	1	1
cbiD	Cobalt-precorrin-5B C(1)-methyltransferase	Salmonella	cbiD	Catalyzes the methylation of C-1 in cobalt-precorrin-5B to form cobalt-precorrin-6A	1933	1	1	1	1	1	1	1	1	1	1	1	1	1	1	1	1	1	1	1	1	1	1	1	1	1	1	1	1	1	1	1	1	1	1	1	1	1	1	1	1	1	1	1	1
cbiE	Cobalt-precorrin-7 C(5)-methyltransferase	Salmonella	cbiE	Catalyzes the methylation of C-5 in	1933	1	1	1	1	1	1	1	1	1	1	1	1	1	1	1	1	1	1	1	1	1	1	1	1	1	1	1	1	1	1	1	1	1	1	1	1	1	1	1	1	1	1	1	1
cbiF	Cobalt-precorrin-4 C(11)-methyltransferase	Salmonella	cobM	Tetrapyrrole (Corrin/Porphyrin) Methylases	1933	1	1	1	1	1	1	1	1	1	1	1	1	1	1	1	1	1	1	1	1	1	1	1	1	1	1	1	1	1	1	1	1	1	1	1	1	1	1	1	1	1	1	1	1
cbiG	Cobalt-precorrin-5A hydrolase	Salmonella	cbiG	Cobalamin synthesis G C-terminus	1950	1	1	1	1	1	1	1	1	1	1	1	1	1	1	1	1	1	1	1	1	1	1	1	1	1	1	1	1	1	1	1	1	1	1	1	1	1	1	1	1	1	1	1	1
cbiH	putative cobalt-factor III C(17)-methyltransferase	Salmonella	cobJ	Tetrapyrrole (Corrin/Porphyrin) Methylases	1953	1	1	1	1	1	1	1	1	1	1	1	1	1	1	1	1	1	1	1	1	1	1	1	1	1	1	1	1	1	1	1	1	1	1	1	1	1	1	1	1	1	1	1	1
cbiJ	Cobalt-precorrin-6A reductase	Gammaproteobacteria	cobK	reductase	1950	1	1	1	1	1	1	1	1	1	1	1	1	1	1	1	1	1	1	1	1	1	1	1	1	1	1	1	1	1	1	1	1	1	1	1	1	1	1	1	1	1	1	1	1
cbiK	Sirohydrochlorin cobaltochelatase	Gammaproteobacteria	cbiK	Catalyzes the insertion of Co(2 ) into sirohydrochlorin	1954	1	1	1	1	1	1	1	1	1	1	1	1	1	1	1	1	1	1	1	1	1	1	1	1	1	1	1	1	1	1	1	1	1	1	1	1	1	1	1	1	1	1	1	1
cbiL	Cobalt-precorrin-2 C(20)-methyltransferase	Salmonella	cobI	Tetrapyrrole (Corrin/Porphyrin) Methylases	1954	1	1	1	1	1	1	1	1	1	1	1	1	1	1	1	1	1	1	1	1	1	1	1	1	1	1	1	1	1	1	1	1	1	1	1	1	1	1	1	1	1	1	1	1
cbiM	Cobalt transport protein CbiM	Gammaproteobacteria	cbiM	Part of the energy-coupling factor (ECF) transporter complex CbiMNOQ involved in cobalt import	1954	1	1	1	1	1	1	1	1	1	1	1	1	1	1	1	1	1	1	1	1	1	1	1	1	1	1	1	1	1	1	1	1	1	1	1	1	1	1	1	1	1	1	1	1
cbiN	Cobalt transport protein CbiN	Salmonella	cbiN	Part of the energy-coupling factor (ECF) transporter complex CbiMNOQ involved in cobalt import	1954	1	1	1	1	1	1	1	1	1	1	1	1	1	1	1	1	1	1	1	1	1	1	1	1	1	1	1	1	1	1	1	1	1	1	1	1	1	1	1	1	1	1	1	1
cbiO	Cobalt import ATP-binding protein CbiO	Salmonella	cbiO	Part of the energy-coupling factor (ECF) transporter complex CbiMNOQ involved in cobalt import. Presumably responsible for energy coupling to the transport system	1953	1	1	1	1	1	1	1	1	1	1	1	1	1	1	1	1	1	1	1	1	1	1	1	1	1	1	1	1	1	1	1	1	1	1	1	1	1	1	1	1	1	1	1	1
cbiQ	Cobalt transport protein CbiQ	Salmonella	cbiQ	Cobalt transport protein	1954	1	1	1	1	1	1	1	1	1	1	1	1	1	1	1	1	1	1	1	1	1	1	1	1	1	1	1	1	1	1	1	1	1	1	1	1	1	1	1	1	1	1	1	1
cbiT	Cobalt-precorrin-6B C(15)-methyltransferase (decarboxylating)	Salmonella	cbiT	catalyzes the methylation of	1933	1	1	1	1	1	1	1	1	1	1	1	1	1	1	1	1	1	1	1	1	1	1	1	1	1	1	1	1	1	1	1	1	1	1	1	1	1	1	1	1	1	1	1	1
cbpA	Curved DNA-binding protein	Salmonella	cbpA	displays overlapping activities with DnaJ	1954	1	1	1	1	1	1	1	1	1	1	1	1	1	1	1	1	1	1	1	1	1	1	1	1	1	1	1	1	1	1	1	1	1	1	1	1	1	1	1	1	1	1	1	1
cbpM	Chaperone modulatory protein CbpM	Salmonella	cbpM	Interacts with CbpA and inhibits both the DnaJ-like co- chaperone activity and the DNA binding activity of CbpA. Together with CbpA	1954	1	1	1	1	1	1	1	1	1	1	1	1	1	1	1	1	1	1	1	1	1	1	1	1	1	1	1	1	1	1	1	1	1	1	1	1	1	1	1	1	1	1	1	1
cbrB	Inner membrane protein CbrB	Gammaproteobacteria	yieI		2
cbtA	hypothetical protein	Gammaproteobacteria	cbtA	inhibits FtsZ GTP-dependent polymerization and GTPase activity as well as MreB ATP-dependent polymerization. Binds to both the N- and C-terminus of FtsZ	138
cbtA_2	Cytoskeleton-binding toxin CbtA	Gammaproteobacteria		CbtA_toxin of type IV toxin-antitoxin system	1
cca	Multifunctional CCA protein	Salmonella	cca	Catalyzes the addition and repair of the essential 3'- terminal CCA sequence in tRNAs without using a nucleic acid template. Adds these three nucleotides in the order of C	1953	1	1	1	1	1	1	1	1	1	1	1	1	1	1	1	1	1	1	1	1	1	1	1	1	1	1	1	1	1	1	1	1	1	1	1	1	1	1	1	1	1	1	1	1
cca_2	Multifunctional CCA protein	Salmonella	cca	Catalyzes the addition and repair of the essential 3'- terminal CCA sequence in tRNAs without using a nucleic acid template. Adds these three nucleotides in the order of C	1
ccdA	Antitoxin CcdA	Escherichia	ccdA	Post-segregation antitoxin CcdA	100																		1	1													1									1
ccdA_1	Antitoxin CcdA	Escherichia	ccdA	Post-segregation antitoxin CcdA	3
ccdA_2	Antitoxin CcdA	Gammaproteobacteria	ccdA	PFAM Post-segregation antitoxin CcdA	4
ccdB	Toxin CcdB	Escherichia	ccdB	CcdB protein	100																		1	1													1									1
ccdB_1	Toxin CcdB	Gammaproteobacteria	ccdB	PFAM CcdB protein	4
ccdB_2	Toxin CcdB	Citrobacter	ccdB	CcdB protein	5
ccdB_3	Toxin CcdB	Pectobacterium	ccdB	CcdB protein	1
ccmA	Cytochrome c biogenesis ATP-binding export protein CcmA	Salmonella	ccmA	once thought to export heme	592	1	1		1		1				1		1			1	1	1				1		1	1	1	1								1				1
ccmA_2	Cytochrome c biogenesis ATP-binding export protein CcmA	Salmonella	ccmA	once thought to export heme	1
ccmB	Heme exporter protein B	Salmonella	ccmB	Required for the export of heme to the periplasm for the biogenesis of c-type cytochromes	448											1																															1	1	1
ccmB_1	Heme exporter protein B	Citrobacter	ccmB	Required for the export of heme to the periplasm for the biogenesis of c-type cytochromes	4
ccmB_2	Heme exporter protein B	Citrobacter	ccmB	Required for the export of heme to the periplasm for the biogenesis of c-type cytochromes	3
ccmC	Heme exporter protein C	Salmonella	ccmC	Required for the export of heme to the periplasm for the biogenesis of c-type cytochromes	580								1	1		1			1		1				1			1							1					1	1	1		1	1			1	1
ccmC_1	Heme exporter protein C	Salmonella	ccmC	Required for the export of heme to the periplasm for the biogenesis of c-type cytochromes	5
ccmC_2	Heme exporter protein C	Salmonella	ccmC	Required for the export of heme to the periplasm for the biogenesis of c-type cytochromes	2
ccmD	Heme exporter protein D	Salmonella	ccmD	Heme exporter protein D (CcmD)	525					1	1					1		1	1		1				1		1	1			1							1				1		1	1	1
ccmD_1	Heme exporter protein D	Salmonella	ccmD	Heme exporter protein D (CcmD)	11
ccmD_2	Heme exporter protein D	Salmonella	ccmD	Heme exporter protein D (CcmD)	2
ccmE	Cytochrome c-type biogenesis protein CcmE	Salmonella	ccmE	Heme chaperone required for the biogenesis of c-type cytochromes. Transiently binds heme delivered by CcmC and transfers the heme to apo-cytochromes in a process facilitated by CcmF and CcmH	1063			1		1	1				1	1	1	1	1		1	1	1		1	1		1			1	1					1	1				1	1	1	1	1	1	1	1
ccmE_2	Cytochrome c-type biogenesis protein CcmE	Salmonella	ccmE	Heme chaperone required for the biogenesis of c-type cytochromes. Transiently binds heme delivered by CcmC and transfers the heme to apo-cytochromes in a process facilitated by CcmF and CcmH	1
ccmF	Cytochrome c-type biogenesis protein CcmF	Salmonella	ccmF	Cytochrome c-type biogenesis protein CcmF C-terminal	777					1	1					1		1	1		1				1		1	1			1						1	1				1	1	1	1	1		1	1
ccmF_1	hypothetical protein	Salmonella	ccmF	Cytochrome c-type biogenesis protein CcmF C-terminal	1942	1	1	1		1	1	1	1	1	1	1	1	1	1	1	1	1	1	1	1	1	1	1	1	1	1	1	1	1	1	1	1	1	1	1	1	1	1	1	1	1	1	1	1
ccmF_2	Cytochrome c-type biogenesis protein CcmF	Salmonella	ccmF	Cytochrome c-type biogenesis protein CcmF C-terminal	3
ccmF_3	Cytochrome c-type biogenesis protein CcmF	Salmonella	ccmF	Cytochrome c-type biogenesis protein CcmF C-terminal	1
ccmF_5	Cytochrome c-type biogenesis protein CcmF	Salmonella	ccmF	Cytochrome c-type biogenesis protein CcmF C-terminal	1
ccmH	Cytochrome c-type biogenesis protein CcmH	Salmonella	ccmH	Cytochrome c-type biogenesis protein	173																																											1	1
ccmH_1	Cytochrome c-type biogenesis protein CcmH	Salmonella	ccmH	Cytochrome c-type biogenesis protein	1020	1	1	1	1	1													1	1					1	1	1	1		1					1							1	1
ccmH_2	Cytochrome c-type biogenesis protein CcmH	Salmonella	ccmH	Cytochrome c-type biogenesis protein	1189	1	1	1	1	1	1	1	1	1	1	1	1	1	1	1	1	1	1	1	1	1	1	1	1	1	1	1	1	1	1	1	1	1	1	1	1	1	1	1	1	1
ccmL	Carbon dioxide concentrating mechanism protein CcmL	Gammaproteobacteria	pduN	utilization protein	1923	1	1	1	1	1	1	1	1	1	1	1	1	1	1	1	1	1	1	1	1	1	1	1	1	1	1	1	1	1	1	1	1	1	1	1	1	1	1	1	1	1	1	1	1
ccpA	hypothetical protein	Salmonella	yhjA	Di-haem cytochrome c peroxidase	1947	1	1	1	1	1	1	1	1	1	1	1	1	1	1	1	1	1	1	1	1	1	1	1	1	1	1	1	1	1	1	1	1	1	1	1	1	1	1	1	1	1	1	1	1
cda	Colicin-D	Gammaproteobacteria		PAAR repeat-containing protein	1
cdaR	Carbohydrate diacid regulator	Salmonella	cdaR	Putative sugar diacid recognition	1938	1	1	1	1	1	1	1	1	1	1	1	1	1	1	1	1	1	1	1	1	1	1	1	1	1	1	1	1	1	1	1	1	1	1	1	1	1	1	1	1	1	1	1	1
cdaR_1	Carbohydrate diacid regulator	Salmonella	cdaR	Putative sugar diacid recognition	380		1		1																				1	1																		1	1
cdd	Cytidine deaminase	Salmonella	cdd	This enzyme scavenges exogenous and endogenous cytidine and 2'-deoxycytidine for UMP synthesis	1867	1	1	1	1	1	1	1	1	1	1	1	1	1	1	1	1	1	1	1	1	1	1	1	1	1	1	1	1	1	1	1	1	1	1	1	1	1	1	1	1	1	1	1	1
cdgI	putative diguanylate cyclase CdgI	Escherichia	yeaI	negative regulation of cell motility	4
cdh	CDP-diacylglycerol pyrophosphatase	Salmonella	cdh	CDP-diacylglycerol pyrophosphatase	1954	1	1	1	1	1	1	1	1	1	1	1	1	1	1	1	1	1	1	1	1	1	1	1	1	1	1	1	1	1	1	1	1	1	1	1	1	1	1	1	1	1	1	1	1
cdh_2	CDP-diacylglycerol pyrophosphatase	Salmonella	cdh	CDP-diacylglycerol pyrophosphatase	146		1																																									1	1
cdhR	HTH-type transcriptional regulator CdhR	Pantoea	adpA	DJ-1/PfpI family	1
cdiI4	Immunity protein CdiI-o11	Gammaproteobacteria		Pfam:DUF1436	27
cdr	Coenzyme A disulfide reductase	Gammaproteobacteria	cdr	Pyridine nucleotide-disulphide oxidoreductase	1
cdsA	Phosphatidate cytidylyltransferase	Salmonella	cdsA	Cytidylyltransferase family	1954	1	1	1	1	1	1	1	1	1	1	1	1	1	1	1	1	1	1	1	1	1	1	1	1	1	1	1	1	1	1	1	1	1	1	1	1	1	1	1	1	1	1	1	1
cdtA	Cytolethal distending toxin subunit A	Pasteurellales	cdtA	Cytolethal distending toxin subunit A	5
cdtB	Cytolethal distending toxin subunit B	Salmonella	cdtB	Endonuclease/Exonuclease/phosphatase family	9				1
cea	Colicin-E1	Proteobacteria		Colicin pore forming domain	11
ceaC	Colicin-E3	Bacteria			1
cecR	HTH-type transcriptional dual regulator CecR	Salmonella	ybiH	Domain of unknown function (DUF1956)	1954	1	1	1	1	1	1	1	1	1	1	1	1	1	1	1	1	1	1	1	1	1	1	1	1	1	1	1	1	1	1	1	1	1	1	1	1	1	1	1	1	1	1	1	1
cedA	Cell division activator CedA	Salmonella	cedA	Activates the cell division inhibited by chromosomal DNA over-replication	1953	1	1	1	1	1	1	1	1	1	1	1	1	1	1	1	1	1	1	1	1	1	1	1	1	1	1	1	1	1	1	1	1	1	1	1	1	1	1	1	1	1	1	1	1
cesT	Tir chaperone	Salmonella		Tir chaperone protein (CesT) family	1952	1	1	1	1	1	1	1	1	1	1	1	1	1	1	1	1	1	1	1	1	1	1	1	1	1	1	1	1	1	1	1	1	1	1	1	1	1	1	1	1	1	1	1	1
cfa	Cyclopropane-fatty-acyl-phospholipid synthase	Salmonella	cfa	FtsJ-like methyltransferase	1953	1	1	1	1	1	1	1	1	1	1	1	1	1	1	1	1	1	1	1	1	1	1	1	1	1	1	1	1	1	1	1	1	1	1	1	1	1	1	1	1	1	1	1	1
cfa_2	Cyclopropane-fatty-acyl-phospholipid synthase	Pantoea	cfa	Catalyzes the transfer of a methylene group from S-adenosyl-L-methionine to the cis double bond of an unsaturated fatty acid chain resulting in the replacement of the double bond with a methylene bridge	1
cfaB	CFA/I fimbrial subunit B	Gammaproteobacteria	cblA	CS1 type fimbrial major subunit	154				1
cfaD	CFA/I fimbrial subunit D	Citrobacter		helix_turn_helix	3
cfaE	hypothetical protein	Gammaproteobacteria	tcfD	CblD family pilus biogenesis initiator protein	146				1
cfaE_1	CFA/I fimbrial subunit E	Gammaproteobacteria	tcfD	CblD family pilus biogenesis initiator protein	8
cfaE_2	CFA/I fimbrial subunit E	Gammaproteobacteria	tcfD	CblD family pilus biogenesis initiator protein	6
cfxP	Phosphoribulokinase plasmid	Salmonella	prkB	Phosphoribulokinase / Uridine kinase family	1954	1	1	1	1	1	1	1	1	1	1	1	1	1	1	1	1	1	1	1	1	1	1	1	1	1	1	1	1	1	1	1	1	1	1	1	1	1	1	1	1	1	1	1	1
chaA	Sodium-potassium/proton antiporter ChaA	Salmonella	chaA	Sodium/calcium exchanger protein	1954	1	1	1	1	1	1	1	1	1	1	1	1	1	1	1	1	1	1	1	1	1	1	1	1	1	1	1	1	1	1	1	1	1	1	1	1	1	1	1	1	1	1	1	1
chaB	Putative cation transport regulator ChaB	Salmonella	chaB	ChaB	1936	1	1	1	1	1	1	1	1	1	1	1	1	1	1	1	1	1	1	1	1	1	1	1	1	1	1	1	1	1	1	1	1	1	1	1	1	1	1	1	1	1	1	1	1
chbA	PTS system NN'-diacetylchitobiose-specific EIIA component	Salmonella	celC	PTS system	1954	1	1	1	1	1	1	1	1	1	1	1	1	1	1	1	1	1	1	1	1	1	1	1	1	1	1	1	1	1	1	1	1	1	1	1	1	1	1	1	1	1	1	1	1
chbB	PTS system NN'-diacetylchitobiose-specific EIIB component	Salmonella	chbB	PTS system	1954	1	1	1	1	1	1	1	1	1	1	1	1	1	1	1	1	1	1	1	1	1	1	1	1	1	1	1	1	1	1	1	1	1	1	1	1	1	1	1	1	1	1	1	1
chbC	PTS system NN'-diacetylchitobiose-specific EIIC component	Salmonella	celB	The phosphoenolpyruvate-dependent sugar phosphotransferase system (PTS)	1953	1	1	1	1	1	1	1	1	1	1	1	1	1	1	1	1	1	1	1	1	1	1	1	1	1	1	1	1	1	1	1	1	1	1	1	1	1	1	1	1	1	1	1	1
chbF	6-phospho-beta-glucosidase	Salmonella	chbF	Family 4 glycosyl hydrolase	1954	1	1	1	1	1	1	1	1	1	1	1	1	1	1	1	1	1	1	1	1	1	1	1	1	1	1	1	1	1	1	1	1	1	1	1	1	1	1	1	1	1	1	1	1
chbG	Chitooligosaccharide deacetylase ChbG	Salmonella	chbG	Involved in the degradation of chitin. ChbG is essential for growth on the acetylated chitooligosaccharides chitobiose and chitotriose but is dispensable for growth on cellobiose and chitosan dimer	1954	1	1	1	1	1	1	1	1	1	1	1	1	1	1	1	1	1	1	1	1	1	1	1	1	1	1	1	1	1	1	1	1	1	1	1	1	1	1	1	1	1	1	1	1
chbR	HTH-type transcriptional regulator ChbR	Salmonella	chbR	AraC-like ligand binding domain	1954	1	1	1	1	1	1	1	1	1	1	1	1	1	1	1	1	1	1	1	1	1	1	1	1	1	1	1	1	1	1	1	1	1	1	1	1	1	1	1	1	1	1	1	1
cheA	Chemotaxis protein CheA	Salmonella	cheA	Signal transducing histidine kinase	1954	1	1	1	1	1	1	1	1	1	1	1	1	1	1	1	1	1	1	1	1	1	1	1	1	1	1	1	1	1	1	1	1	1	1	1	1	1	1	1	1	1	1	1	1
cheB	Protein-glutamate methylesterase/protein-glutamine glutaminase	Salmonella	cheB	catalyzes the demethylation of specific methylglutamate residues introduced into the chemoreceptors (methyl-accepting chemotaxis proteins) by CheR	1954	1	1	1	1	1	1	1	1	1	1	1	1	1	1	1	1	1	1	1	1	1	1	1	1	1	1	1	1	1	1	1	1	1	1	1	1	1	1	1	1	1	1	1	1
cheR	Chemotaxis protein methyltransferase	Salmonella	cheR	Methylation of the membrane-bound methyl-accepting chemotaxis proteins (MCP) to form gamma-glutamyl methyl ester residues in MCP	1954	1	1	1	1	1	1	1	1	1	1	1	1	1	1	1	1	1	1	1	1	1	1	1	1	1	1	1	1	1	1	1	1	1	1	1	1	1	1	1	1	1	1	1	1
cheV	Chemotaxis protein CheV	Salmonella	cheV	CheW-like domain	1954	1	1	1	1	1	1	1	1	1	1	1	1	1	1	1	1	1	1	1	1	1	1	1	1	1	1	1	1	1	1	1	1	1	1	1	1	1	1	1	1	1	1	1	1
cheV_1	Chemotaxis protein CheV	Salmonella	cheV	CheW-like domain	1		1
cheW	Chemotaxis protein CheW	Salmonella	cheW	CheW-like domain	1953	1	1		1	1	1	1	1	1	1	1	1	1	1	1	1	1	1	1	1	1	1	1	1	1	1	1	1	1	1	1	1	1	1	1	1	1	1	1	1	1	1	1	1
cheY	Chemotaxis protein CheY	Salmonella		Response regulator receiver domain	1954	1	1	1	1	1	1	1	1	1	1	1	1	1	1	1	1	1	1	1	1	1	1	1	1	1	1	1	1	1	1	1	1	1	1	1	1	1	1	1	1	1	1	1	1
cheZ	Protein phosphatase CheZ	Salmonella	cheZ	Plays an important role in bacterial chemotaxis signal transduction pathway by accelerating the dephosphorylation of phosphorylated CheY (CheY-P)	1954	1	1	1	1	1	1	1	1	1	1	1	1	1	1	1	1	1	1	1	1	1	1	1	1	1	1	1	1	1	1	1	1	1	1	1	1	1	1	1	1	1	1	1	1
chi2	hypothetical protein	Salmonella		Glyco_18	359		1		1																				1	1												1						1	1
chiP	Chitoporin	Salmonella	chiP	outer membrane porin	1954	1	1	1	1	1	1	1	1	1	1	1	1	1	1	1	1	1	1	1	1	1	1	1	1	1	1	1	1	1	1	1	1	1	1	1	1	1	1	1	1	1	1	1	1
chiP_1	Chitoporin	Salmonella	chiP	outer membrane porin	1
chiP_2	Chitoporin	Escherichia	chiP	amino disaccharide metabolic process	1
chiQ	putative lipoprotein ChiQ	Salmonella	ybfN	YbfN-like lipoprotein	1954	1	1	1	1	1	1	1	1	1	1	1	1	1	1	1	1	1	1	1	1	1	1	1	1	1	1	1	1	1	1	1	1	1	1	1	1	1	1	1	1	1	1	1	1
cho	Excinuclease cho	Salmonella	cho	Nuclease subunit of the excinuclease complex	1953	1	1	1	1	1	1	1	1	1	1	1	1	1	1	1	1	1	1	1	1	1	1	1	1	1	1	1	1	1	1	1	1	1	1	1	1	1	1	1	1	1	1	1	1
chrR	Quinone reductase	Salmonella	yieF	NADPH-dependent FMN reductase	1954	1	1	1	1	1	1	1	1	1	1	1	1	1	1	1	1	1	1	1	1	1	1	1	1	1	1	1	1	1	1	1	1	1	1	1	1	1	1	1	1	1	1	1	1
chrR_2	Quinone reductase	Salmonella	yieF	NADPH-dependent FMN reductase	1
chuR_1	Anaerobic sulfatase-maturating enzyme	Salmonella		Iron-sulfur cluster-binding domain	1951	1	1	1	1	1	1	1	1	1	1	1	1	1	1	1	1	1	1	1	1	1	1	1	1	1	1	1	1	1	1	1	1	1	1	1	1	1	1	1	1	1	1	1	1
chuR_2	Anaerobic sulfatase-maturating enzyme	Salmonella		Iron-sulfur cluster-binding domain	1757	1		1		1	1	1	1	1	1	1	1	1	1	1	1	1	1	1	1	1	1	1	1	1	1	1	1	1	1	1	1	1	1	1	1	1	1	1	1	1	1
chuR_3	Anaerobic sulfatase-maturating enzyme	Salmonella		Iron-sulfur cluster-binding domain	1954	1	1	1	1	1	1	1	1	1	1	1	1	1	1	1	1	1	1	1	1	1	1	1	1	1	1	1	1	1	1	1	1	1	1	1	1	1	1	1	1	1	1	1	1
chuR_4	hypothetical protein	Salmonella	yidF	radical SAM domain protein	1953	1	1	1	1	1	1	1	1	1	1	1	1	1	1	1	1	1	1	1	1	1	1	1	1	1	1	1	1	1	1	1	1	1	1	1	1	1	1	1	1	1	1	1	1
cia	Colicin-Ia	Erwinia		Colicin pore forming domain	232									1					1	1	1		1	1	1										1	1	1	1		1				1	1	1
cia_2	Colicin-Ia	Erwinia		Colicin pore forming domain	2
cia_3_	Colicin-Ia				1
cidA	Holin-like protein CidA	Salmonella	cidA	LrgA family	1954	1	1	1	1	1	1	1	1	1	1	1	1	1	1	1	1	1	1	1	1	1	1	1	1	1	1	1	1	1	1	1	1	1	1	1	1	1	1	1	1	1	1	1	1
cimH	Citrate/malate transporter	Gammaproteobacteria	maeN	Uptake of citrate across the boundary membrane with the concomitant uptake of a sodium ion (symport system)	1
cinA	Putative competence-damage inducible protein	Salmonella	cinA	Probable molybdopterin binding domain	1
cirA	Colicin I receptor	Salmonella	cirA	Outer membrane protein beta-barrel family	1846	1	1	1	1	1	1	1	1	1	1	1	1	1	1	1	1		1	1	1	1	1	1	1	1	1	1	1	1	1	1	1	1	1	1	1	1	1	1	1	1	1	1	1
cirA_1	Colicin I receptor	Escherichia	bfrA	Colicin I receptor	3
cirA_2	Colicin I receptor	Escherichia	bfrA	Colicin I receptor	4
cirA_3	Colicin I receptor	Escherichia	bfrA	Colicin I receptor	1
citA	Sensor histidine kinase CitA	Salmonella	citA	Single cache domain 3	989		1									1							1						1	1			1															1	1
citB	Transcriptional regulatory protein CitB	Salmonella	dpiA	Transcriptional regulator	1954	1	1	1	1	1	1	1	1	1	1	1	1	1	1	1	1	1	1	1	1	1	1	1	1	1	1	1	1	1	1	1	1	1	1	1	1	1	1	1	1	1	1	1	1
citC_1	[Citrate [pro-3S]-lyase] ligase	Salmonella	citC	Acetylation of prosthetic group (2-(5''-phosphoribosyl)- 3'-dephosphocoenzyme-A) of the gamma subunit of citrate lyase	1909	1	1	1	1	1	1	1	1	1	1	1	1	1	1	1	1	1	1	1	1	1	1	1	1	1	1	1	1			1	1	1	1	1	1	1	1	1	1		1	1	1
citC_2	[Citrate [pro-3S]-lyase] ligase	Salmonella	citC	Acetylation of prosthetic group (2-(5''-phosphoribosyl)- 3'-dephosphocoenzyme-A) of the gamma subunit of citrate lyase	1954	1	1	1	1	1	1	1	1	1	1	1	1	1	1	1	1	1	1	1	1	1	1	1	1	1	1	1	1	1	1	1	1	1	1	1	1	1	1	1	1	1	1	1	1
citC_3	[Citrate [pro-3S]-lyase] ligase	Escherichia	citC	Acetylation of prosthetic group (2-(5''-phosphoribosyl)- 3'-dephosphocoenzyme-A) of the gamma subunit of citrate lyase	2
citD_1	Citrate lyase acyl carrier protein	Salmonella	citD	Covalent carrier of the coenzyme of citrate lyase	1952	1	1	1	1	1	1	1	1	1	1	1	1	1	1	1	1	1	1	1	1	1	1	1	1	1	1	1	1	1	1	1	1	1	1	1	1	1	1	1	1	1	1	1	1
citD_2	Citrate lyase acyl carrier protein	Salmonella	citD	Covalent carrier of the coenzyme of citrate lyase	1954	1	1	1	1	1	1	1	1	1	1	1	1	1	1	1	1	1	1	1	1	1	1	1	1	1	1	1	1	1	1	1	1	1	1	1	1	1	1	1	1	1	1	1	1
citD_3	Citrate lyase acyl carrier protein	Escherichia	citD	Covalent carrier of the coenzyme of citrate lyase	2
citE_1	Citrate lyase subunit beta	Salmonella	citE	C-C_Bond_Lyase of the TIM-Barrel fold	1954	1	1	1	1	1	1	1	1	1	1	1	1	1	1	1	1	1	1	1	1	1	1	1	1	1	1	1	1	1	1	1	1	1	1	1	1	1	1	1	1	1	1	1	1
citE_2	Citrate lyase subunit beta	Salmonella	citE	C-C_Bond_Lyase of the TIM-Barrel fold	1954	1	1	1	1	1	1	1	1	1	1	1	1	1	1	1	1	1	1	1	1	1	1	1	1	1	1	1	1	1	1	1	1	1	1	1	1	1	1	1	1	1	1	1	1
citE_3	Citrate lyase subunit beta	Escherichia	citE	Belongs to the HpcH HpaI aldolase family	2
citF_1	Citrate lyase alpha chain	Salmonella	citF	Citrate lyase	1954	1	1	1	1	1	1	1	1	1	1	1	1	1	1	1	1	1	1	1	1	1	1	1	1	1	1	1	1	1	1	1	1	1	1	1	1	1	1	1	1	1	1	1	1
citF_2	Citrate lyase alpha chain	Salmonella	citF	Citrate lyase	1954	1	1	1	1	1	1	1	1	1	1	1	1	1	1	1	1	1	1	1	1	1	1	1	1	1	1	1	1	1	1	1	1	1	1	1	1	1	1	1	1	1	1	1	1
citF_3	Citrate lyase alpha chain	Escherichia	citF	Citrate (pro-3S)-lyase alpha chain	2
citG_1	2-(5''-triphosphoribosyl)-3'-dephosphocoenzyme-A synthase	Gammaproteobacteria	mdcB	triphosphoribosyl-dephospho-CoA synthase activity	1954	1	1	1	1	1	1	1	1	1	1	1	1	1	1	1	1	1	1	1	1	1	1	1	1	1	1	1	1	1	1	1	1	1	1	1	1	1	1	1	1	1	1	1	1
citG_2	2-(5''-triphosphoribosyl)-3'-dephosphocoenzyme-A synthase	Salmonella	citG	ATP:dephospho-CoA triphosphoribosyl transferase	1954	1	1	1	1	1	1	1	1	1	1	1	1	1	1	1	1	1	1	1	1	1	1	1	1	1	1	1	1	1	1	1	1	1	1	1	1	1	1	1	1	1	1	1	1
citG_3	2-(5''-triphosphoribosyl)-3'-dephosphocoenzyme-A synthase	Gammaproteobacteria	mdcB	triphosphoribosyl-dephospho-CoA synthase activity	1945	1	1	1	1	1	1	1	1	1	1	1	1	1	1	1	1	1	1	1	1	1	1	1	1	1	1	1	1	1	1	1	1	1	1	1	1	1	1	1	1	1	1	1	1
citG_4	2-(5''-triphosphoribosyl)-3'-dephosphocoenzyme-A synthase	Salmonella	citG	ATP:dephospho-CoA triphosphoribosyl transferase	7
citS	Citrate-sodium symporter	Salmonella	citS	Uptake of citrate across the boundary membrane with the concomitant uptake of a sodium ion (symport system)	1890	1	1	1	1	1	1	1	1	1	1	1	1	1	1	1	1	1	1	1	1	1	1	1	1	1	1	1	1	1	1	1	1	1	1	1	1	1	1	1	1	1	1	1	1
citT	Transcriptional regulatory protein CitT	Gammaproteobacteria		Transcriptional Regulatory protein	1
citX_1	Apo-citrate lyase phosphoribosyl-dephospho-CoA transferase	Salmonella	citX	Apo-citrate lyase phosphoribosyl-dephospho-CoA transferase	1954	1	1	1	1	1	1	1	1	1	1	1	1	1	1	1	1	1	1	1	1	1	1	1	1	1	1	1	1	1	1	1	1	1	1	1	1	1	1	1	1	1	1	1	1
citX_2	Apo-citrate lyase phosphoribosyl-dephospho-CoA transferase	Salmonella	citG	Apo-citrate lyase phosphoribosyl-dephospho-CoA transferase	1953	1	1	1	1	1	1	1	1	1	1	1	1	1	1	1	1	1	1	1	1	1	1	1	1	1	1	1	1	1	1	1	1	1	1	1	1	1	1	1	1	1	1	1	1
citX_3	Apo-citrate lyase phosphoribosyl-dephospho-CoA transferase	Escherichia	citX	Transfers 2-(5''-triphosphoribosyl)-3'- dephosphocoenzyme-A on a serine residue to the apo-acyl carrier protein (gamma chain) of the citrate lyase to yield holo-acyl carrier protein	2
clcA	H(+)/Cl(-) exchange transporter ClcA	Salmonella	clcA	Probably acts as an electrical shunt for an outwardly- directed proton pump that is linked to amino acid decarboxylation	1953	1	1	1	1	1	1	1	1	1	1	1	1	1	1	1	1	1	1	1	1	1	1	1	1	1	1	1	1	1	1	1	1	1	1	1	1	1	1	1	1	1	1	1	1
clcB	Voltage-gated ClC-type chloride channel ClcB	Salmonella	clcB	Probably acts as an electrical shunt for an outwardly- directed proton pump that is linked to amino acid decarboxylation	1945	1	1	1	1	1	1	1	1	1	1	1	1	1	1	1	1	1	1	1	1	1	1	1	1	1	1	1	1	1	1	1	1		1	1	1	1	1	1	1	1	1	1	1
clcD	Carboxymethylenebutenolidase	Citrobacter	M1-673	Dienelactone hydrolase family	1
clpA	ATP-dependent Clp protease ATP-binding subunit ClpA	Salmonella	clpA	Bacterial TniB protein	1954	1	1	1	1	1	1	1	1	1	1	1	1	1	1	1	1	1	1	1	1	1	1	1	1	1	1	1	1	1	1	1	1	1	1	1	1	1	1	1	1	1	1	1	1
clpA_1	ATP-dependent Clp protease ATP-binding subunit ClpA	Gammaproteobacteria	clpA	Belongs to the ClpA ClpB family	1
clpB	Chaperone protein ClpB	Salmonella	clpB	Part of a stress-induced multi-chaperone system	1954	1	1	1	1	1	1	1	1	1	1	1	1	1	1	1	1	1	1	1	1	1	1	1	1	1	1	1	1	1	1	1	1	1	1	1	1	1	1	1	1	1	1	1	1
clpC	ATP-dependent Clp protease ATP-binding subunit ClpC	Gammaproteobacteria	clpC	C-terminal	1
clpP	ATP-dependent Clp protease proteolytic subunit	Salmonella	clpP	Cleaves peptides in various proteins in a process that requires ATP hydrolysis. Has a chymotrypsin-like activity. Plays a major role in the degradation of misfolded proteins	1954	1	1	1	1	1	1	1	1	1	1	1	1	1	1	1	1	1	1	1	1	1	1	1	1	1	1	1	1	1	1	1	1	1	1	1	1	1	1	1	1	1	1	1	1
clpP_2	ATP-dependent Clp protease proteolytic subunit	Siphoviridae		Clp protease	818					1													1	1					1	1																	1
clpP_3	ATP-dependent Clp protease proteolytic subunit	Gammaproteobacteria	clpP	Belongs to the peptidase S14 family	4
clpS	ATP-dependent Clp protease adapter protein ClpS	Salmonella	clpS	Involved in the modulation of the specificity of the ClpAP-mediated ATP-dependent protein degradation	1954	1	1	1	1	1	1	1	1	1	1	1	1	1	1	1	1	1	1	1	1	1	1	1	1	1	1	1	1	1	1	1	1	1	1	1	1	1	1	1	1	1	1	1	1
clpV1	Protein ClpV1	Salmonella	clpV	AAA domain (Cdc48 subfamily)	1722	1	1	1	1	1	1	1	1	1	1	1	1	1	1	1	1	1	1	1	1	1	1	1	1	1	1	1	1		1	1	1	1	1	1	1	1	1	1	1	1	1	1	1
clpV1_1	Protein ClpV1	Citrobacter	clpV	C-terminal	2				1
clpV1_2	Protein ClpV1	Salmonella	clpV	AAA domain (Cdc48 subfamily)	1
clpX	ATP-dependent Clp protease ATP-binding subunit ClpX	Salmonella	clpX	ATP-dependent specificity component of the Clp protease. It directs the protease to specific substrates. Can perform chaperone functions in the absence of ClpP	1952	1	1	1	1	1	1	1	1	1	1	1	1	1	1	1	1	1	1	1	1	1	1	1	1	1	1	1	1	1	1	1	1	1	1	1	1	1	1	1	1	1	1	1	1
clpX_1	ATP-dependent Clp protease ATP-binding subunit ClpX	Salmonella	clpX	ATP-dependent specificity component of the Clp protease. It directs the protease to specific substrates. Can perform chaperone functions in the absence of ClpP	2
clpX_2	ATP-dependent Clp protease ATP-binding subunit ClpX	unclassified Burkholderiales	clpX	ATP-dependent specificity component of the Clp protease. It directs the protease to specific substrates. Can perform chaperone functions in the absence of ClpP	1
clsA	Cardiolipin synthase A	Salmonella	cls	Catalyzes the reversible phosphatidyl group transfer from one phosphatidylglycerol molecule to another to form cardiolipin (CL) (diphosphatidylglycerol) and glycerol	1954	1	1	1	1	1	1	1	1	1	1	1	1	1	1	1	1	1	1	1	1	1	1	1	1	1	1	1	1	1	1	1	1	1	1	1	1	1	1	1	1	1	1	1	1
clsA_1	Cardiolipin synthase A	Gammaproteobacteria	nuc	PLD-like domain	2
clsA_2	Cardiolipin synthase A	Citrobacter	nuc	PLD-like domain	4		1
clsB	Cardiolipin synthase B	Salmonella	clsB	Catalyzes the phosphatidyl group transfer from one phosphatidylglycerol molecule to another to form cardiolipin (CL) (diphosphatidylglycerol) and glycerol	1954	1	1	1	1	1	1	1	1	1	1	1	1	1	1	1	1	1	1	1	1	1	1	1	1	1	1	1	1	1	1	1	1	1	1	1	1	1	1	1	1	1	1	1	1
clsB_1	Cardiolipin synthase B	Citrobacter	nuc	PLD-like domain	1
clsB_2	Cardiolipin synthase B	Gammaproteobacteria	nuc	PLD-like domain	19
clsC	Cardiolipin synthase C	Salmonella	clsC	Catalyzes the synthesis of cardiolipin (CL) (diphosphatidylglycerol) from phosphatidylglycerol (PG) and phosphatidylethanolamine (PE)	1953	1	1	1	1	1	1	1	1	1	1	1	1	1	1	1	1	1	1	1	1	1	1	1	1	1	1	1	1	1	1	1	1	1	1	1	1	1	1	1	1	1	1	1	1
cma	Colicin-M	Bacteria		transport	8
cmi_	Colicin-M immunity protein				7
cmk	Cytidylate kinase	Salmonella	cmk	Cytidylate kinase-like family	1954	1	1	1	1	1	1	1	1	1	1	1	1	1	1	1	1	1	1	1	1	1	1	1	1	1	1	1	1	1	1	1	1	1	1	1	1	1	1	1	1	1	1	1	1
cmlA_1	Chloramphenicol acetyltransferase 2	Gammaproteobacteria	cat	This enzyme is an effector of chloramphenicol resistance in bacteria	1
cmlA_2	Chloramphenicol acetyltransferase 2	Gammaproteobacteria	cat	This enzyme is an effector of chloramphenicol resistance in bacteria	1
cmlA1_1	chloramphenicol efflux MFS transporter CmlA1	Betaproteobacteria	ydhC	Drug resistance transporter Bcr CflA subfamily	12
cmlA1_2	chloramphenicol efflux MFS transporter CmlA1	Betaproteobacteria	ydhC	Drug resistance transporter Bcr CflA subfamily	5
cmlA1_3	chloramphenicol efflux MFS transporter CmlA1	Betaproteobacteria	ydhC	Drug resistance transporter Bcr CflA subfamily	6
cmlA5_1	chloramphenicol efflux MFS transporter CmlA5	Betaproteobacteria	ydhC	Drug resistance transporter Bcr CflA subfamily	9
cmlA5_2	chloramphenicol efflux MFS transporter CmlA5	Betaproteobacteria	ydhC	Drug resistance transporter Bcr CflA subfamily	9
cmoA	Carboxy-S-adenosyl-L-methionine synthase	Salmonella	cmoA	Catalyzes the conversion of S-adenosyl-L-methionine (SAM) to carboxy-S-adenosyl-L-methionine (Cx-SAM)	1954	1	1	1	1	1	1	1	1	1	1	1	1	1	1	1	1	1	1	1	1	1	1	1	1	1	1	1	1	1	1	1	1	1	1	1	1	1	1	1	1	1	1	1	1
cmoA_2	Carboxy-S-adenosyl-L-methionine synthase	Pectobacterium		PFAM AMP-dependent synthetase and ligase	1
cmoB	tRNA U34 carboxymethyltransferase	Salmonella	cmoB	Catalyzes carboxymethyl transfer from carboxy-S- adenosyl-L-methionine (Cx-SAM) to 5-hydroxyuridine (ho5U) to form 5-carboxymethoxyuridine (cmo5U) at position 34 in tRNAs	1954	1	1	1	1	1	1	1	1	1	1	1	1	1	1	1	1	1	1	1	1	1	1	1	1	1	1	1	1	1	1	1	1	1	1	1	1	1	1	1	1	1	1	1	1
cmoM	tRNA 5-carboxymethoxyuridine methyltransferase	Salmonella	cmoM	Catalyzes the methylation of 5-carboxymethoxyuridine (cmo5U) to form 5-methoxycarbonylmethoxyuridine (mcmo5U) at position 34 in tRNAs	1954	1	1	1	1	1	1	1	1	1	1	1	1	1	1	1	1	1	1	1	1	1	1	1	1	1	1	1	1	1	1	1	1	1	1	1	1	1	1	1	1	1	1	1	1
cmoM_2	tRNA 5-carboxymethoxyuridine methyltransferase	Yersinia	ppsE	PKS_KR	4
cmpR	HTH-type transcriptional activator CmpR	Salmonella	yeiE	LysR substrate binding domain	1954	1	1	1	1	1	1	1	1	1	1	1	1	1	1	1	1	1	1	1	1	1	1	1	1	1	1	1	1	1	1	1	1	1	1	1	1	1	1	1	1	1	1	1	1
cmpR_2	HTH-type transcriptional activator CmpR	Salmonella	yfiE	LysR substrate binding domain	3		1
cmtB	Mannitol-specific cryptic phosphotransferase enzyme IIA component	Salmonella	cmtB	Phosphoenolpyruvate-dependent sugar phosphotransferase system	152		1																																									1	1
cna	Colicin-N	Erwinia		Colicin pore forming domain	21
cnl_	Lysis protein for colicin N				11
cnoX	Chaperedoxin	Salmonella	ybbN	F plasmid transfer operon protein	1873	1	1	1	1	1	1	1	1	1	1	1	1	1	1	1	1	1	1	1	1			1	1	1	1	1		1	1	1		1	1	1	1		1			1	1	1	1
cntE	Staphylopine export protein	Salmonella		MFS_1 like family	1954	1	1	1	1	1	1	1	1	1	1	1	1	1	1	1	1	1	1	1	1	1	1	1	1	1	1	1	1	1	1	1	1	1	1	1	1	1	1	1	1	1	1	1	1
coaA	Pantothenate kinase	Salmonella	coaA	Phosphoribulokinase / Uridine kinase family	1954	1	1	1	1	1	1	1	1	1	1	1	1	1	1	1	1	1	1	1	1	1	1	1	1	1	1	1	1	1	1	1	1	1	1	1	1	1	1	1	1	1	1	1	1
coaA_1	Pantothenate kinase	Salmonella	yggC	kinase activity	152		1																																									1	1
coaBC	Coenzyme A biosynthesis bifunctional protein CoaBC	Salmonella	coaBC	Catalyzes two steps in the biosynthesis of coenzyme A. In the first step cysteine is conjugated to 4'-phosphopantothenate to form 4-phosphopantothenoylcysteine	1944	1	1	1		1	1	1	1	1	1	1	1	1	1	1	1	1	1	1	1	1	1	1	1	1	1	1	1	1	1	1	1	1	1	1	1	1	1	1	1	1	1	1	1
coaBC_2	Coenzyme A biosynthesis bifunctional protein CoaBC	Salmonella	coaBC	Catalyzes two steps in the biosynthesis of coenzyme A. In the first step cysteine is conjugated to 4'-phosphopantothenate to form 4-phosphopantothenoylcysteine	1
coaD	Phosphopantetheine adenylyltransferase	Salmonella	coaD	Reversibly transfers an adenylyl group from ATP to 4'- phosphopantetheine	1952	1	1	1	1	1	1	1	1	1	1	1	1	1	1	1	1	1	1	1	1	1	1	1	1	1	1	1	1	1	1	1	1	1	1	1	1	1	1	1	1	1	1	1	1
coaD_1	Phosphopantetheine adenylyltransferase	Salmonella	coaD	Reversibly transfers an adenylyl group from ATP to 4'- phosphopantetheine	2
coaD_2	Phosphopantetheine adenylyltransferase	Salmonella	coaD	Reversibly transfers an adenylyl group from ATP to 4'- phosphopantetheine	2
coaE	Dephospho-CoA kinase	Salmonella	coaE	Catalyzes the phosphorylation of the 3'-hydroxyl group of dephosphocoenzyme A to form coenzyme A	1954	1	1	1	1	1	1	1	1	1	1	1	1	1	1	1	1	1	1	1	1	1	1	1	1	1	1	1	1	1	1	1	1	1	1	1	1	1	1	1	1	1	1	1	1
cobB	NAD-dependent protein deacylase	Salmonella	cobB	NAD-dependent lysine deacetylase and desuccinylase that specifically removes acetyl and succinyl groups on target proteins. Modulates the activities of several proteins which are inactive in their acylated form	1953	1	1	1	1	1	1	1	1	1	1	1	1	1	1	1	1	1	1	1	1	1	1	1	1	1	1	1	1	1	1	1	1	1	1	1	1	1	1	1	1	1	1	1	1
cobC	Adenosylcobalamin/alpha-ribazole phosphatase	Salmonella	cobC	Belongs to the phosphoglycerate mutase family	1954	1	1	1	1	1	1	1	1	1	1	1	1	1	1	1	1	1	1	1	1	1	1	1	1	1	1	1	1	1	1	1	1	1	1	1	1	1	1	1	1	1	1	1	1
cobC_2	Adenosylcobalamin/alpha-ribazole phosphatase	Salmonella	gpmB	Phosphoglycerate mutase family	46
cobD_1	Threonine-phosphate decarboxylase	Salmonella	cobD	O-2-phosphate	1954	1	1	1	1	1	1	1	1	1	1	1	1	1	1	1	1	1	1	1	1	1	1	1	1	1	1	1	1	1	1	1	1	1	1	1	1	1	1	1	1	1	1	1	1
cobD_2	Cobalamin biosynthesis protein CobD	Salmonella	cobD	Converts cobyric acid to cobinamide by the addition of aminopropanol on the F carboxylic group. However	8
cobQ	Cobyric acid synthase	Salmonella	cobQ	Catalyzes amidations at positions B	1952	1	1	1	1	1	1	1	1	1	1	1	1	1	1	1	1	1	1	1	1	1	1	1	1	1	1	1	1	1	1	1	1	1	1	1	1	1	1	1	1	1	1	1	1
cobQ_2	Cobyric acid synthase	Salmonella	cobQ	Catalyzes amidations at positions B	4
cobS	Adenosylcobinamide-GDP ribazoletransferase	Gammaproteobacteria	cobS	Joins adenosylcobinamide-GDP and alpha-ribazole to generate adenosylcobalamin (Ado-cobalamin). Also synthesizes adenosylcobalamin 5'-phosphate from adenosylcobinamide-GDP and alpha-ribazole 5'-phosphate	1953	1	1	1	1	1	1	1	1	1	1	1	1	1	1	1	1	1	1	1	1	1	1	1	1	1	1	1	1	1	1	1	1	1	1	1	1	1	1	1	1	1	1	1	1
cobS_2	Aerobic cobaltochelatase subunit CobS	Gammaproteobacteria	cobS	PFAM ATPase associated with various cellular activities	9
cobT	Nicotinate-nucleotide--dimethylbenzimidazole phosphoribosyltransferase	Salmonella	cobT	Catalyzes the synthesis of alpha-ribazole-5'-phosphate from nicotinate mononucleotide (NAMN) and 5	1954	1	1	1	1	1	1	1	1	1	1	1	1	1	1	1	1	1	1	1	1	1	1	1	1	1	1	1	1	1	1	1	1	1	1	1	1	1	1	1	1	1	1	1	1
cobU	Bifunctional adenosylcobalamin biosynthesis protein CobU	Salmonella	cobU	Catalyzes ATP-dependent phosphorylation of adenosylcobinamide and addition of GMP to adenosylcobinamide phosphate	1950	1	1	1	1	1	1	1	1	1	1	1	1	1	1	1	1	1	1	1	1	1	1	1	1	1	1	1	1	1	1	1	1	1	1	1	1	1	1	1	1	1	1	1	1
codA	Cytosine deaminase	Salmonella	codA	Amidohydrolase family	1954	1	1	1	1	1	1	1	1	1	1	1	1	1	1	1	1	1	1	1	1	1	1	1	1	1	1	1	1	1	1	1	1	1	1	1	1	1	1	1	1	1	1	1	1
codA_2	Cytosine deaminase	Salmonella	codA	Amidohydrolase family	1
codB	Cytosine permease	Salmonella	codB	Permease for cytosine/purines	1948	1	1	1	1	1	1	1	1	1	1	1	1	1	1	1	1	1	1	1	1	1	1	1	1	1	1	1	1	1	1	1	1	1	1	1	1	1	1	1	1	1	1	1	1
codB_2	Cytosine permease	Escherichia	codB_1	Permease for cytosine/purines	2
cof	HMP-PP phosphatase	Salmonella	cof	Catalyzes the hydrolysis of 4-amino-2-methyl-5- hydroxymethylpyrimidine pyrophosphate (HMP-PP) to 4-amino-2- methyl-5-hydroxymethylpyrimidine phosphate (HMP-P)	1953	1	1	1	1	1	1	1	1	1	1	1	1	1	1	1	1	1	1	1	1	1	1	1	1	1	1	1	1	1	1	1	1	1	1	1	1	1	1	1	1	1	1	1	1
cof_1	HMP-PP phosphatase	Salmonella	cof	Catalyzes the hydrolysis of 4-amino-2-methyl-5- hydroxymethylpyrimidine pyrophosphate (HMP-PP) to 4-amino-2- methyl-5-hydroxymethylpyrimidine phosphate (HMP-P)	1
cof_2	HMP-PP phosphatase	Salmonella	cof	Catalyzes the hydrolysis of 4-amino-2-methyl-5- hydroxymethylpyrimidine pyrophosphate (HMP-PP) to 4-amino-2- methyl-5-hydroxymethylpyrimidine phosphate (HMP-P)	1
col	Colicin-E2	Yersinia		HNH nucleases	2
colE7	Colicin-E7	Proteobacteria		HNH nucleases	1
comEC	hypothetical protein	Salmonella	ycaI	Competence protein	1937	1		1	1	1	1	1	1	1	1	1	1	1	1	1	1	1	1	1	1	1	1	1	1	1	1	1	1	1	1	1	1	1	1	1	1	1	1	1	1	1	1	1	1
comM	Competence protein ComM	Salmonella	comM	Magnesium chelatase	1954	1	1	1	1	1	1	1	1	1	1	1	1	1	1	1	1	1	1	1	1	1	1	1	1	1	1	1	1	1	1	1	1	1	1	1	1	1	1	1	1	1	1	1	1
comM_2	Competence protein ComM	Salmonella	comM	Magnesium chelatase	3
comR	HTH-type transcriptional repressor ComR	Salmonella	ycfQ	Bacterial regulatory proteins	1884	1		1	1	1	1	1	1	1	1	1	1	1	1	1	1	1	1	1	1	1	1	1	1	1	1	1	1	1	1	1	1	1	1	1	1	1	1	1	1	1	1	1	1
copA	Copper-exporting P-type ATPase	Salmonella	copA	Heavy-metal-associated domain	1944	1	1	1	1	1	1	1	1	1	1	1	1	1	1	1	1	1	1	1	1	1	1	1	1	1	1	1	1	1	1	1	1	1	1	1	1	1	1	1	1	1	1	1	1
copA_2	Copper resistance protein A	Gammaproteobacteria	copA	Multi-copper	18
copB	Copper resistance protein B	Escherichia	copB	Copper resistance protein B precursor (CopB)	17
copD	Copper resistance protein D	Escherichia	copD	Copper resistance protein D	7
copR	Transcriptional activator protein CopR	Gammaproteobacteria		COG0745 Response regulators consisting of a CheY-like receiver domain and a winged-helix DNA-binding domain	8
COQ3	Ubiquinone biosynthesis O-methyltransferase mitochondrial	Salmonella	trmI	Tellurite resistance protein TehB	1953	1	1	1	1	1	1	1	1	1	1	1	1	1	1	1	1	1	1	1	1	1	1	1	1	1	1	1	1	1	1	1	1	1	1	1	1	1	1	1	1	1	1	1	1
COQ3_1	Ubiquinone biosynthesis O-methyltransferase mitochondrial	Citrobacter	trmI	Tellurite resistance protein TehB	22
COQ3_2	Ubiquinone biosynthesis O-methyltransferase mitochondrial	Citrobacter	trmI	Tellurite resistance protein TehB	3
COQ5	2-methoxy-6-polyprenyl-14-benzoquinol methylase mitochondrial	Gammaproteobacteria		methyltransferase	2
corA	Magnesium transport protein CorA	Salmonella	corA	Mediates influx of magnesium ions	1954	1	1	1	1	1	1	1	1	1	1	1	1	1	1	1	1	1	1	1	1	1	1	1	1	1	1	1	1	1	1	1	1	1	1	1	1	1	1	1	1	1	1	1	1
corA_2	Magnesium transport protein CorA	Escherichia	corA	Mediates influx of magnesium ions	2
corC	Magnesium and cobalt efflux protein CorC	Salmonella	corC	in the transport of magnesium and cobalt ions	1954	1	1	1	1	1	1	1	1	1	1	1	1	1	1	1	1	1	1	1	1	1	1	1	1	1	1	1	1	1	1	1	1	1	1	1	1	1	1	1	1	1	1	1	1
cotSA	Spore coat protein SA	Salmonella	waaD	Glycosyl transferases group 1	16
cpdA	3'5'-cyclic adenosine monophosphate phosphodiesterase CpdA	Salmonella	cpdA	Hydrolyzes cAMP to 5'-AMP. Plays an important regulatory role in modulating the intracellular concentration of cAMP	1954	1	1	1	1	1	1	1	1	1	1	1	1	1	1	1	1	1	1	1	1	1	1	1	1	1	1	1	1	1	1	1	1	1	1	1	1	1	1	1	1	1	1	1	1
cpdA_2	3'5'-cyclic adenosine monophosphate phosphodiesterase CpdA	Moraxellaceae	yaeI	Calcineurin-like phosphoesterase superfamily domain	1
cpdB	2'3'-cyclic-nucleotide 2'-phosphodiesterase/3'-nucleotidase	Salmonella	cpdB	5'-nucleotidase	1954	1	1	1	1	1	1	1	1	1	1	1	1	1	1	1	1	1	1	1	1	1	1	1	1	1	1	1	1	1	1	1	1	1	1	1	1	1	1	1	1	1	1	1	1
cpdB_2	2'3'-cyclic-nucleotide 2'-phosphodiesterase/3'-nucleotidase	Salmonella	cpdB	5'-nucleotidase	1
cph2	Phytochrome-like protein cph2	Shewanellaceae		SMART PAS domain containing protein	3
cpnA	Cyclopentanol dehydrogenase	Bacillus		COG1028 Dehydrogenases with different specificities (related to short-chain alcohol dehydrogenases)	1
cpoB	Cell division coordinator CpoB	Salmonella	cpoB	Mediates coordination of peptidoglycan synthesis and outer membrane constriction during cell division	1954	1	1	1	1	1	1	1	1	1	1	1	1	1	1	1	1	1	1	1	1	1	1	1	1	1	1	1	1	1	1	1	1	1	1	1	1	1	1	1	1	1	1	1	1
cpoB_2	Cell division coordinator CpoB	Enterobacter	cpoB	Mediates coordination of peptidoglycan synthesis and outer membrane constriction during cell division	1
cptA	Phosphoethanolamine transferase CptA	Salmonella	cptA	Sulfatase	1954	1	1	1	1	1	1	1	1	1	1	1	1	1	1	1	1	1	1	1	1	1	1	1	1	1	1	1	1	1	1	1	1	1	1	1	1	1	1	1	1	1	1	1	1
cptA_2	Phosphoethanolamine transferase CptA	Gammaproteobacteria		Sulfatase	4
cpxA	Sensor histidine kinase CpxA	Salmonella		Two-component sensor protein CpxA	1953	1	1	1	1	1	1	1	1	1	1	1	1	1	1	1	1	1	1	1	1	1	1	1	1	1	1	1	1	1	1	1	1	1	1	1	1	1	1	1	1	1	1	1	1
cpxP	Periplasmic protein CpxP	Salmonella	cpxP	LTXXQ motif family protein	1954	1	1	1	1	1	1	1	1	1	1	1	1	1	1	1	1	1	1	1	1	1	1	1	1	1	1	1	1	1	1	1	1	1	1	1	1	1	1	1	1	1	1	1	1
cpxR	Transcriptional regulatory protein CpxR	Citrobacter		Transcriptional regulatory protein	1954	1	1	1	1	1	1	1	1	1	1	1	1	1	1	1	1	1	1	1	1	1	1	1	1	1	1	1	1	1	1	1	1	1	1	1	1	1	1	1	1	1	1	1	1
cra	Catabolite repressor/activator	Salmonella	fruR	Bacterial regulatory proteins	1953	1	1	1	1	1	1	1	1	1	1	1	1	1	1	1	1	1	1	1	1	1	1	1	1	1	1	1	1	1	1	1	1	1	1	1	1	1	1	1	1	1	1	1	1
cra_2	Catabolite repressor/activator	Gammaproteobacteria	scrR	Sucrose operon repressor	1
crcB	Putative fluoride ion transporter CrcB	Salmonella	crcB	Important for reducing fluoride concentration in the cell	1953	1	1	1	1	1	1	1	1	1	1	1	1	1	1	1	1	1	1	1	1	1	1	1	1	1	1	1	1	1	1	1	1	1	1	1	1	1	1	1	1	1	1	1	1
crcB_2	Putative fluoride ion transporter CrcB	Citrobacter	crcB	Important for reducing fluoride concentration in the cell	21
creB	Transcriptional regulatory protein CreB	Salmonella		Transcriptional regulatory protein	1953	1	1	1	1	1	1	1	1	1	1	1	1	1	1	1	1	1	1	1	1	1	1	1	1	1	1	1	1	1	1	1	1	1	1	1	1	1	1	1	1	1	1	1	1
creC	Sensor protein CreC	Salmonella		HAMP (Histidine kinases	1954	1	1	1	1	1	1	1	1	1	1	1	1	1	1	1	1	1	1	1	1	1	1	1	1	1	1	1	1	1	1	1	1	1	1	1	1	1	1	1	1	1	1	1	1
creD	Inner membrane protein CreD	Salmonella	creD	Inner membrane protein CreD	1954	1	1	1	1	1	1	1	1	1	1	1	1	1	1	1	1	1	1	1	1	1	1	1	1	1	1	1	1	1	1	1	1	1	1	1	1	1	1	1	1	1	1	1	1
creD_1	Inner membrane protein CreD	Salmonella	creD	Inner membrane protein CreD	1
crl	Sigma factor-binding protein Crl	Salmonella	crl	Binds to the sigma-S subunit of RNA polymerase	1946	1	1		1	1	1	1	1	1	1		1	1	1	1	1	1	1	1	1	1	1	1	1	1	1	1	1	1	1	1	1	1	1	1	1	1	1		1	1	1	1	1
crl_1	Sigma factor-binding protein Crl	Citrobacter	crl	Binds to the sigma-S subunit of RNA polymerase	5			1																																				1
crl_2	Sigma factor-binding protein Crl	Salmonella	crl	Binds to the sigma-S subunit of RNA polymerase	6			1																																				1
crp	cAMP-activated global transcriptional regulator CRP	Gammaproteobacteria	crp	COG0664 cAMP-binding proteins - catabolite gene activator and regulatory subunit of cAMP-dependent protein kinases	1954	1	1	1	1	1	1	1	1	1	1	1	1	1	1	1	1	1	1	1	1	1	1	1	1	1	1	1	1	1	1	1	1	1	1	1	1	1	1	1	1	1	1	1	1
crr	PTS system glucose-specific EIIA component	Gammaproteobacteria	crr	pts system	1954	1	1	1	1	1	1	1	1	1	1	1	1	1	1	1	1	1	1	1	1	1	1	1	1	1	1	1	1	1	1	1	1	1	1	1	1	1	1	1	1	1	1	1	1
crr_2	PTS system glucose-specific EIIA component	Gammaproteobacteria	crr	pts system	5
csbX	Alpha-ketoglutarate permease	Gammaproteobacteria		Major Facilitator Superfamily	1388	1	1	1		1													1	1																	1	1	1				1	1	1
csbX_2	Alpha-ketoglutarate permease	Gammaproteobacteria		Major Facilitator Superfamily	1
csdA	Cysteine desulfurase CsdA	Salmonella	csdA	Aminotransferase class-V	1954	1	1	1	1	1	1	1	1	1	1	1	1	1	1	1	1	1	1	1	1	1	1	1	1	1	1	1	1	1	1	1	1	1	1	1	1	1	1	1	1	1	1	1	1
csdE	Sulfur acceptor protein CsdE	Salmonella	csdE	Fe-S metabolism associated domain	1954	1	1	1	1	1	1	1	1	1	1	1	1	1	1	1	1	1	1	1	1	1	1	1	1	1	1	1	1	1	1	1	1	1	1	1	1	1	1	1	1	1	1	1	1
cse3	CRISPR-associated endoribonuclease Cse3	Salmonella	cse3	CRISPR associated protein	1
csgA	Major curlin subunit	Salmonella	csgA	Curlin associated repeat	1954	1	1	1	1	1	1	1	1	1	1	1	1	1	1	1	1	1	1	1	1	1	1	1	1	1	1	1	1	1	1	1	1	1	1	1	1	1	1	1	1	1	1	1	1
csgB	Minor curlin subunit	Salmonella	csgB	Curlin associated repeat	1954	1	1	1	1	1	1	1	1	1	1	1	1	1	1	1	1	1	1	1	1	1	1	1	1	1	1	1	1	1	1	1	1	1	1	1	1	1	1	1	1	1	1	1	1
csgC	Curli assembly protein CsgC	Salmonella	csgC	Thin aggregative fimbriae synthesis protein	1954	1	1	1	1	1	1	1	1	1	1	1	1	1	1	1	1	1	1	1	1	1	1	1	1	1	1	1	1	1	1	1	1	1	1	1	1	1	1	1	1	1	1	1	1
csgD	putative csgAB operon transcriptional regulatory protein	Salmonella	csgD	Bacterial regulatory proteins	1456	1	1	1	1	1	1	1		1	1		1	1	1	1		1	1	1	1		1	1	1		1	1	1	1		1	1	1	1	1	1			1	1	1	1	1	1
csgE	Curli production assembly/transport component CsgE	Salmonella	csgE	Curli assembly protein CsgE	1954	1	1	1	1	1	1	1	1	1	1	1	1	1	1	1	1	1	1	1	1	1	1	1	1	1	1	1	1	1	1	1	1	1	1	1	1	1	1	1	1	1	1	1	1
csgF	Curli production assembly/transport component CsgF	Salmonella	csgF	Type VIII secretion system (T8SS)	1954	1	1	1	1	1	1	1	1	1	1	1	1	1	1	1	1	1	1	1	1	1	1	1	1	1	1	1	1	1	1	1	1	1	1	1	1	1	1	1	1	1	1	1	1
csgG	Curli production assembly/transport component CsgG	Salmonella	csgG	Curli production assembly/transport component CsgG	1954	1	1	1	1	1	1	1	1	1	1	1	1	1	1	1	1	1	1	1	1	1	1	1	1	1	1	1	1	1	1	1	1	1	1	1	1	1	1	1	1	1	1	1	1
cshA_1	hypothetical protein	Gammaproteobacteria		COG1205 Distinct helicase family with a unique C-terminal domain including a metal-binding cysteine cluster	22
cshA_2	DEAD-box ATP-dependent RNA helicase CshA	Gammaproteobacteria		COG1205 Distinct helicase family with a unique C-terminal domain including a metal-binding cysteine cluster	5
cspA	Cold shock protein CspA	Enterobacter	cspA	SMART Cold shock protein	1954	1	1	1	1	1	1	1	1	1	1	1	1	1	1	1	1	1	1	1	1	1	1	1	1	1	1	1	1	1	1	1	1	1	1	1	1	1	1	1	1	1	1	1	1
cspB	Cold shock-like protein CspB	Gammaproteobacteria	cspA	Cold shock	2
cspC	Cold shock-like protein CspC	Gammaproteobacteria	cspC	Cold shock	1953	1	1	1	1	1	1	1	1	1	1	1	1	1	1	1	1	1	1	1	1	1	1	1	1	1	1	1	1	1	1	1	1	1	1	1	1	1	1	1	1	1	1	1	1
cspD	Cold shock-like protein CspD	Salmonella	cspD	'Cold-shock' DNA-binding domain	1954	1	1	1	1	1	1	1	1	1	1	1	1	1	1	1	1	1	1	1	1	1	1	1	1	1	1	1	1	1	1	1	1	1	1	1	1	1	1	1	1	1	1	1	1
cspE	Cold shock-like protein CspE	Gammaproteobacteria	cspE	Cold shock	1953	1	1	1	1	1	1	1	1	1	1	1	1	1	1	1	1	1	1	1	1	1	1	1	1	1	1	1	1	1	1	1	1	1	1	1	1	1	1	1	1	1	1	1	1
cspG	Cold shock-like protein CspG	Escherichia	cspA	Binds to and stimulates the transcription of the CCAAT- containing	2
cspJ	Cold shock-like protein CspJ	Salmonella	cspA	Cold shock protein domain	1954	1	1	1	1	1	1	1	1	1	1	1	1	1	1	1	1	1	1	1	1	1	1	1	1	1	1	1	1	1	1	1	1	1	1	1	1	1	1	1	1	1	1	1	1
cspJ_2	Cold shock-like protein CspJ	Escherichia	cspA	Binds to and stimulates the transcription of the CCAAT- containing	2
csqR	HTH-type transcriptional repressor CsqR	Salmonella	yihW	MarR family	1954	1	1	1	1	1	1	1	1	1	1	1	1	1	1	1	1	1	1	1	1	1	1	1	1	1	1	1	1	1	1	1	1	1	1	1	1	1	1	1	1	1	1	1	1
csrA	Carbon storage regulator	Gammaproteobacteria	csrA	Could accelerate the degradation of some genes transcripts potentially through selective RNA binding	1954	1	1	1	1	1	1	1	1	1	1	1	1	1	1	1	1	1	1	1	1	1	1	1	1	1	1	1	1	1	1	1	1	1	1	1	1	1	1	1	1	1	1	1	1
csrD	RNase E specificity factor CsrD	Salmonella	csrD	Gammaproteobacterial periplasmic sensor domain	1954	1	1	1	1	1	1	1	1	1	1	1	1	1	1	1	1	1	1	1	1	1	1	1	1	1	1	1	1	1	1	1	1	1	1	1	1	1	1	1	1	1	1	1	1
cstA	Peptide transporter CstA	Salmonella	cstA	5TM C-terminal transporter carbon starvation CstA	1922	1	1	1	1	1	1	1	1	1	1	1	1	1	1	1	1	1	1	1	1	1	1	1	1	1	1	1	1	1	1	1		1	1	1	1	1	1	1	1	1	1	1	1
ctpF	putative cation-transporting ATPase F	Gammaproteobacteria	ctpF	ATPase	1
cueO	Blue copper oxidase CueO	Salmonella	cueO	Multicopper oxidase	1954	1	1	1	1	1	1	1	1	1	1	1	1	1	1	1	1	1	1	1	1	1	1	1	1	1	1	1	1	1	1	1	1	1	1	1	1	1	1	1	1	1	1	1	1
cueR	HTH-type transcriptional regulator CueR	Salmonella	cueR	helix_turn_helix	1954	1	1	1	1	1	1	1	1	1	1	1	1	1	1	1	1	1	1	1	1	1	1	1	1	1	1	1	1	1	1	1	1	1	1	1	1	1	1	1	1	1	1	1	1
cueR_2	HTH-type transcriptional regulator CueR	Oceanospirillales	cadR	transcriptional regulator	2
curA	NADPH-dependent curcumin reductase	Salmonella	yncB	N-terminal domain of oxidoreductase	1952	1	1	1		1	1	1	1	1	1	1	1	1	1	1	1	1	1	1	1	1	1	1	1	1	1	1	1	1	1	1	1	1	1	1	1	1	1	1	1	1	1	1	1
curA_1	NADPH-dependent curcumin reductase	Salmonella	yncB	N-terminal domain of oxidoreductase	2				1
curA_2	NADPH-dependent curcumin reductase	Salmonella	yncB	N-terminal domain of oxidoreductase	1
cusA	Cation efflux system protein CusA	Shewanellaceae	cusA	Belongs to the resistance-nodulation-cell division (RND) (TC 2.A.6) family	19
cusA_2	Cation efflux system protein CusA	Shewanellaceae	cusA	Belongs to the resistance-nodulation-cell division (RND) (TC 2.A.6) family	1
cusB	Cation efflux system protein CusB	Citrobacter	cusB	Long alpha hairpin domain of cation efflux system protein	19
cusB_2	Cation efflux system protein CusB	Citrobacter	cusB	Long alpha hairpin domain of cation efflux system protein	1
cusC	Cation efflux system protein CusC	Enterobacter	cusC	Outer membrane efflux protein	19
cusC_2	Cation efflux system protein CusC	Gammaproteobacteria	cusC	RND efflux system	1
cusF	Cation efflux system protein CusF	Escherichia	cusF	Copper binding periplasmic protein CusF	19
cusF_2	Cation efflux system protein CusF	Escherichia	cusF	Copper binding periplasmic protein CusF	1
cusR	Transcriptional regulatory protein CusR	Gammaproteobacteria		COG0745 Response regulators consisting of a CheY-like receiver domain and a winged-helix DNA-binding domain	19
cusR_1	Transcriptional regulatory protein CusR	Enterobacter		Transcriptional regulatory protein	1
cusR_2	Transcriptional regulatory protein CusR	Gammaproteobacteria		COG0745 Response regulators consisting of a CheY-like receiver domain and a winged-helix DNA-binding domain	1
cusR_3	Transcriptional regulatory protein CusR	Enterobacter		Transcriptional regulatory protein	1
cusS	Sensor histidine kinase CusS	Gammaproteobacteria	cusS	member of a two-component regulatory system	1935	1	1	1		1	1	1	1	1	1	1	1	1	1	1	1	1	1	1	1	1	1	1	1	1	1	1	1	1	1	1	1	1	1	1	1	1	1	1	1	1	1	1	1
cusS_2	Sensor histidine kinase CusS	Escherichia		Member of a two-component regulatory system	31																																			1
cusS_3	Sensor histidine kinase CusS	Gammaproteobacteria	cusS	member of a two-component regulatory system	19
cutA	Divalent-cation tolerance protein CutA	Salmonella	cutA	Involved in resistance toward heavy metals	1948	1		1	1	1	1	1	1	1	1	1	1	1	1	1	1	1	1	1	1	1	1	1	1	1	1	1	1	1	1	1	1	1	1	1	1	1	1	1	1	1	1	1	1
cutC_1	Copper homeostasis protein CutC	Salmonella	cutC	Participates in the control of copper homeostasis	1954	1	1	1	1	1	1	1	1	1	1	1	1	1	1	1	1	1	1	1	1	1	1	1	1	1	1	1	1	1	1	1	1	1	1	1	1	1	1	1	1	1	1	1	1
cutC_2	Choline trimethylamine-lyase	Salmonella	pflD	Pyruvate formate lyase-like	1928	1	1	1		1	1	1	1	1	1	1	1	1	1	1	1	1	1	1	1	1	1	1	1	1	1	1	1	1	1	1	1	1	1	1	1	1	1	1	1	1	1	1	1
cutD	Choline trimethylamine-lyase activating enzyme	Salmonella	ybiY	4Fe-4S single cluster domain	1954	1	1	1	1	1	1	1	1	1	1	1	1	1	1	1	1	1	1	1	1	1	1	1	1	1	1	1	1	1	1	1	1	1	1	1	1	1	1	1	1	1	1	1	1
cvaA	Colicin V secretion protein CvaA	Gammaproteobacteria	mclA	Secretion Protein	8
cvaC_	Colicin-V				1
cvpA	Colicin V production protein	Salmonella	cvpA	Colicin V production protein	1954	1	1	1	1	1	1	1	1	1	1	1	1	1	1	1	1	1	1	1	1	1	1	1	1	1	1	1	1	1	1	1	1	1	1	1	1	1	1	1	1	1	1	1	1
cvrA	K(+)/H(+) antiporter NhaP2	Salmonella	nhaP2	K( ) H( ) antiporter that extrudes potassium in exchange for external protons and maintains the internal concentration of potassium under toxic levels	1953	1	1	1	1	1	1	1	1	1	1	1	1	1	1	1	1	1	1	1	1	1	1	1	1	1	1	1	1	1	1	1	1	1	1	1	1	1	1	1	1	1	1	1	1
cyaA	Adenylate cyclase	Salmonella	cyaA	Adenylate cyclase	1954	1	1	1	1	1	1	1	1	1	1	1	1	1	1	1	1	1	1	1	1	1	1	1	1	1	1	1	1	1	1	1	1	1	1	1	1	1	1	1	1	1	1	1	1
cyaY	Iron-sulfur cluster assembly protein CyaY	Salmonella	cyaY	Frataxin-like domain	1954	1	1	1	1	1	1	1	1	1	1	1	1	1	1	1	1	1	1	1	1	1	1	1	1	1	1	1	1	1	1	1	1	1	1	1	1	1	1	1	1	1	1	1	1
cybB	Cytochrome b561	Salmonella	cybB	Prokaryotic cytochrome b561	1884	1	1	1	1	1	1	1	1	1	1	1	1	1	1	1	1	1	1	1	1	1	1	1	1	1	1	1	1	1	1	1	1	1	1	1	1	1	1	1	1	1	1	1	1
cybB_2	Cytochrome b561	Salmonella	cybB	Prokaryotic cytochrome b561	1
cybC	Soluble cytochrome b562	Salmonella	cybC	Cytochrome b562	1952	1	1	1	1	1	1	1	1	1	1	1	1	1	1	1	1	1	1	1	1	1	1	1	1	1	1	1	1	1	1	1	1	1	1	1	1	1	1	1	1	1	1	1	1
cybC_1	Soluble cytochrome b562	Salmonella	cybC	Cytochrome b562	2
cybC_2	Soluble cytochrome b562	Escherichia	cybC	Soluble cytochrome b562	2
cycA	D-serine/D-alanine/glycine transporter	Salmonella	cycA	Amino acid permease	1942	1		1	1	1	1	1	1	1	1	1	1	1	1	1	1	1	1	1	1	1	1	1	1	1	1	1	1	1	1	1	1	1	1	1	1	1	1	1	1	1	1	1	1
cycA_2	D-serine/D-alanine/glycine transporter	Salmonella	cycA	Amino acid permease	1
cydA	Cytochrome bd-I ubiquinol oxidase subunit 1	Salmonella	cydA	Cytochrome bd terminal oxidase subunit I	1952	1	1	1	1	1	1	1	1	1	1	1	1	1	1	1	1	1	1	1	1	1		1	1	1	1	1	1	1	1	1	1	1	1	1	1	1	1	1	1	1	1	1	1
cydA_1	hypothetical protein	Salmonella	cioA	Cytochrome bd terminal oxidase subunit I	1953	1	1	1	1	1	1	1	1	1	1	1	1	1	1	1	1	1	1	1	1	1	1	1	1	1	1	1	1	1	1	1	1	1	1	1	1	1	1	1	1	1	1	1	1
cydB	Cytochrome bd-I ubiquinol oxidase subunit 2	Salmonella	cydB	Cytochrome bd terminal oxidase subunit II	1954	1	1	1	1	1	1	1	1	1	1	1	1	1	1	1	1	1	1	1	1	1	1	1	1	1	1	1	1	1	1	1	1	1	1	1	1	1	1	1	1	1	1	1	1
cydB_1	Cytochrome bd-I ubiquinol oxidase subunit 2	Salmonella	cioB	Cytochrome bd terminal oxidase subunit II	1
cydD	ATP-binding/permease protein CydD	Salmonella	cydD	ABC transporter transmembrane region	1954	1	1	1	1	1	1	1	1	1	1	1	1	1	1	1	1	1	1	1	1	1	1	1	1	1	1	1	1	1	1	1	1	1	1	1	1	1	1	1	1	1	1	1	1
cydX	Cytochrome bd-I ubiquinol oxidase subunit X	Salmonella	ybgT	Membrane bound YbgT-like protein	1954	1	1	1	1	1	1	1	1	1	1	1	1	1	1	1	1	1	1	1	1	1	1	1	1	1	1	1	1	1	1	1	1	1	1	1	1	1	1	1	1	1	1	1	1
cynR	HTH-type transcriptional regulator CynR	Salmonella	mleR	LysR substrate binding domain	1883	1	1	1	1	1	1	1	1	1	1	1	1	1	1	1	1	1	1	1	1	1	1	1	1	1	1	1	1	1	1	1	1	1	1	1	1	1	1	1	1	1	1	1	1
cynR_2	HTH-type transcriptional regulator CynR	Salmonella	mleR	LysR substrate binding domain	1
cyoA	Cytochrome bo(3) ubiquinol oxidase subunit 2	Salmonella	cyoA	Cytochrome C oxidase subunit II	1954	1	1	1	1	1	1	1	1	1	1	1	1	1	1	1	1	1	1	1	1	1	1	1	1	1	1	1	1	1	1	1	1	1	1	1	1	1	1	1	1	1	1	1	1
cyoA_2	Cytochrome bo(3) ubiquinol oxidase subunit 2	Salmonella	cyoA	Cytochrome C oxidase subunit II	1
cyoB	Cytochrome bo(3) ubiquinol oxidase subunit 1	Salmonella	cyoB	Cytochrome C and Quinol oxidase polypeptide I	1953	1	1	1	1	1	1	1	1	1	1	1	1	1	1	1	1	1	1	1	1	1	1	1	1	1	1	1	1	1	1	1	1	1	1	1	1	1	1	1	1	1	1	1	1
cyoB_2	Cytochrome bo(3) ubiquinol oxidase subunit 1	Salmonella	cyoB	Cytochrome C and Quinol oxidase polypeptide I	1
cyoC	Cytochrome bo(3) ubiquinol oxidase subunit 3	Salmonella	cyoC	Cytochrome c oxidase subunit III	1954	1	1	1	1	1	1	1	1	1	1	1	1	1	1	1	1	1	1	1	1	1	1	1	1	1	1	1	1	1	1	1	1	1	1	1	1	1	1	1	1	1	1	1	1
cyoC_2	Cytochrome bo(3) ubiquinol oxidase subunit 3	Salmonella	cyoC	Cytochrome c oxidase subunit III	1
cyoD	Cytochrome bo(3) ubiquinol oxidase subunit 4	Salmonella	cyoD	Prokaryotic Cytochrome C oxidase subunit IV	1954	1	1	1	1	1	1	1	1	1	1	1	1	1	1	1	1	1	1	1	1	1	1	1	1	1	1	1	1	1	1	1	1	1	1	1	1	1	1	1	1	1	1	1	1
cyoD_2	Cytochrome bo(3) ubiquinol oxidase subunit 4	Salmonella	cyoD	Prokaryotic Cytochrome C oxidase subunit IV	1
cyoE	Protoheme IX farnesyltransferase	Salmonella	cyoE	Converts heme B (protoheme IX) to heme O by substitution of the vinyl group on carbon 2 of heme B porphyrin ring with a hydroxyethyl farnesyl side group	1954	1	1	1	1	1	1	1	1	1	1	1	1	1	1	1	1	1	1	1	1	1	1	1	1	1	1	1	1	1	1	1	1	1	1	1	1	1	1	1	1	1	1	1	1
cyoE_2	Protoheme IX farnesyltransferase	Salmonella	cyoE	Converts heme B (protoheme IX) to heme O by substitution of the vinyl group on carbon 2 of heme B porphyrin ring with a hydroxyethyl farnesyl side group	1
cysA	Sulfate/thiosulfate import ATP-binding protein CysA	Salmonella	cysA	Part of the ABC transporter complex CysAWTP involved in sulfate thiosulfate import. Responsible for energy coupling to the transport system	1953	1	1	1	1	1	1	1	1	1	1		1	1	1	1	1	1	1	1	1	1	1	1	1	1	1	1	1	1	1	1	1	1	1	1	1	1	1	1	1	1	1	1	1
cysB	HTH-type transcriptional regulator CysB	Salmonella	cysB	LysR substrate binding domain	1953	1	1	1	1	1	1	1	1	1	1	1	1	1	1	1	1	1	1	1	1	1	1	1	1	1	1	1	1	1	1	1	1	1	1	1	1	1	1	1	1	1	1	1	1
cysB_2	HTH-type transcriptional regulator CysB	Salmonella	cysB	LysR substrate binding domain	4
cysC	Adenylyl-sulfate kinase	Salmonella	cysC	Catalyzes the synthesis of activated sulfate	1954	1	1	1	1	1	1	1	1	1	1	1	1	1	1	1	1	1	1	1	1	1	1	1	1	1	1	1	1	1	1	1	1	1	1	1	1	1	1	1	1	1	1	1	1
cysD	Sulfate adenylyltransferase subunit 2	Salmonella	cysD	Phosphoadenosine phosphosulfate reductase family	1953	1	1	1	1	1	1	1	1	1	1	1	1	1	1	1	1	1	1	1	1	1	1	1	1	1	1	1	1	1	1	1	1	1	1	1	1	1	1	1	1	1	1	1	1
cysD_2	Sulfate adenylyltransferase subunit 2	Gammaproteobacteria	ibrA	phosphoadenosine phosphosulfate	10
cysE_1	Serine acetyltransferase	Salmonella	wcaB	Bacterial transferase hexapeptide (six repeats)	1954	1	1	1	1	1	1	1	1	1	1	1	1	1	1	1	1	1	1	1	1	1	1	1	1	1	1	1	1	1	1	1	1	1	1	1	1	1	1	1	1	1	1	1	1
cysE_2	Serine acetyltransferase	Salmonella	cysE	Serine acetyltransferase	1954	1	1	1	1	1	1	1	1	1	1	1	1	1	1	1	1	1	1	1	1	1	1	1	1	1	1	1	1	1	1	1	1	1	1	1	1	1	1	1	1	1	1	1	1
cysE_3	hypothetical protein	Escherichia		Serine acetyltransferase	13
cysG	Siroheme synthase	Salmonella	cysG	Multifunctional enzyme that catalyzes the SAM-dependent methylations of uroporphyrinogen III at position C-2 and C-7 to form precorrin-2 via precorrin-1. Then it catalyzes the NAD- dependent ring dehydrogenation of precorrin-2 to yield sirohydrochlorin. Finally	1937	1	1	1	1	1	1	1	1	1	1	1	1	1	1	1	1	1	1	1	1	1	1	1	1	1	1	1	1	1	1	1	1	1	1	1	1	1	1	1	1	1	1	1	1
cysH_1	Phosphoadenosine phosphosulfate reductase	Salmonella	ybdN	Domain of unknown function (DUF3440)	1954	1	1	1	1	1	1	1	1	1	1	1	1	1	1	1	1	1	1	1	1	1	1	1	1	1	1	1	1	1	1	1	1	1	1	1	1	1	1	1	1	1	1	1	1
cysH_2	Phosphoadenosine phosphosulfate reductase	Salmonella	cysH	Reduction of activated sulfate into sulfite	1953	1	1	1	1	1	1	1	1	1	1	1	1	1	1	1	1	1	1	1	1	1	1	1	1	1	1	1	1	1	1	1	1	1	1	1	1	1	1	1	1	1	1	1	1
cysH_3	Phosphoadenosine phosphosulfate reductase	Salmonella	ibrA	Domain of unknown function (DUF3440)	34
cysH_4	Phosphoadenosine phosphosulfate reductase	Gammaproteobacteria		PFAM phosphoadenosine	4
cysI	Sulfite reductase [NADPH] hemoprotein beta-component	Salmonella	cysI	Component of the sulfite reductase complex that catalyzes the 6-electron reduction of sulfite to sulfide. This is one of several activities required for the biosynthesis of L- cysteine from sulfate	1954	1	1	1	1	1	1	1	1	1	1	1	1	1	1	1	1	1	1	1	1	1	1	1	1	1	1	1	1	1	1	1	1	1	1	1	1	1	1	1	1	1	1	1	1
cysJ	Sulfite reductase [NADPH] flavoprotein alpha-component	Salmonella	cysJ	Component of the sulfite reductase complex that catalyzes the 6-electron reduction of sulfite to sulfide. This is one of several activities required for the biosynthesis of L- cysteine from sulfate. The flavoprotein component catalyzes the electron flow from NADPH - FAD - FMN to the hemoprotein component	1629	1	1	1	1	1	1	1	1	1	1	1	1	1	1	1	1	1	1	1	1	1	1	1	1	1	1	1	1	1	1	1	1	1	1	1	1	1	1	1	1	1	1
cysK	Cysteine synthase A	Salmonella	cysK	Pyridoxal-phosphate dependent enzyme	1954	1	1	1	1	1	1	1	1	1	1	1	1	1	1	1	1	1	1	1	1	1	1	1	1	1	1	1	1	1	1	1	1	1	1	1	1	1	1	1	1	1	1	1	1
cysL	HTH-type transcriptional regulator CysL	Gammaproteobacteria	cysL_3	transcriptional regulator	1898	1	1	1		1	1	1	1	1	1	1	1	1	1	1	1	1	1	1	1	1		1	1	1	1	1	1	1	1	1	1	1	1	1	1	1	1	1	1	1	1	1	1
cysL_2	HTH-type transcriptional regulator CysL	Gammaproteobacteria	MA20_06395	transcriptional regulator	1
cysM	Cysteine synthase B	Salmonella	cysM	Pyridoxal-phosphate dependent enzyme	1953	1	1	1	1	1	1	1	1	1	1	1	1	1	1	1	1	1	1	1	1	1	1	1	1	1	1	1	1	1	1	1	1	1	1	1	1	1	1	1	1	1	1	1	1
cysM_2	Cysteine synthase B	Salmonella	cysM	Pyridoxal-phosphate dependent enzyme	1
cysN	Sulfate adenylyltransferase subunit 1	Salmonella	cysN	Belongs to the TRAFAC class translation factor GTPase superfamily. Classic translation factor GTPase family. CysN NodQ subfamily	1954	1	1	1	1	1	1	1	1	1	1	1	1	1	1	1	1	1	1	1	1	1	1	1	1	1	1	1	1	1	1	1	1	1	1	1	1	1	1	1	1	1	1	1	1
cysP	Thiosulfate-binding protein	Salmonella	cysP	Bacterial extracellular solute-binding protein	1954	1	1	1	1	1	1	1	1	1	1	1	1	1	1	1	1	1	1	1	1	1	1	1	1	1	1	1	1	1	1	1	1	1	1	1	1	1	1	1	1	1	1	1	1
cysQ	3'(2')5'-bisphosphate nucleotidase CysQ	Salmonella	cysQ	Inositol monophosphatase family	1954	1	1	1	1	1	1	1	1	1	1	1	1	1	1	1	1	1	1	1	1	1	1	1	1	1	1	1	1	1	1	1	1	1	1	1	1	1	1	1	1	1	1	1	1
cysQ_2	3'(2')5'-bisphosphate nucleotidase CysQ	Salmonella	cysQ	Inositol monophosphatase family	1
cysS	Cysteine--tRNA ligase	Salmonella	cysS	DALR domain	1954	1	1	1	1	1	1	1	1	1	1	1	1	1	1	1	1	1	1	1	1	1	1	1	1	1	1	1	1	1	1	1	1	1	1	1	1	1	1	1	1	1	1	1	1
cysS_1	Cysteine--tRNA ligase	Citrobacter	cysS	DALR_2	1
cysT	Sulfate transport system permease protein CysT	Salmonella	cysT	Binding-protein-dependent transport system inner membrane component	1954	1	1	1	1	1	1	1	1	1	1	1	1	1	1	1	1	1	1	1	1	1	1	1	1	1	1	1	1	1	1	1	1	1	1	1	1	1	1	1	1	1	1	1	1
cysW	Sulfate transport system permease protein CysW	Salmonella	cysW	Binding-protein-dependent transport system inner membrane component	1954	1	1	1	1	1	1	1	1	1	1	1	1	1	1	1	1	1	1	1	1	1	1	1	1	1	1	1	1	1	1	1	1	1	1	1	1	1	1	1	1	1	1	1	1
cysZ	Sulfate transporter CysZ	Salmonella	cysZ	High affinity	1954	1	1	1	1	1	1	1	1	1	1	1	1	1	1	1	1	1	1	1	1	1	1	1	1	1	1	1	1	1	1	1	1	1	1	1	1	1	1	1	1	1	1	1	1
cytR	HTH-type transcriptional repressor CytR	Salmonella	cytR	Bacterial regulatory proteins	1954	1	1	1	1	1	1	1	1	1	1	1	1	1	1	1	1	1	1	1	1	1	1	1	1	1	1	1	1	1	1	1	1	1	1	1	1	1	1	1	1	1	1	1	1
dacA	D-alanyl-D-alanine carboxypeptidase DacA	Salmonella	dacA	Penicillin-binding protein 5	1937	1	1	1	1	1	1	1	1	1	1	1	1	1	1	1	1	1	1	1	1	1	1	1	1	1	1	1	1	1	1	1	1	1	1	1	1	1	1	1	1	1	1	1	1
dacB	D-alanyl-D-alanine carboxypeptidase DacB	Salmonella	dacB	D-Ala-D-Ala carboxypeptidase 3 (S13) family	1954	1	1	1	1	1	1	1	1	1	1	1	1	1	1	1	1	1	1	1	1	1	1	1	1	1	1	1	1	1	1	1	1	1	1	1	1	1	1	1	1	1	1	1	1
dacB_2	D-alanyl-D-alanine carboxypeptidase DacB	Salmonella	dacB	D-Ala-D-Ala carboxypeptidase 3 (S13) family	1
dacC	D-alanyl-D-alanine carboxypeptidase DacC	Salmonella	dacC	Penicillin-binding protein 5	1954	1	1	1	1	1	1	1	1	1	1	1	1	1	1	1	1	1	1	1	1	1	1	1	1	1	1	1	1	1	1	1	1	1	1	1	1	1	1	1	1	1	1	1	1
dacD	D-alanyl-D-alanine carboxypeptidase DacD	Salmonella	dacA	Penicillin-binding protein 5	1949	1		1	1	1	1	1	1	1	1	1	1	1	1	1	1	1	1	1	1	1	1	1	1	1	1	1	1	1	1	1	1	1	1	1	1	1	1	1	1	1	1	1	1
dadA_1	D-amino acid dehydrogenase	Salmonella	ydiS	part of an electron transfer system required for anaerobic carnitine reduction	1940	1	1	1	1	1	1	1	1	1	1	1	1	1	1	1	1	1	1	1	1	1	1	1	1	1	1	1	1	1	1	1	1	1	1	1	1	1	1	1	1	1	1	1	1
dadA_2	D-amino acid dehydrogenase	Salmonella	dadA	Oxidative deamination of D-amino acids	1951	1	1	1	1	1	1	1	1	1	1	1	1	1	1	1	1	1	1	1	1	1	1	1	1	1	1	1	1	1	1	1	1	1	1	1	1	1	1	1	1	1	1	1	1
dadX	Alanine racemase catabolic	Salmonella	alr	Catalyzes the interconversion of L-alanine and D- alanine. May also act on other amino acids	1954	1	1	1	1	1	1	1	1	1	1	1	1	1	1	1	1	1	1	1	1	1	1	1	1	1	1	1	1	1	1	1	1	1	1	1	1	1	1	1	1	1	1	1	1
dam	DNA adenine methylase	Salmonella	dam	Methylates DNA within the sequence GATC and protects the DNA from cleavage by the restriction endonuclease MboI. Although it shares sequence specificity with a number of type II restriction endonucleases and methylases	1954	1	1	1	1	1	1	1	1	1	1	1	1	1	1	1	1	1	1	1	1	1	1	1	1	1	1	1	1	1	1	1	1	1	1	1	1	1	1	1	1	1	1	1	1
dam_1	DNA adenine methylase	Salmonella	dam	D12 class N6 adenine-specific DNA methyltransferase	161									1																																1
dam_2	DNA adenine methylase	Pantoea	dam	D12 class N6 adenine-specific DNA methyltransferase	68
dam_3	DNA adenine methylase	Enterobacter	dam	D12 class N6 adenine-specific DNA methyltransferase	3
damX	Cell division protein DamX	Salmonella	damX	Cell division protein DamX	1945	1	1	1	1	1	1	1	1	1	1	1	1	1	1	1	1	1	1	1	1	1	1	1	1	1	1	1	1	1	1	1	1	1	1	1	1	1	1	1	1	1	1	1	1
dapA	4-hydroxy-tetrahydrodipicolinate synthase	Salmonella	dapA	Catalyzes the condensation of (S)-aspartate-beta- semialdehyde (S)-ASA and pyruvate to 4-hydroxy- tetrahydrodipicolinate (HTPA)	1954	1	1	1	1	1	1	1	1	1	1	1	1	1	1	1	1	1	1	1	1	1	1	1	1	1	1	1	1	1	1	1	1	1	1	1	1	1	1	1	1	1	1	1	1
dapB	4-hydroxy-tetrahydrodipicolinate reductase	Salmonella	dapB	Catalyzes the conversion of 4-hydroxy- tetrahydrodipicolinate (HTPA) to tetrahydrodipicolinate	1947	1	1	1	1	1	1	1	1	1	1	1	1	1	1	1	1	1	1	1	1	1	1	1	1	1	1	1	1	1	1	1	1	1	1	1	1	1	1	1	1	1	1	1	1
dapD	2345-tetrahydropyridine-26-dicarboxylate N-succinyltransferase	Salmonella	dapD	Tetrahydrodipicolinate N-succinyltransferase N-terminal	1954	1	1	1	1	1	1	1	1	1	1	1	1	1	1	1	1	1	1	1	1	1	1	1	1	1	1	1	1	1	1	1	1	1	1	1	1	1	1	1	1	1	1	1	1
dapE	Succinyl-diaminopimelate desuccinylase	Salmonella	dapE	Catalyzes the hydrolysis of N-succinyl-L	1954	1	1	1	1	1	1	1	1	1	1	1	1	1	1	1	1	1	1	1	1	1	1	1	1	1	1	1	1	1	1	1	1	1	1	1	1	1	1	1	1	1	1	1	1
dapF	Diaminopimelate epimerase	Salmonella	dapF	Catalyzes the stereoinversion of LL-2	1950	1	1	1	1	1	1	1	1	1	1	1	1	1	1	1	1	1	1	1	1	1	1	1	1	1	1	1	1	1	1	1	1	1	1	1	1	1	1	1	1	1	1	1	1
dapH	2345-tetrahydropyridine-26-dicarboxylate N-acetyltransferase	Bacteria		O-acyltransferase activity	23
dauA	C4-dicarboxylic acid transporter DauA	Salmonella	sulP	STAS domain	1954	1	1	1	1	1	1	1	1	1	1	1	1	1	1	1	1	1	1	1	1	1	1	1	1	1	1	1	1	1	1	1	1	1	1	1	1	1	1	1	1	1	1	1	1
dauR	Transcriptional regulator DauR	Salmonella	yheO	YheO-like PAS domain	1922	1	1	1	1	1	1	1	1	1	1	1	1	1	1	1	1	1	1	1	1	1	1	1	1	1	1	1	1	1	1	1	1	1	1	1	1	1	1	1	1	1	1	1	1
dauR_1	Transcriptional regulator DauR	Citrobacter		YheO-like PAS domain	1
dbpA	ATP-dependent RNA helicase DbpA	Salmonella	dbpA	DEAD-box RNA helicase involved in the assembly of the 50S ribosomal subunit. Has an RNA-dependent ATPase activity	1945	1	1	1	1	1	1	1	1	1	1	1	1	1	1	1	1	1	1	1	1	1	1	1	1	1	1	1	1	1	1	1	1	1	1	1	1	1	1	1	1	1	1	1	1
dbpA_1	ATP-dependent RNA helicase DbpA	Salmonella	dbpA	DEAD-box RNA helicase involved in the assembly of the 50S ribosomal subunit. Has an RNA-dependent ATPase activity	2
dbpA_2	ATP-dependent RNA helicase DbpA	Salmonella	dbpA	DEAD-box RNA helicase involved in the assembly of the 50S ribosomal subunit. Has an RNA-dependent ATPase activity	1
dcd	dCTP deaminase	Salmonella	dcd	2'-deoxycytidine 5'-triphosphate deaminase (DCD)	1954	1	1	1	1	1	1	1	1	1	1	1	1	1	1	1	1	1	1	1	1	1	1	1	1	1	1	1	1	1	1	1	1	1	1	1	1	1	1	1	1	1	1	1	1
dcm	DNA-cytosine methyltransferase	Salmonella	dcm	C-5 cytosine-specific DNA methylase	1954	1	1	1	1	1	1	1	1	1	1	1	1	1	1	1	1	1	1	1	1	1	1	1	1	1	1	1	1	1	1	1	1	1	1	1	1	1	1	1	1	1	1	1	1
dcm_1	DNA-cytosine methyltransferase	Pantoea	dcm	Belongs to the class I-like SAM-binding methyltransferase superfamily. C5-methyltransferase family	1
dcm_2	DNA-cytosine methyltransferase	Pantoea	dcm	Belongs to the class I-like SAM-binding methyltransferase superfamily. C5-methyltransferase family	94									1									1	1												1				1
dcm_3	DNA-cytosine methyltransferase	Pantoea	dcm	Belongs to the class I-like SAM-binding methyltransferase superfamily. C5-methyltransferase family	5
dcp	Dipeptidyl carboxypeptidase	Salmonella	dcp	Peptidase family M3	1946	1	1	1	1	1	1	1	1	1	1	1	1	1	1	1	1	1	1	1	1	1	1	1	1	1	1	1	1	1	1	1	1	1	1	1	1	1	1	1	1	1	1	1	1
dctA	Aerobic C4-dicarboxylate transport protein	Salmonella	dctA	Responsible for the transport of dicarboxylates such as succinate	1954	1	1	1	1	1	1	1	1	1	1	1	1	1	1	1	1	1	1	1	1	1	1	1	1	1	1	1	1	1	1	1	1	1	1	1	1	1	1	1	1	1	1	1	1
dctA_2	C4-dicarboxylate transport protein	Gammaproteobacteria	gltP	Belongs to the dicarboxylate amino acid cation symporter (DAACS) (TC 2.A.23) family	1
dctD	C4-dicarboxylate transport transcriptional regulatory protein DctD	Salmonella	pgtA	Bacterial regulatory protein	1954	1	1	1	1	1	1	1	1	1	1	1	1	1	1	1	1	1	1	1	1	1	1	1	1	1	1	1	1	1	1	1	1	1	1	1	1	1	1	1	1	1	1	1	1
dctM_1	C4-dicarboxylate TRAP transporter large permease protein DctM	Salmonella	ygiK	Tripartite ATP-independent periplasmic transporter	1944	1	1	1		1	1	1	1	1	1	1	1	1	1	1	1	1	1	1	1	1	1	1	1	1	1	1	1	1	1	1	1	1	1	1	1	1	1	1	1	1	1	1	1
dctM_2	C4-dicarboxylate TRAP transporter large permease protein DctM	Salmonella		Tripartite ATP-independent periplasmic transporter	1952	1	1	1	1	1	1	1	1	1	1	1	1	1	1	1	1	1	1	1	1	1	1	1	1	1	1	1	1	1	1	1	1	1	1	1	1	1	1	1	1	1	1	1	1
dcuA_1	Anaerobic C4-dicarboxylate transporter DcuA	Salmonella	dcuB	Responsible for the transport of C4-dicarboxylates from the periplasm across the inner membrane	1948	1	1	1	1	1	1	1	1	1	1	1	1	1	1	1	1	1	1	1	1	1	1	1	1	1	1	1	1	1	1	1	1	1	1	1	1	1	1	1	1	1	1	1	1
dcuA_2	Anaerobic C4-dicarboxylate transporter DcuA	Salmonella	dcuA	Responsible for the transport of C4-dicarboxylates from the periplasm across the inner membrane	1947	1		1	1	1	1	1	1	1	1	1	1	1	1	1	1	1	1	1	1	1	1	1	1	1	1	1	1	1	1	1	1	1	1	1	1	1	1	1	1	1	1	1	1
dcuB	Anaerobic C4-dicarboxylate transporter DcuB	Salmonella	dcuB	Responsible for the transport of C4-dicarboxylates from the periplasm across the inner membrane	1954	1	1	1	1	1	1	1	1	1	1	1	1	1	1	1	1	1	1	1	1	1	1	1	1	1	1	1	1	1	1	1	1	1	1	1	1	1	1	1	1	1	1	1	1
dcuD	Putative cryptic C4-dicarboxylate transporter DcuD	Salmonella	dcuC	C4-dicarboxylate anaerobic carrier	1954	1	1	1	1	1	1	1	1	1	1	1	1	1	1	1	1	1	1	1	1	1	1	1	1	1	1	1	1	1	1	1	1	1	1	1	1	1	1	1	1	1	1	1	1
dcuD_2	Putative cryptic C4-dicarboxylate transporter DcuD	Enterobacter	dcuD	TIGRFAM anaerobic c4-dicarboxylate antiporter	1
dcuR	Transcriptional regulatory protein DcuR	Salmonella	dcuR	Response regulator receiver domain	1954	1	1	1	1	1	1	1	1	1	1	1	1	1	1	1	1	1	1	1	1	1	1	1	1	1	1	1	1	1	1	1	1	1	1	1	1	1	1	1	1	1	1	1	1
dcuS	Sensor histidine kinase DcuS	Salmonella	dcuS	Single cache domain 3	1689	1	1	1	1	1	1	1	1	1	1			1	1	1	1	1	1	1	1	1	1	1	1		1	1		1	1	1	1	1	1	1			1	1			1	1	1
dcuS_1	Sensor histidine kinase DcuS	Gammaproteobacteria		signal transduction histidine kinase regulating citrate malate metabolism	1
dcyD	D-cysteine desulfhydrase	Salmonella	dcyD	Catalyzes the alpha	1954	1	1	1	1	1	1	1	1	1	1	1	1	1	1	1	1	1	1	1	1	1	1	1	1	1	1	1	1	1	1	1	1	1	1	1	1	1	1	1	1	1	1	1	1
ddl	D-alanine--D-alanine ligase	unclassified Alphaproteobacteria	ddl	Belongs to the D-alanine--D-alanine ligase family	1
ddlA	D-alanine--D-alanine ligase A	Salmonella	ddl	Belongs to the D-alanine--D-alanine ligase family	1952	1	1	1	1	1	1	1	1	1	1	1	1	1	1	1	1	1	1	1	1	1	1	1	1	1	1	1	1	1	1	1	1	1	1	1	1	1	1	1	1	1	1	1	1
ddlA_2	D-alanine--D-alanine ligase A	Salmonella	ddl	Belongs to the D-alanine--D-alanine ligase family	1
ddlB	D-alanine--D-alanine ligase B	Salmonella	ddl	Belongs to the D-alanine--D-alanine ligase family	1954	1	1	1	1	1	1	1	1	1	1	1	1	1	1	1	1	1	1	1	1	1	1	1	1	1	1	1	1	1	1	1	1	1	1	1	1	1	1	1	1	1	1	1	1
ddrA_1	Diol dehydratase-reactivating factor alpha subunit	Gammaproteobacteria	pduG	dehydratase	1922	1	1	1	1	1	1	1	1	1	1	1	1	1	1	1	1	1	1	1	1	1	1	1	1	1	1	1	1	1	1	1	1	1	1	1	1	1	1	1	1	1	1	1	1
ddrA_2	Diol dehydratase-reactivating factor alpha subunit	Citrobacter		Diol dehydratase reactivase ATPase-like domain	1911	1	1	1		1	1	1	1	1	1	1	1	1	1	1	1	1	1	1	1	1	1	1	1	1	1	1	1	1	1	1	1	1	1	1	1	1	1	1	1	1	1	1	1
ddrA_3	Diol dehydratase-reactivating factor alpha subunit	Gammaproteobacteria	pduG	dehydratase	7
ddrA_4	Diol dehydratase-reactivating factor alpha subunit	Citrobacter		Diol dehydratase reactivase ATPase-like domain	1
ddrA_5	Diol dehydratase-reactivating factor alpha subunit	Citrobacter		Diol dehydratase reactivase ATPase-like domain	1
deaD	ATP-dependent RNA helicase DeaD	Salmonella	deaD	DEAD-box RNA helicase involved in various cellular processes at low temperature	1954	1	1	1	1	1	1	1	1	1	1	1	1	1	1	1	1	1	1	1	1	1	1	1	1	1	1	1	1	1	1	1	1	1	1	1	1	1	1	1	1	1	1	1	1
deaD_1	ATP-dependent RNA helicase DeaD	Gammaproteobacteria	lhr	helicase	1
deaD_2	ATP-dependent RNA helicase DeaD	Salmonella	deaD	DEAD-box RNA helicase involved in various cellular processes at low temperature	1
decR	DNA-binding transcriptional activator DecR	Salmonella	ybaO	AsnC-type helix-turn-helix domain	1953	1	1	1	1	1	1	1	1	1	1	1	1	1	1	1	1	1	1	1	1	1	1	1	1	1	1	1	1	1	1	1	1	1	1	1	1	1	1	1	1	1	1	1	1
decR_1	DNA-binding transcriptional activator DecR	Salmonella	ybaO	AsnC-type helix-turn-helix domain	1
decR_2	DNA-binding transcriptional activator DecR	Salmonella	ybaO	AsnC-type helix-turn-helix domain	152				1
decR_3	DNA-binding transcriptional activator DecR	Salmonella	ybaO	AsnC-type helix-turn-helix domain	7
dedA	Protein DedA	Salmonella	dedA	SNARE associated Golgi protein	1954	1	1	1	1	1	1	1	1	1	1	1	1	1	1	1	1	1	1	1	1	1	1	1	1	1	1	1	1	1	1	1	1	1	1	1	1	1	1	1	1	1	1	1	1
dedA_2	Protein DedA	Moraxellaceae	dedA	SNARE associated Golgi protein	1
dedD	Cell division protein DedD	Salmonella	dedD	Non-essential cell division protein that could be required for efficient cell constriction	1954	1	1	1	1	1	1	1	1	1	1	1	1	1	1	1	1	1	1	1	1	1	1	1	1	1	1	1	1	1	1	1	1	1	1	1	1	1	1	1	1	1	1	1	1
def	Peptide deformylase	Salmonella	def	Removes the formyl group from the N-terminal Met of newly synthesized proteins. Requires at least a dipeptide for an efficient rate of reaction. N-terminal L-methionine is a prerequisite for activity but the enzyme has broad specificity at other positions	1954	1	1	1	1	1	1	1	1	1	1	1	1	1	1	1	1	1	1	1	1	1	1	1	1	1	1	1	1	1	1	1	1	1	1	1	1	1	1	1	1	1	1	1	1
def_2	Peptide deformylase	Citrobacter	def	Removes the formyl group from the N-terminal Met of newly synthesized proteins. Requires at least a dipeptide for an efficient rate of reaction. N-terminal L-methionine is a prerequisite for activity but the enzyme has broad specificity at other positions	2
degP	Periplasmic serine endoprotease DegP	Salmonella	degP	Trypsin	1953	1	1	1	1	1	1	1	1	1	1	1	1	1	1	1	1	1	1	1	1	1	1	1	1	1	1	1	1	1	1	1	1	1	1	1		1	1	1	1	1	1	1	1
degQ	Periplasmic pH-dependent serine endoprotease DegQ	Salmonella	degQ	Trypsin	1953	1	1	1	1	1	1	1	1	1	1	1	1	1	1	1	1	1	1	1	1	1	1	1	1	1	1	1	1	1	1	1	1	1	1	1	1	1	1	1	1	1	1	1	1
degQ_2	Periplasmic pH-dependent serine endoprotease DegQ	Chromatiales	htrA	Belongs to the peptidase S1C family	1
degS	Serine endoprotease DegS	Salmonella	degS	Trypsin	1952	1	1	1	1	1	1	1	1	1	1	1	1	1	1	1	1	1	1	1	1	1	1	1	1	1	1	1	1	1	1	1	1	1	1	1	1	1	1	1	1	1	1	1	1
degS_2	Serine endoprotease DegS	Salmonella	degS	Trypsin	1
dehH1	Haloacetate dehalogenase H-1	Gammaproteobacteria	dehH	Alpha beta hydrolase	1904	1	1	1	1	1	1	1	1	1	1	1	1	1	1	1	1	1	1	1	1	1	1	1	1	1	1	1	1	1	1	1	1	1	1	1	1	1	1	1	1	1	1	1	1
dehH1_2	Haloacetate dehalogenase H-1	Gammaproteobacteria	dehH	Alpha beta hydrolase	1
denD	D-erythronate dehydrogenase	Salmonella		NAD(P)H-binding	1946	1	1	1	1	1	1	1	1	1	1	1	1	1	1	1	1	1	1	1	1	1	1	1	1	1	1	1	1	1	1	1	1	1	1		1	1	1	1	1	1	1	1	1
denK	D-erythronate kinase	Gammaproteobacteria		Putative nucleotide-binding of sugar-metabolising enzyme	1
deoA	Thymidine phosphorylase	Salmonella	deoA	The enzymes which catalyze the reversible phosphorolysis of pyrimidine nucleosides are involved in the degradation of these compounds and in their utilization as carbon and energy sources	1954	1	1	1	1	1	1	1	1	1	1	1	1	1	1	1	1	1	1	1	1	1	1	1	1	1	1	1	1	1	1	1	1	1	1	1	1	1	1	1	1	1	1	1	1
deoB	Phosphopentomutase	Salmonella	deoB	Phosphotransfer between the C1 and C5 carbon atoms of pentose	1954	1	1	1	1	1	1	1	1	1	1	1	1	1	1	1	1	1	1	1	1	1	1	1	1	1	1	1	1	1	1	1	1	1	1	1	1	1	1	1	1	1	1	1	1
deoC	Deoxyribose-phosphate aldolase	Salmonella	deoC	Catalyzes a reversible aldol reaction between acetaldehyde and D-glyceraldehyde 3-phosphate to generate 2-deoxy- D-ribose 5-phosphate	1952	1	1	1	1	1	1	1	1	1	1	1	1	1	1	1	1	1	1	1	1	1	1	1	1	1	1	1	1	1	1	1	1	1	1	1	1	1	1	1	1	1	1	1	1
deoD	Purine nucleoside phosphorylase DeoD-type	Salmonella	deoD	Phosphorylase superfamily	1954	1	1	1	1	1	1	1	1	1	1	1	1	1	1	1	1	1	1	1	1	1	1	1	1	1	1	1	1	1	1	1	1	1	1	1	1	1	1	1	1	1	1	1	1
deoD_2	Purine nucleoside phosphorylase DeoD-type	Salmonella	udp	Phosphorylase superfamily	8
deoD3	Purine nucleoside phosphorylase DeoD-type	Citrobacter	deoD	Phosphorylase superfamily	2
deoR_1	Deoxyribose operon repressor	Salmonella	deoR	DeoR C terminal sensor domain	1954	1	1	1	1	1	1	1	1	1	1	1	1	1	1	1	1	1	1	1	1	1	1	1	1	1	1	1	1	1	1	1	1	1	1	1	1	1	1	1	1	1	1	1	1
deoR_2	Deoxyribose operon repressor	Salmonella	deoR	DeoR C terminal sensor domain	1954	1	1	1	1	1	1	1	1	1	1	1	1	1	1	1	1	1	1	1	1	1	1	1	1	1	1	1	1	1	1	1	1	1	1	1	1	1	1	1	1	1	1	1	1
der	GTPase Der	Salmonella	der	GTPase that plays an essential role in the late steps of ribosome biogenesis	1954	1	1	1	1	1	1	1	1	1	1	1	1	1	1	1	1	1	1	1	1	1	1	1	1	1	1	1	1	1	1	1	1	1	1	1	1	1	1	1	1	1	1	1	1
der_1	GTPase Der	Escherichia		Gtr1/RagA G protein conserved region	4
der_2	GTPase Der	Gammaproteobacteria		GTP-binding protein	1				1
der_3	GTPase Der	Escherichia		Gtr1/RagA G protein conserved region	1
derI	D-erythrulose-4-phosphate isomerase	Citrobacter	rpiB	Ribose/Galactose Isomerase	2
devR	DNA-binding transcriptional activator DevR/DosR	Salmonella	ssrB	Bacterial regulatory proteins	1
dfrA	hypothetical protein	Gammaproteobacteria	folA	Key enzyme in folate metabolism. Catalyzes an essential reaction for de novo glycine and purine synthesis	14
dgaE_1	D-glucosaminate-6-phosphate ammonia lyase	Salmonella	selA	L-seryl-tRNA selenium transferase	1953	1	1	1	1	1	1	1	1	1	1	1	1	1	1	1	1	1	1	1	1	1	1	1	1	1	1	1	1	1	1	1	1		1	1	1	1	1	1	1	1	1	1	1
dgaE_2	D-glucosaminate-6-phosphate ammonia lyase	Salmonella	selA	L-seryl-tRNA selenium transferase	1954	1	1	1	1	1	1	1	1	1	1	1	1	1	1	1	1	1	1	1	1	1	1	1	1	1	1	1	1	1	1	1	1	1	1	1	1	1	1	1	1	1	1	1	1
dgaE_3	D-glucosaminate-6-phosphate ammonia lyase	Salmonella	selA	L-seryl-tRNA selenium transferase	1
dgaF_1	2-dehydro-3-deoxy-phosphogluconate aldolase	Salmonella		KDGP aldolase	1954	1	1	1	1	1	1	1	1	1	1	1	1	1	1	1	1	1	1	1	1	1	1	1	1	1	1	1	1	1	1	1	1	1	1	1	1	1	1	1	1	1	1	1	1
dgaF_2	2-dehydro-3-deoxy-phosphogluconate aldolase	Salmonella		Pfam:DUF1341	1954	1	1	1	1	1	1	1	1	1	1	1	1	1	1	1	1	1	1	1	1	1	1	1	1	1	1	1	1	1	1	1	1	1	1	1	1	1	1	1	1	1	1	1	1
dgaF_3	2-dehydro-3-deoxy-phosphogluconate aldolase	Salmonella		KDGP aldolase	1
dgaR_1	Transcriptional regulatory protein DagR	Salmonella		Magnesium chelatase	1807	1		1		1	1	1	1	1	1	1	1	1				1	1	1		1	1	1	1	1	1	1	1	1	1	1	1	1	1	1	1	1	1	1	1	1	1
dgaR_2	Transcriptional regulatory protein DagR	Salmonella		PRD domain	1953	1	1	1	1	1	1	1	1	1	1	1	1	1	1	1	1	1	1	1	1	1	1	1	1	1	1	1	1	1	1	1	1	1	1	1	1	1	1	1	1	1	1	1	1
dgcC	putative diguanylate cyclase DgcC	Salmonella	adrA	MASE2 domain	1952	1	1	1	1	1	1	1	1	1	1	1	1	1	1	1	1	1	1	1	1	1	1	1	1	1	1	1	1	1	1	1	1	1	1	1	1	1	1	1	1	1	1	1	1
dgcC_2	putative diguanylate cyclase DgcC	Salmonella	adrA	MASE2 domain	1
dgcE	hypothetical protein	Salmonella	yegE	Motif C-terminal to PAS motifs (likely to contribute to PAS structural domain)	1847	1	1	1	1	1	1	1	1	1	1	1	1	1	1	1	1	1	1	1	1	1	1	1	1	1	1	1	1	1	1	1	1	1	1	1	1	1	1	1	1	1	1	1	1
dgcJ	putative diguanylate cyclase DgcJ	Salmonella		Gammaproteobacterial periplasmic sensor domain	1745	1		1	1	1	1	1	1	1	1	1	1	1	1	1	1	1	1	1	1	1	1	1	1	1		1	1	1	1	1	1	1	1	1	1	1	1	1	1	1	1
dgcN	Diguanylate cyclase DgcN	Salmonella	yfiN	Periplasmic sensor domain	1954	1	1	1	1	1	1	1	1	1	1	1	1	1	1	1	1	1	1	1	1	1	1	1	1	1	1	1	1	1	1	1	1	1	1	1	1	1	1	1	1	1	1	1	1
dgcQ	putative diguanylate cyclase DgcQ	Salmonella	yedQ	Periplasmic sensor domain	1954	1	1	1	1	1	1	1	1	1	1	1	1	1	1	1	1	1	1	1	1	1	1	1	1	1	1	1	1	1	1	1	1	1	1	1	1	1	1	1	1	1	1	1	1
dgkA	Diacylglycerol kinase	Salmonella	dgkA	Recycling of diacylglycerol produced during the turnover of membrane phospholipid	1954	1	1	1	1	1	1	1	1	1	1	1	1	1	1	1	1	1	1	1	1	1	1	1	1	1	1	1	1	1	1	1	1	1	1	1	1	1	1	1	1	1	1	1	1
dgoA	2-dehydro-3-deoxy-6-phosphogalactonate aldolase	Gammaproteobacteria	dgoA	Aldolase	1762	1	1	1		1	1	1	1	1	1	1	1	1	1	1	1	1	1	1	1	1	1	1			1	1	1	1	1	1	1	1	1	1	1	1	1	1	1	1	1	1	1
dgoA_2	2-dehydro-3-deoxy-6-phosphogalactonate aldolase	Gammaproteobacteria	dgoA	Aldolase	1
dgoD_1	D-galactonate dehydratase	Salmonella	dgoD	Mandelate racemase / muconate lactonizing enzyme	1762	1	1	1		1	1	1	1	1	1	1	1	1	1	1	1	1	1	1	1	1	1	1			1	1	1	1	1	1	1	1	1	1	1	1	1	1	1	1	1	1	1
dgoD_2	D-galactonate dehydratase	Salmonella		Mandelate racemase / muconate lactonizing enzyme	1952	1	1	1	1	1	1	1	1	1	1	1	1	1	1	1	1	1	1	1	1	1	1	1	1	1	1	1	1	1	1	1	1	1	1	1	1	1	1	1	1	1	1	1	1
dgoD_3	D-galactonate dehydratase	Salmonella	dgoD	Mandelate racemase / muconate lactonizing enzyme	1
dgoD_4	D-galactonate dehydratase	Salmonella		Mandelate racemase / muconate lactonizing enzyme	1
dgoK1	putative 2-dehydro-3-deoxygalactonokinase DgoK1	Gammaproteobacteria	dgoK	2-keto-3-deoxy-galactonokinase	1753	1	1	1		1	1	1	1	1	1	1	1	1	1	1	1	1	1	1	1	1	1	1			1	1	1	1	1	1	1	1	1	1	1	1	1	1	1	1	1	1	1
dgoK1_2	putative 2-dehydro-3-deoxygalactonokinase DgoK1	Gammaproteobacteria	dgoK	2-keto-3-deoxy-galactonokinase	1
dgoT	D-galactonate transporter	Salmonella	dgoT	Major Facilitator Superfamily	1755	1	1	1		1	1	1	1	1	1	1	1	1	1	1	1	1	1	1	1	1	1	1			1	1	1	1	1	1	1	1	1	1	1	1	1	1	1	1	1	1	1
dgoT_2	D-galactonate transporter	Citrobacter		Major Facilitator Superfamily	12
dgt	Deoxyguanosinetriphosphate triphosphohydrolase	Salmonella	dgt	dGTPase preferentially hydrolyzes dGTP over the other canonical NTPs	1953	1	1	1	1	1	1	1	1	1	1	1	1	1	1	1	1	1	1	1	1	1	1	1	1	1	1	1	1	1	1	1	1	1	1	1		1	1	1	1	1	1	1	1
dhaB	Glycerol dehydratase large subunit	Citrobacter	dhaB	Dehydratase large subunit	2
dhaD_1	Glycerol dehydrogenase	Enterobacter	gldA	Iron-containing alcohol dehydrogenase	2
dhaD_2	Glycerol dehydrogenase	Citrobacter	gldA	Iron-containing alcohol dehydrogenase	2
dhaK_1	Dihydroxyacetone kinase	Enterobacter	dhaK	dihydroxyacetone kinase	2
dhaK_2	PEP-dependent dihydroxyacetone kinase dihydroxyacetone-binding subunit DhaK	Enterobacter	dhaK	Dak1 domain	2
dhaL	PEP-dependent dihydroxyacetone kinase ADP-binding subunit DhaL	Enterobacter	dhaL	Dak2	2
dhaM	PEP-dependent dihydroxyacetone kinase phosphoryl donor subunit DhaM	Enterobacter	dhaM	Belongs to the PEP-utilizing enzyme family	2
dhaR	PTS-dependent dihydroxyacetone kinase operon regulatory protein	Citrobacter	dhaR	Bacterial regulatory protein	2
dhaT	13-propanediol dehydrogenase	Enterobacter	eutG	alcohol dehydrogenase	131		1																																									1	1
dhaT_1	13-propanediol dehydrogenase	Citrobacter	dhaT	Iron-containing alcohol dehydrogenase	2
dhaT_2	13-propanediol dehydrogenase	Gammaproteobacteria	dhaT	alcohol dehydrogenase	1
dhbE	23-dihydroxybenzoate-AMP ligase	Yersinia	irp5	AMP-binding enzyme C-terminal domain	3
dhfrI	Dihydrofolate reductase type 1	Deltaproteobacteria	folA	Key enzyme in folate metabolism. Catalyzes an essential reaction for de novo glycine and purine synthesis	1
dhfrI_1	Dihydrofolate reductase type 1	Gammaproteobacteria	folA	Dihydrofolate reductase	12
dhfrI_2	Dihydrofolate reductase type 1	Pantoea	folA	Dihydrofolate reductase	12
dhfrI_3	hypothetical protein	Deltaproteobacteria	folA	Key enzyme in folate metabolism. Catalyzes an essential reaction for de novo glycine and purine synthesis	10
dhfrI_4	Dihydrofolate reductase type 1	Pantoea	folA	Dihydrofolate reductase	2
dhfrIII	Dihydrofolate reductase type 3	Myoviridae		dihydrofolate reductase activity	2
diaA	DnaA initiator-associating protein DiaA	Salmonella	gmhA	Required for the timely initiation of chromosomal replication via direct interactions with the DnaA initiator protein	1954	1	1	1	1	1	1	1	1	1	1	1	1	1	1	1	1	1	1	1	1	1	1	1	1	1	1	1	1	1	1	1	1	1	1	1	1	1	1	1	1	1	1	1	1
diaA_2	DnaA initiator-associating protein DiaA	Salmonella	gmhA	Required for the timely initiation of chromosomal replication via direct interactions with the DnaA initiator protein	1
dinB	DNA polymerase IV	Salmonella	dinB	Poorly processive	1953	1	1	1	1	1	1	1	1	1	1	1	1	1	1	1	1	1	1	1	1	1	1	1	1	1	1	1	1	1	1	1	1	1	1	1	1	1	1	1	1	1	1	1	1
dinB_2	DNA polymerase IV	Salmonella	dinB	Poorly processive	6
dinF	DNA damage-inducible protein F	Salmonella	dinF	Polysaccharide biosynthesis C-terminal domain	1954	1	1	1	1	1	1	1	1	1	1	1	1	1	1	1	1	1	1	1	1	1	1	1	1	1	1	1	1	1	1	1	1	1	1	1	1	1	1	1	1	1	1	1	1
dinG	ATP-dependent DNA helicase DinG	Salmonella	dinG	HELICc2	1948	1	1	1	1	1	1	1	1	1	1	1	1	1	1	1	1	1	1	1	1	1	1	1	1	1	1	1	1	1	1	1	1	1	1	1	1	1	1	1	1	1	1	1	1
dinG_1	3'-5' exonuclease DinG	Gammaproteobacteria		DNA polymerase III	7
dinG_2	3'-5' exonuclease DinG	Gammaproteobacteria		DNA polymerase III	270									1					1	1	1		1	1	1										1	1	1	1		1				1	1	1
dinG_3	3'-5' exonuclease DinG	Gammaproteobacteria		DNA polymerase III	4
dinI_1	DNA damage-inducible protein I	Salmonella	dinI	DinI-like family	1723	1	1	1	1	1	1	1	1	1	1	1	1	1	1	1	1	1	1	1	1	1	1	1	1	1	1	1	1	1	1	1	1	1	1	1	1	1	1	1	1	1	1	1	1
dinI_2	DNA damage-inducible protein I	Salmonella	dinI	DinI-like family	639	1				1													1	1																							1
dinI_3	DNA damage-inducible protein I	Salmonella	dinI	DinI-like family	45
dinJ	Antitoxin DinJ	Gammaproteobacteria	dinJ	Antitoxin component of a type II toxin-antitoxin (TA) system. A labile antitoxin that counteracts the effect of cognate toxin YafQ. YafQ and DinJ together bind their own promoter	1762	1		1		1	1	1	1	1	1	1	1	1	1	1	1	1	1	1	1	1	1	1	1	1	1	1	1	1	1	1	1	1	1	1	1	1	1	1	1	1	1
dinJ_1	Antitoxin DinJ	Yersinia	dinJ	DNA-damage-inducible protein J	1
djlA	Co-chaperone protein DjlA	Salmonella	djlA	Regulatory DnaK co-chaperone. Direct interaction between DnaK and DjlA is needed for the induction of the wcaABCDE operon	1954	1	1	1	1	1	1	1	1	1	1	1	1	1	1	1	1	1	1	1	1	1	1	1	1	1	1	1	1	1	1	1	1	1	1	1	1	1	1	1	1	1	1	1	1
dkgA	25-diketo-D-gluconic acid reductase A	Salmonella	dkgA	Aldo/keto reductase family	1935	1	1	1	1	1	1	1	1	1	1	1	1	1	1	1	1	1	1	1	1	1	1	1	1	1	1	1	1	1	1	1	1	1	1	1	1	1	1	1	1	1	1	1	1
dkgA_2	25-diketo-D-gluconic acid reductase A	Salmonella	dkgA	Aldo/keto reductase family	1
dkgB	25-diketo-D-gluconic acid reductase B	Salmonella	dkgB	Catalyzes the reduction of 2	1954	1	1	1	1	1	1	1	1	1	1	1	1	1	1	1	1	1	1	1	1	1	1	1	1	1	1	1	1	1	1	1	1	1	1	1	1	1	1	1	1	1	1	1	1
dkgB_1	25-diketo-D-gluconic acid reductase B	Salmonella	dkgB	Catalyzes the reduction of 2	1		1
dksA	RNA polymerase-binding transcription factor DksA	Enterobacter	dksA	Transcription factor that acts by binding directly to the RNA polymerase (RNAP). Required for negative regulation of rRNA expression and positive regulation of several amino acid biosynthesis promoters. Also required for regulation of fis expression	1952	1	1	1	1	1	1	1	1	1	1	1	1	1	1	1	1	1	1	1	1	1	1	1	1	1	1	1	1	1	1	1	1	1	1	1	1	1	1	1	1	1	1	1	1
dksA_2	RNA polymerase-binding transcription factor DksA	Shewanellaceae	dskA	Prokaryotic dksA/traR C4-type zinc finger	2
dksA_3	RNA polymerase-binding transcription factor DksA	Shewanellaceae	dskA	Prokaryotic dksA/traR C4-type zinc finger	1
dld	Quinone-dependent D-lactate dehydrogenase	Salmonella	dld	Catalyzes the oxidation of D-lactate to pyruvate	1816	1		1	1	1		1		1		1	1	1	1	1	1	1	1	1	1	1	1	1	1	1	1	1	1	1	1	1	1	1	1	1	1	1	1	1	1	1	1
dlgD	23-diketo-L-gulonate reductase	Salmonella	dlgD	Catalyzes the reduction of 2	1953	1	1	1	1	1	1	1	1	1	1	1	1	1	1	1	1	1	1	1	1	1	1	1	1	1	1	1	1	1	1	1	1	1	1	1	1	1	1	1	1	1	1	1	1
dlsT	putative serine transporter	Salmonella	yhaO	Serine transporter	1915	1	1	1	1	1	1	1	1	1	1	1	1	1	1	1	1	1	1	1	1	1	1	1	1	1	1	1	1	1	1	1	1	1	1	1	1	1	1	1	1	1	1	1	1
dlsT_2	putative serine transporter	Salmonella	yhaO	Serine transporter	152																																											1	1
dltA	D-alanine--D-alanyl carrier protein ligase	Yersinia	mbtB	protein Irp2 TR Q9Z399 (EMBL AL031866) (2041 aa) fasta scores E() 0	4
dmlA	D-malate dehydrogenase [decarboxylating]	Enterobacter	dmlA	Isocitrate/isopropylmalate dehydrogenase	1
dmlR_1	HTH-type transcriptional regulator DmlR	Salmonella	yhjC	LysR substrate binding domain	1954	1	1	1	1	1	1	1	1	1	1	1	1	1	1	1	1	1	1	1	1	1	1	1	1	1	1	1	1	1	1	1	1	1	1	1	1	1	1	1	1	1	1	1	1
dmlR_2	HTH-type transcriptional regulator DmlR	Salmonella	ptxR	LysR substrate binding domain	1952	1	1	1	1	1	1	1	1	1	1	1	1	1	1	1	1	1	1	1	1	1	1	1	1	1	1	1	1	1	1	1	1	1	1		1	1	1	1	1	1	1	1	1
dmlR_3	HTH-type transcriptional regulator DmlR	Salmonella		LysR substrate binding domain	1954	1	1	1	1	1	1	1	1	1	1	1	1	1	1	1	1	1	1	1	1	1	1	1	1	1	1	1	1	1	1	1	1	1	1	1	1	1	1	1	1	1	1	1	1
dmlR_5	hypothetical protein	Salmonella	yafC	LysR substrate binding domain	7
dmlR_6	HTH-type transcriptional regulator DmlR	Salmonella		LysR substrate binding domain	1951	1	1	1	1	1	1	1	1	1	1	1	1	1	1	1	1	1	1	1	1	1	1	1	1	1	1	1	1	1	1	1	1	1	1	1	1	1	1	1	1	1	1	1	1
dmlR_7	HTH-type transcriptional regulator DmlR	Salmonella	yafC	LysR substrate binding domain	1953	1	1	1	1	1	1	1	1	1	1	1	1	1	1	1	1	1	1	1	1	1	1	1	1	1	1	1	1	1	1	1	1	1	1	1	1	1	1	1	1	1	1	1	1
dmlR_8	HTH-type transcriptional regulator DmlR	Gammaproteobacteria		transcriptional regulator	2
dmsA_1	Dimethyl sulfoxide reductase DmsA	Salmonella	dmsA	Molybdopterin oxidoreductase Fe4S4 domain	1947	1	1	1	1	1	1	1	1	1	1	1	1	1	1	1	1	1	1	1	1	1	1	1	1	1	1	1	1	1	1	1	1	1	1	1	1	1	1	1	1	1	1	1	1
dmsA_2	Dimethyl sulfoxide reductase DmsA	Citrobacter	dmsA	Molybdopterin oxidoreductase Fe4S4 domain	1				1
dmsA_3	Dimethyl sulfoxide reductase DmsA	Salmonella	dmsA	Molybdopterin oxidoreductase Fe4S4 domain	1954	1	1	1	1	1	1	1	1	1	1	1	1	1	1	1	1	1	1	1	1	1	1	1	1	1	1	1	1	1	1	1	1	1	1	1	1	1	1	1	1	1	1	1	1
dmsA_4	Dimethyl sulfoxide reductase DmsA	Citrobacter	dmsA	Molybdopterin oxidoreductase Fe4S4 domain	8
dmsB_1	Anaerobic dimethyl sulfoxide reductase chain B	Salmonella	dmsB	4Fe-4S binding domain	1592	1	1	1	1	1	1	1	1	1	1	1	1	1	1	1	1	1	1	1	1	1	1	1	1	1	1	1	1	1	1	1	1		1	1	1	1	1	1	1	1	1	1	1
dmsB_2	Anaerobic dimethyl sulfoxide reductase chain B	Salmonella	dmsB	4Fe-4S dicluster domain	1954	1	1	1	1	1	1	1	1	1	1	1	1	1	1	1	1	1	1	1	1	1	1	1	1	1	1	1	1	1	1	1	1	1	1	1	1	1	1	1	1	1	1	1	1
dmsB_3	Anaerobic dimethyl sulfoxide reductase chain B	Salmonella	dmsB	4Fe-4S binding domain	83
dmsB_4	Anaerobic dimethyl sulfoxide reductase chain B	Salmonella		4Fe-4S binding domain	1954	1	1	1	1	1	1	1	1	1	1	1	1	1	1	1	1	1	1	1	1	1	1	1	1	1	1	1	1	1	1	1	1	1	1	1	1	1	1	1	1	1	1	1	1
dmsB_5	Anaerobic dimethyl sulfoxide reductase chain B	Citrobacter	dmsB	4Fe-4S dicluster domain	8
dmsC_1	Anaerobic dimethyl sulfoxide reductase chain C	Salmonella	dmsC	DMSO reductase anchor subunit (DmsC)	1953	1	1	1	1	1	1	1	1	1	1	1	1	1	1	1	1	1	1	1	1	1	1	1	1	1	1	1	1	1	1	1	1		1	1	1	1	1	1	1	1	1	1	1
dmsC_2	Anaerobic dimethyl sulfoxide reductase chain C	Salmonella	dmsC	DMSO reductase anchor subunit (DmsC)	1952	1	1	1	1	1	1	1	1	1	1	1	1	1	1	1	1	1	1	1	1	1	1	1	1	1	1	1	1	1	1	1	1	1	1	1	1	1	1	1	1	1	1	1	1
dmsC_3	Anaerobic dimethyl sulfoxide reductase chain C	Salmonella		DMSO reductase anchor subunit (DmsC)	96
dmsC_4	Anaerobic dimethyl sulfoxide reductase chain C	Salmonella		DMSO reductase anchor subunit (DmsC)	1861	1	1	1	1	1	1	1	1	1	1	1	1	1	1	1	1	1	1	1	1	1	1	1	1	1	1	1	1	1	1	1	1	1	1	1	1	1	1	1	1	1	1	1	1
dmsD_1	Tat proofreading chaperone DmsD	Salmonella	dmsD	Required for biogenesis assembly of DMSO reductase	1953	1	1	1	1	1	1	1	1	1	1	1	1	1	1	1	1	1	1	1	1	1	1	1	1	1	1	1	1	1	1	1	1		1	1	1	1	1	1	1	1	1	1	1
dmsD_2	Tat proofreading chaperone DmsD	Salmonella	dmsD	Nitrate reductase delta subunit	1954	1	1	1	1	1	1	1	1	1	1	1	1	1	1	1	1	1	1	1	1	1	1	1	1	1	1	1	1	1	1	1	1	1	1	1	1	1	1	1	1	1	1	1	1
dmsD_3	Tat proofreading chaperone DmsD	Salmonella	dmsD	Nitrate reductase delta subunit	8
dnaA	Chromosomal replication initiator protein DnaA	Salmonella	dnaA	it binds specifically double-stranded DNA at a 9 bp consensus (dnaA box) 5'-TTATC CA A CA A-3'. DnaA binds to ATP and to acidic phospholipids	1954	1	1	1	1	1	1	1	1	1	1	1	1	1	1	1	1	1	1	1	1	1	1	1	1	1	1	1	1	1	1	1	1	1	1	1	1	1	1	1	1	1	1	1	1
dnaA_2	Chromosomal replication initiator protein DnaA	Salmonella	dnaA	it binds specifically double-stranded DNA at a 9 bp consensus (dnaA box) 5'-TTATC CA A CA A-3'. DnaA binds to ATP and to acidic phospholipids	1
dnaB	Replicative DNA helicase	Salmonella	dnaB	it exhibits DNA-dependent ATPase activity and contains distinct active sites for ATP binding	1954	1	1	1	1	1	1	1	1	1	1	1	1	1	1	1	1	1	1	1	1	1	1	1	1	1	1	1	1	1	1	1	1	1	1	1	1	1	1	1	1	1	1	1	1
dnaB_1	Replicative DNA helicase	Salmonella	dnaB	it exhibits DNA-dependent ATPase activity and contains distinct active sites for ATP binding	465						1	1	1	1	1	1	1	1	1	1	1	1			1	1	1	1			1	1	1	1	1	1	1	1	1	1		1		1	1	1
dnaB_2	Replicative DNA helicase	Citrobacter	dnaB	DnaB-like helicase N terminal domain	184																								1	1
dnaB_3	Replicative DNA helicase	Siphoviridae		DNA helicase activity	123
dnaC_1	DNA replication protein DnaC	Salmonella	dnaC	Anion-transporting ATPase	1954	1	1	1	1	1	1	1	1	1	1	1	1	1	1	1	1	1	1	1	1	1	1	1	1	1	1	1	1	1	1	1	1	1	1	1	1	1	1	1	1	1	1	1	1
dnaC_2	DNA replication protein DnaC	Salmonella	dnaC	IstB-like ATP binding protein	709					1													1	1																							1	1	1
dnaC_3	DNA replication protein DnaC	Escherichia	dnaC	DNA replication factor encoded within cryptic prophage	4
dnaC_4	DNA replication protein DnaC	Escherichia	dnaC	DNA strand elongation	1
dnaE	DNA polymerase III subunit alpha	Salmonella	dnaE	Bacterial DNA polymerase III alpha subunit	1954	1	1	1	1	1	1	1	1	1	1	1	1	1	1	1	1	1	1	1	1	1	1	1	1	1	1	1	1	1	1	1	1	1	1	1	1	1	1	1	1	1	1	1	1
dnaE_2	DNA polymerase III subunit alpha	Siphoviridae		Bacterial DNA polymerase III alpha subunit	3
dnaE2	Error-prone DNA polymerase	Siphoviridae		Bacterial DNA polymerase III alpha subunit	15
dnaG	DNA primase	Salmonella	dnaG	RNA polymerase that catalyzes the synthesis of short RNA molecules used as primers for DNA polymerase during DNA replication	1953	1	1	1	1	1	1	1	1	1	1	1	1	1	1	1	1	1	1	1	1	1	1	1	1	1	1	1	1	1	1	1	1	1	1	1	1	1	1	1	1	1	1	1	1
dnaG_1	DNA primase	Peptococcaceae	dnaG	RNA polymerase that catalyzes the synthesis of short RNA molecules used as primers for DNA polymerase during DNA replication	1
dnaG_2	DNA primase	Siphoviridae		DNA primase activity	2
dnaJ	Chaperone protein DnaJ	Salmonella	dnaJ	ATP binding to DnaK triggers the release of the substrate protein	1954	1	1	1	1	1	1	1	1	1	1	1	1	1	1	1	1	1	1	1	1	1	1	1	1	1	1	1	1	1	1	1	1	1	1	1	1	1	1	1	1	1	1	1	1
dnaJ_2	Chaperone protein DnaJ	Gammaproteobacteria		DnaJ molecular chaperone homology domain	49																												1
dnaK_1	Chaperone protein DnaK	Salmonella	yegD	MreB/Mbl protein	1942	1	1	1	1	1	1	1	1	1	1	1	1	1	1	1	1	1	1	1	1	1	1	1	1	1	1	1	1	1	1	1	1	1	1	1	1	1	1	1	1	1	1	1	1
dnaK_2	Chaperone protein DnaK	Salmonella	dnaK	Heat shock 70 kDa protein	1954	1	1	1	1	1	1	1	1	1	1	1	1	1	1	1	1	1	1	1	1	1	1	1	1	1	1	1	1	1	1	1	1	1	1	1	1	1	1	1	1	1	1	1	1
dnaN	Beta sliding clamp	Salmonella	dnaN	Confers DNA tethering and processivity to DNA polymerases and other proteins. Acts as a clamp	1953	1	1	1	1	1	1	1	1	1	1	1	1	1	1	1	1	1	1	1	1	1	1	1	1	1	1	1	1	1	1	1	1	1	1	1	1	1	1	1	1	1	1	1	1
dnaN_2	Beta sliding clamp	Proteobacteria	dnaN	Confers DNA tethering and processivity to DNA polymerases and other proteins. Acts as a clamp	2
dnaQ	DNA polymerase III subunit epsilon	Salmonella	dnaQ	DNA polymerase III is a complex	1954	1	1	1	1	1	1	1	1	1	1	1	1	1	1	1	1	1	1	1	1	1	1	1	1	1	1	1	1	1	1	1	1	1	1	1	1	1	1	1	1	1	1	1	1
dnaT	Primosomal protein 1	Salmonella	dnaT	it is also involved in inducing stable DNA replication during SOS response. It forms	1954	1	1	1	1	1	1	1	1	1	1	1	1	1	1	1	1	1	1	1	1	1	1	1	1	1	1	1	1	1	1	1	1	1	1	1	1	1	1	1	1	1	1	1	1
dnaT_2	Primosomal protein 1	Gammaproteobacteria	ydaU	Protein of unknown function (DUF1376)	500		1																						1	1																		1	1
dnaX	DNA polymerase III subunit tau	Salmonella	dnaX	DNA polymerase III is a complex	1924	1	1	1	1	1	1	1	1	1	1	1	1	1				1	1	1		1		1	1	1	1	1	1	1	1	1	1	1	1	1	1	1	1	1	1	1	1	1	1
dosC	Diguanylate cyclase DosC	Citrobacter	yddV	Protoglobin	1
dpaL	Diaminopropionate ammonia-lyase	Gammaproteobacteria	dpaL	Diaminopropionate ammonia-lyase	1942	1	1	1		1	1	1	1	1	1	1	1	1	1	1	1	1	1	1	1	1	1	1	1	1	1	1	1	1	1	1	1	1	1	1	1	1	1	1	1	1	1	1	1
dpiA	Transcriptional regulatory protein DpiA	Salmonella	dpiA	Transcriptional regulator	1954	1	1	1	1	1	1	1	1	1	1	1	1	1	1	1	1	1	1	1	1	1	1	1	1	1	1	1	1	1	1	1	1	1	1	1	1	1	1	1	1	1	1	1	1
dpiB	Sensor histidine kinase DpiB	Salmonella	dpiB	Single cache domain 3	1926	1	1	1	1	1	1	1	1	1	1	1	1	1	1	1	1	1	1	1	1	1	1	1	1	1	1	1	1			1	1	1	1	1	1	1	1	1	1		1	1	1
dpiB_1	Sensor histidine kinase DpiB	Salmonella	dpiB	Single cache domain 3	1
dpiB_2	Sensor histidine kinase DpiB	Salmonella	dpiB	Single cache domain 3	1
dpnA	Modification methylase DpnIIB	Gammaproteobacteria		Belongs to the N(4) N(6)-methyltransferase family	2
dpnA_1	Modification methylase DpnIIB	Citrobacter		DNA methylase	16																								1
dpnA_2	Modification methylase DpnIIB	Citrobacter		DNA methylase	29						1		1		1														1
dpnM	Modification methylase DpnIIA	Gammaproteobacteria		Site-specific DNA-methyltransferase (Adenine-specific)	1
dppA	Periplasmic dipeptide transport protein	Salmonella	dppA	Bacterial extracellular solute-binding proteins	1948	1	1	1	1	1	1	1	1	1	1	1	1	1	1	1	1	1	1	1	1	1	1	1	1	1	1	1	1	1	1	1	1	1	1	1	1	1	1	1	1	1	1	1	1
dppA_2	Periplasmic dipeptide transport protein	Gammaproteobacteria	dppA	ABC-Type Dipeptide Transport System Periplasmic Component	1
dppB_1	Dipeptide transport system permease protein DppB	Salmonella	dppB	Binding-protein-dependent transport system inner membrane component	1954	1	1	1	1	1	1	1	1	1	1	1	1	1	1	1	1	1	1	1	1	1	1	1	1	1	1	1	1	1	1	1	1	1	1	1	1	1	1	1	1	1	1	1	1
dppB_2	Dipeptide transport system permease protein DppB	Salmonella	dppB	Binding-protein-dependent transport system inner membrane component	1954	1	1	1	1	1	1	1	1	1	1	1	1	1	1	1	1	1	1	1	1	1	1	1	1	1	1	1	1	1	1	1	1	1	1	1	1	1	1	1	1	1	1	1	1
dppB_3	Dipeptide transport system permease protein DppB	Enterobacter	dppB	PFAM binding-protein-dependent transport systems inner membrane component	1
dppC_1	Dipeptide transport system permease protein DppC	Salmonella	dppC	Binding-protein-dependent transport system inner membrane component	1954	1	1	1	1	1	1	1	1	1	1	1	1	1	1	1	1	1	1	1	1	1	1	1	1	1	1	1	1	1	1	1	1	1	1	1	1	1	1	1	1	1	1	1	1
dppC_2	Dipeptide transport system permease protein DppC	Salmonella	dppC	N-terminal TM domain of oligopeptide transport permease C	1954	1	1	1	1	1	1	1	1	1	1	1	1	1	1	1	1	1	1	1	1	1	1	1	1	1	1	1	1	1	1	1	1	1	1	1	1	1	1	1	1	1	1	1	1
dppC_3	Dipeptide transport system permease protein DppC	Enterobacter	dppC	PFAM binding-protein-dependent transport systems inner membrane component	1
dppD	Dipeptide transport ATP-binding protein DppD	Salmonella	dppD	Oligopeptide/dipeptide transporter	1954	1	1	1	1	1	1	1	1	1	1	1	1	1	1	1	1	1	1	1	1	1	1	1	1	1	1	1	1	1	1	1	1	1	1	1	1	1	1	1	1	1	1	1	1
dps	DNA protection during starvation protein	Salmonella	dps	During stationary phase	1953	1	1	1	1	1	1	1	1	1	1	1	1	1	1	1	1	1	1	1	1	1	1	1	1	1	1	1	1	1	1	1	1	1	1	1	1	1	1	1	1	1	1	1	1
draG	ADP-ribosyl-[dinitrogen reductase] glycohydrolase	Salmonella	yegU	ADP-ribosylglycohydrolase	1953	1	1	1	1	1	1	1	1	1	1	1	1	1	1	1	1	1	1	1	1	1	1	1	1	1	1	1	1	1	1	1	1	1	1	1	1	1	1	1	1	1	1	1	1
dsbA	Thiol:disulfide interchange protein DsbA	Salmonella	dsbA	DSBA-like thioredoxin domain	1953	1	1	1	1	1	1	1	1	1	1	1	1	1	1	1	1	1	1	1	1	1	1	1	1	1	1	1	1	1	1	1	1	1	1	1	1	1	1	1	1	1	1	1	1
dsbA_1	Thiol:disulfide interchange protein DsbA	Proteobacteria	dsbA	Thiol disulfide interchange protein	205																								1	1
dsbA_2	hypothetical protein	Proteobacteria	dsbA	Thiol disulfide interchange protein	6
dsbB	Disulfide bond formation protein B	Salmonella	dsbB	Required for disulfide bond formation in some periplasmic proteins. Acts by oxidizing the DsbA protein	1954	1	1	1	1	1	1	1	1	1	1	1	1	1	1	1	1	1	1	1	1	1	1	1	1	1	1	1	1	1	1	1	1	1	1	1	1	1	1	1	1	1	1	1	1
dsbB_2	Disulfide bond formation protein B	Moraxellaceae	dsbB	Required for disulfide bond formation in some periplasmic proteins. Acts by oxidizing the DsbA protein	1
dsbC	Thiol:disulfide interchange protein DsbC	Salmonella	dsbC	Required for disulfide bond formation in some periplasmic proteins. Acts by transferring its disulfide bond to other proteins and is reduced in the process	1953	1	1	1	1	1	1	1	1	1	1	1	1	1	1	1	1	1	1	1	1	1	1	1	1	1	1	1	1	1	1	1	1	1	1	1	1	1	1	1	1	1	1	1	1
dsbC_1	Thiol:disulfide interchange protein DsbC	Salmonella	dsbC	Required for disulfide bond formation in some periplasmic proteins. Acts by transferring its disulfide bond to other proteins and is reduced in the process	17																								1
dsbC_2	Thiol:disulfide interchange protein DsbC	Pantoea	dsbC	Required for disulfide bond formation in some periplasmic proteins. Acts by transferring its disulfide bond to other proteins and is reduced in the process	260						1	1	1		1	1	1	1				1				1	1	1			1		1	1	1		1		1			1		1
dsbC_3	Thiol:disulfide interchange protein DsbC	Gammaproteobacteria		Required for disulfide bond formation in some periplasmic proteins. Acts by transferring its disulfide bond to other proteins and is reduced in the process	3
dsbD_1	Thiol:disulfide interchange protein DsbD	Salmonella	dsbD	Required to facilitate the formation of correct disulfide bonds in some periplasmic proteins and for the assembly of the periplasmic c-type cytochromes. Acts by transferring electrons from cytoplasmic thioredoxin to the periplasm. This transfer involves a cascade of disulfide bond formation and reduction steps	1954	1	1	1	1	1	1	1	1	1	1	1	1	1	1	1	1	1	1	1	1	1	1	1	1	1	1	1	1	1	1	1	1	1	1	1	1	1	1	1	1	1	1	1	1
dsbD_2	Thiol:disulfide interchange protein DsbD	Salmonella	dsbD	Protein of unknown function	1867	1	1	1	1	1	1	1	1	1	1	1	1	1	1	1	1	1	1	1	1	1		1	1	1	1	1	1	1	1	1	1	1	1	1	1	1	1	1	1	1	1	1	1
dsbD_3	Thiol:disulfide interchange protein DsbD	Moraxellaceae	dsbD	Thiol disulfide interchange protein	1
dsbD_4	Thiol:disulfide interchange protein DsbD	Moraxellaceae	dsbD	Thiol disulfide interchange protein	1
dsbE	Thiol:disulfide interchange protein DsbE	Salmonella	dsbE	involved in the reduction of disulfide bonds to allow heme bonding	744			1		1	1		1	1	1	1	1		1		1	1			1	1		1			1	1			1			1		1	1	1	1	1	1	1
dsbE_2	Thiol:disulfide interchange protein DsbE	Salmonella	dsbE	involved in the reduction of disulfide bonds to allow heme bonding	1
dsbG	Thiol:disulfide interchange protein DsbG	Salmonella	dsbG	Required for disulfide bond formation in some periplasmic proteins. Acts by transferring its disulfide bond to other proteins and is reduced in the process	1954	1	1	1	1	1	1	1	1	1	1	1	1	1	1	1	1	1	1	1	1	1	1	1	1	1	1	1	1	1	1	1	1	1	1	1	1	1	1	1	1	1	1	1	1
dsbG_2	Thiol:disulfide interchange protein DsbG	Gammaproteobacteria	dsbG	Required for disulfide bond formation in some periplasmic proteins. Acts by transferring its disulfide bond to other proteins and is reduced in the process	11
dsbI	Protein-disulfide oxidoreductase DsbI	Salmonella	dsbB	Required for disulfide bond formation in some proteins. Part of a redox system composed of DsbI and DsbL that mediates formation of an essential disulfide bond in AssT	1953	1	1	1	1	1	1	1	1	1	1	1	1	1	1	1	1	1	1	1	1	1	1	1	1	1	1	1	1	1	1	1	1	1	1	1	1	1	1	1	1	1	1	1	1
dsbI_2	Protein-disulfide oxidoreductase DsbI	Salmonella	dsbB	Required for disulfide bond formation in some proteins. Part of a redox system composed of DsbI and DsbL that mediates formation of an essential disulfide bond in AssT	1
dsbL	Thiol:disulfide interchange protein DsbL	Salmonella	dsbL	Involved in disulfide-bond formation. Acts by transferring its disulfide bond to other proteins. Part of a redox system composed of DsbI and DsbL that mediates formation of an essential disulfide bond in AssT	1954	1	1	1	1	1	1	1	1	1	1	1	1	1	1	1	1	1	1	1	1	1	1	1	1	1	1	1	1	1	1	1	1	1	1	1	1	1	1	1	1	1	1	1	1
dsbL_2	Thiol:disulfide interchange protein DsbL	Salmonella	dsbL	Involved in disulfide-bond formation. Acts by transferring its disulfide bond to other proteins. Part of a redox system composed of DsbI and DsbL that mediates formation of an essential disulfide bond in AssT	1
dsdA	D-serine dehydratase	Salmonella	dsdA	Pyridoxal-phosphate dependent enzyme	1954	1	1	1	1	1	1	1	1	1	1	1	1	1	1	1	1	1	1	1	1	1	1	1	1	1	1	1	1	1	1	1	1	1	1	1	1	1	1	1	1	1	1	1	1
dsdA_2	D-serine dehydratase	Gammaproteobacteria	dsdA	Belongs to the serine threonine dehydratase family. DsdA subfamily	1
dsdC	HTH-type transcriptional regulator DsdC	Salmonella	dsdC	LysR substrate binding domain	1954	1	1	1	1	1	1	1	1	1	1	1	1	1	1	1	1	1	1	1	1	1	1	1	1	1	1	1	1	1	1	1	1	1	1	1	1	1	1	1	1	1	1	1	1
dsdC_1	HTH-type transcriptional regulator DsdC	Salmonella	dsdC	LysR substrate binding domain	1		1
dsdC_2	HTH-type transcriptional regulator DsdC	Pantoea	dsdC	Bacterial regulatory helix-turn-helix protein	1
dsdX	D-serine transporter DsdX	Salmonella	dsdX	GntP family permease	1954	1	1	1	1	1	1	1	1	1	1	1	1	1	1	1	1	1	1	1	1	1	1	1	1	1	1	1	1	1	1	1	1	1	1	1	1	1	1	1	1	1	1	1	1
dsrB	Protein DsrB	Salmonella	dsrB	Dextransucrase DSRB	1954	1	1	1	1	1	1	1	1	1	1	1	1	1	1	1	1	1	1	1	1	1	1	1	1	1	1	1	1	1	1	1	1	1	1	1	1	1	1	1	1	1	1	1	1
dtd	D-aminoacyl-tRNA deacylase	Salmonella	dtd	rejects L-amino acids rather than detecting D-amino acids in the active site. By recycling D-aminoacyl-tRNA to D-amino acids and free tRNA molecules	1953	1	1	1	1	1	1	1	1	1	1	1	1	1	1	1	1	1	1	1	1	1	1	1	1	1	1	1	1	1	1	1	1	1	1	1	1	1	1	1	1	1	1	1	1
dtd3	D-aminoacyl-tRNA deacylase	Gammaproteobacteria		COG0084 Mg-dependent DNase	1
dtnK	D-threonate kinase	Salmonella	ygbK	Putative nucleotide-binding of sugar-metabolising enzyme	1954	1	1	1	1	1	1	1	1	1	1	1	1	1	1	1	1	1	1	1	1	1	1	1	1	1	1	1	1	1	1	1	1	1	1	1	1	1	1	1	1	1	1	1	1
dtpA	Dipeptide and tripeptide permease A	Salmonella	dtpA	Proton-dependent permease that transports di- and tripeptides	1944	1	1	1	1	1	1	1	1	1	1	1	1	1	1	1	1	1	1	1	1	1	1	1	1	1	1	1	1	1	1	1	1	1	1	1	1	1	1	1	1	1	1	1	1
dtpB	Dipeptide and tripeptide permease B	Salmonella	dtpB	Proton-dependent permease that transports di- and tripeptides	1954	1	1	1	1	1	1	1	1	1	1	1	1	1	1	1	1	1	1	1	1	1	1	1	1	1	1	1	1	1	1	1	1	1	1	1	1	1	1	1	1	1	1	1	1
dtpC	Dipeptide and tripeptide permease C	Salmonella	yjdL	POT family	1954	1	1	1	1	1	1	1	1	1	1	1	1	1	1	1	1	1	1	1	1	1	1	1	1	1	1	1	1	1	1	1	1	1	1	1	1	1	1	1	1	1	1	1	1
dtpD	Dipeptide permease D	Salmonella	dtpD	proton-dependent permease that transports dipeptides	1954	1	1	1	1	1	1	1	1	1	1	1	1	1	1	1	1	1	1	1	1	1	1	1	1	1	1	1	1	1	1	1	1	1	1	1	1	1	1	1	1	1	1	1	1
dusA	tRNA-dihydrouridine(20/20a) synthase	Salmonella	dusA	Catalyzes the synthesis of 5	1954	1	1	1	1	1	1	1	1	1	1	1	1	1	1	1	1	1	1	1	1	1	1	1	1	1	1	1	1	1	1	1	1	1	1	1	1	1	1	1	1	1	1	1	1
dusB	tRNA-dihydrouridine synthase B	Salmonella	dusB	Catalyzes the synthesis of 5	1954	1	1	1	1	1	1	1	1	1	1	1	1	1	1	1	1	1	1	1	1	1	1	1	1	1	1	1	1	1	1	1	1	1	1	1	1	1	1	1	1	1	1	1	1
dusC	tRNA-dihydrouridine(16) synthase	Salmonella	dusC	Catalyzes the synthesis of 5	1954	1	1	1	1	1	1	1	1	1	1	1	1	1	1	1	1	1	1	1	1	1	1	1	1	1	1	1	1	1	1	1	1	1	1	1	1	1	1	1	1	1	1	1	1
dut	Deoxyuridine 5'-triphosphate nucleotidohydrolase	Salmonella	dut	This enzyme is involved in nucleotide metabolism it produces dUMP	1951	1	1	1	1	1	1	1	1	1	1	1	1	1	1	1	1	1	1	1	1	1	1	1	1	1	1	1	1	1	1	1	1	1	1	1	1	1	1	1	1	1	1	1	1
dut_2	Deoxyuridine 5'-triphosphate nucleotidohydrolase	Siphoviridae		dUTPase	2
dxr	1-deoxy-D-xylulose 5-phosphate reductoisomerase	Salmonella	dxr	Catalyzes the NADP-dependent rearrangement and reduction of 1-deoxy-D-xylulose-5-phosphate (DXP) to 2-C-methyl-D-erythritol 4-phosphate (MEP)	1953	1	1	1	1	1	1	1	1	1	1	1	1	1	1	1	1	1	1	1	1	1	1	1	1	1	1	1	1	1	1	1	1	1	1	1		1	1	1	1	1	1	1	1
dxs	1-deoxy-D-xylulose-5-phosphate synthase	Salmonella	dxs	Catalyzes the acyloin condensation reaction between C atoms 2 and 3 of pyruvate and glyceraldehyde 3-phosphate to yield 1-deoxy-D-xylulose-5-phosphate (DXP)	1952	1	1	1	1	1	1	1	1	1	1	1	1	1	1	1	1	1	1	1	1	1	1	1	1	1	1	1	1	1	1	1	1	1	1	1	1	1	1	1	1	1	1	1	1
dxs_2	1-deoxy-D-xylulose-5-phosphate synthase	Salmonella	dxs	Catalyzes the acyloin condensation reaction between C atoms 2 and 3 of pyruvate and glyceraldehyde 3-phosphate to yield 1-deoxy-D-xylulose-5-phosphate (DXP)	1
eae	Invasin	Salmonella	ychO	Pfam:Invasin_beta	1904	1	1	1	1	1	1	1	1	1	1	1	1	1	1	1	1	1		1	1	1	1	1	1	1	1	1	1	1	1	1	1	1	1	1	1	1	1	1	1	1	1	1	1
eamA	putative amino-acid metabolite efflux pump	Salmonella	eamA	EamA-like transporter family	1938	1	1		1	1	1	1	1	1	1	1	1	1	1	1	1	1	1	1	1	1	1	1	1	1	1	1	1	1	1	1	1	1	1	1	1	1	1	1	1	1	1	1	1
eamA_2	putative amino-acid metabolite efflux pump	Salmonella	eamA	EamA-like transporter family	1			1
eamB	Cysteine/O-acetylserine efflux protein	Salmonella	eamB	LysE type translocator	1954	1	1	1	1	1	1	1	1	1	1	1	1	1	1	1	1	1	1	1	1	1	1	1	1	1	1	1	1	1	1	1	1	1	1	1	1	1	1	1	1	1	1	1	1
ecdB	putative UbiX-like flavin prenyltransferase	Salmonella	ubiX	Flavin prenyltransferase that catalyzes the synthesis of the prenylated FMN cofactor (prenyl-FMN) for phenolic acid decarboxylase C. Involved in the decarboxylation and detoxification of phenolic derivatives under both aerobic and anaerobic conditions	1951	1	1	1	1	1	1	1	1	1	1	1	1	1	1	1	1	1	1	1	1	1	1	1	1	1	1	1	1	1	1	1	1	1	1		1	1	1	1	1	1	1	1	1
ecfA1	Energy-coupling factor transporter ATP-binding protein EcfA1	Salmonella		ATPases associated with a variety of cellular activities	1954	1	1	1	1	1	1	1	1	1	1	1	1	1	1	1	1	1	1	1	1	1	1	1	1	1	1	1	1	1	1	1	1	1	1	1	1	1	1	1	1	1	1	1	1
eco	Ecotin	Salmonella	eco	General inhibitor of pancreatic serine proteases inhibits chymotrypsin	1954	1	1	1	1	1	1	1	1	1	1	1	1	1	1	1	1	1	1	1	1	1	1	1	1	1	1	1	1	1	1	1	1	1	1	1	1	1	1	1	1	1	1	1	1
ecoRIIR	Type-2 restriction enzyme EcoRII	Gammaproteobacteria	ecoRIIR	EcoRII C terminal	93									1									1	1												1				1
ecoRIIR_2	Type-2 restriction enzyme EcoRII	Gammaproteobacteria	ecoRIIR	EcoRII C terminal	5
ecpR	HTH-type transcriptional regulator EcpR	Salmonella	yqeH	regulation of nucleic acid-templated transcription	1799	1	1	1	1	1	1	1	1	1	1	1	1	1	1	1	1	1	1	1	1	1		1	1	1	1	1	1	1	1	1	1	1	1	1	1	1	1	1	1	1	1	1	1
ecpR_2	HTH-type transcriptional regulator EcpR	Salmonella	yqeH	regulation of nucleic acid-templated transcription	6
eda	KHG/KDPG aldolase	Salmonella	eda	KDPG and KHG aldolase	1954	1	1	1	1	1	1	1	1	1	1	1	1	1	1	1	1	1	1	1	1	1	1	1	1	1	1	1	1	1	1	1	1	1	1	1	1	1	1	1	1	1	1	1	1
edcC	Phenolic acid decarboxylase	Salmonella	yclC	Decarboxylase involved in the decarboxylation and detoxification of phenolic derivatives under both aerobic and anaerobic conditions. It is able to catalyze the reversible decarboxylation of 4-hydroxybenzoate and vanillate	1951	1	1	1	1	1	1	1	1	1	1	1	1	1	1	1	1	1	1	1	1	1	1	1	1	1	1	1	1	1	1	1	1	1	1		1	1	1	1	1	1	1	1	1
edd	Phosphogluconate dehydratase	Salmonella	edd	Dehydratase family	1954	1	1	1	1	1	1	1	1	1	1	1	1	1	1	1	1	1	1	1	1	1	1	1	1	1	1	1	1	1	1	1	1	1	1	1	1	1	1	1	1	1	1	1	1
efeU	Ferrous iron permease EfeU	Moraxellaceae		Iron permease FTR1 family	4
efp	Elongation factor P	Salmonella	efp	Involved in peptide bond synthesis. Alleviates ribosome stalling that occurs when 3 or more consecutive Pro residues or the sequence PPG is present in a protein	1954	1	1	1	1	1	1	1	1	1	1	1	1	1	1	1	1	1	1	1	1	1	1	1	1	1	1	1	1	1	1	1	1	1	1	1	1	1	1	1	1	1	1	1	1
efp_2	Elongation factor P	Moraxellaceae	efp	Involved in peptide bond synthesis. Alleviates ribosome stalling that occurs when 3 or more consecutive Pro residues or the sequence PPG is present in a protein	1
efpA	putative MFS-type transporter EfpA	Actinobacteria		Major facilitator Superfamily	1
elaA	Protein ElaA	Salmonella	elaA	Acetyltransferase (GNAT) domain	1954	1	1	1	1	1	1	1	1	1	1	1	1	1	1	1	1	1	1	1	1	1	1	1	1	1	1	1	1	1	1	1	1	1	1	1	1	1	1	1	1	1	1	1	1
elaB	Protein ElaB	Salmonella	elaB	Bacterial protein of unknown function (DUF883)	1954	1	1	1	1	1	1	1	1	1	1	1	1	1	1	1	1	1	1	1	1	1	1	1	1	1	1	1	1	1	1	1	1	1	1	1	1	1	1	1	1	1	1	1	1
elbB	Glyoxalase ElbB	Salmonella	elbB	Displays glyoxalase activity	1952	1	1	1	1	1	1	1	1	1	1	1	1	1	1	1	1	1	1	1	1	1	1	1	1	1	1	1	1	1	1	1	1	1	1	1	1	1	1	1	1	1	1	1	1
elbB_2	Glyoxalase ElbB	Salmonella	elbB	Displays glyoxalase activity	1
elfA	Laminin-binding fimbrial subunit ElfA	Salmonella	bcfA	Fimbrial protein	1954	1	1	1	1	1	1	1	1	1	1	1	1	1	1	1	1	1	1	1	1	1	1	1	1	1	1	1	1	1	1	1	1	1	1	1	1	1	1	1	1	1	1	1	1
elfA_1	Fimbrial subunit ElfA	Serratia		Fimbrial protein	1
elfC_1	putative outer membrane usher protein ElfC	Salmonella		PapC C-terminal domain	1522	1	1	1	1	1	1		1	1	1	1	1	1	1	1	1	1	1	1	1	1		1	1	1	1	1	1	1		1	1	1	1	1		1	1		1	1	1	1	1
elfC_2	putative outer membrane usher protein ElfC	Salmonella	elfC	PapC C-terminal domain	1954	1	1	1	1	1	1	1	1	1	1	1	1	1	1	1	1	1	1	1	1	1	1	1	1	1	1	1	1	1	1	1	1	1	1	1	1	1	1	1	1	1	1	1	1
elfC_3	putative outer membrane usher protein ElfC	Erwinia		usher protein	7
elmGT	Elloramycin glycosyltransferase ElmGT	Salmonella	iroB	UDP-glucoronosyl and UDP-glucosyl transferase	1935	1	1	1	1	1	1	1	1	1	1	1	1	1	1	1	1	1	1	1	1	1	1	1	1	1	1	1	1	1	1	1	1	1	1	1	1	1	1	1	1	1	1	1	1
elmGT_1	Elloramycin glycosyltransferase ElmGT	Salmonella	iroB	UDP-glucoronosyl and UDP-glucosyl transferase	1
elmGT_2	Elloramycin glycosyltransferase ElmGT	Gammaproteobacteria	iroB	Protein of unknown function (DUF1205)	4
emrA	Multidrug export protein EmrA	Salmonella	emrA	HlyD membrane-fusion protein of T1SS	1954	1	1	1	1	1	1	1	1	1	1	1	1	1	1	1	1	1	1	1	1	1	1	1	1	1	1	1	1	1	1	1	1	1	1	1	1	1	1	1	1	1	1	1	1
emrB	Multidrug export protein EmrB	Salmonella	emrB	Fungal trichothecene efflux pump (TRI12)	1881	1	1	1	1	1	1	1	1	1	1	1	1	1	1	1	1		1	1	1	1	1	1	1	1	1	1	1	1	1	1	1	1	1	1	1		1	1	1	1	1	1	1
emrB_1	Multidrug export protein EmrB	Burkholderiaceae		Pfam Major Facilitator Superfamily	4
emrB_2	Multidrug export protein EmrB	Salmonella	emrB	Fungal trichothecene efflux pump (TRI12)	1
emrD	Multidrug resistance protein D	Salmonella	emrD	Major Facilitator Superfamily	1946	1	1	1	1	1	1	1	1	1	1	1	1	1	1	1	1	1	1	1	1	1	1	1	1	1	1	1	1	1	1	1	1	1	1	1	1	1	1	1	1	1	1	1	1
emrE	Multidrug transporter EmrE	Salmonella	emrE	Small Multidrug Resistance protein	1950	1	1	1	1	1	1	1	1	1	1	1	1	1	1	1	1	1	1	1	1	1	1	1	1	1	1	1	1	1	1	1	1	1	1	1	1	1	1	1	1	1	1	1	1
emrE_2	Multidrug transporter EmrE	Moraxellaceae	emrE	Small Multidrug Resistance protein	147														1	1	1				1										1			1						1	1
emrE_3	Multidrug transporter EmrE	Moraxellaceae	emrE	Small Multidrug Resistance protein	32
emtA	Endo-type membrane-bound lytic murein transglycosylase A	Salmonella	emtA	Murein-degrading enzyme. May play a role in recycling of muropeptides during cell elongation and or cell division. Preferentially cleaves at a distance of more than two disaccharide units from the ends of the glycan chain	1954	1	1	1	1	1	1	1	1	1	1	1	1	1	1	1	1	1	1	1	1	1	1	1	1	1	1	1	1	1	1	1	1	1	1	1	1	1	1	1	1	1	1	1	1
endA	Endonuclease-1	Salmonella	endA	Endonuclease I	1953	1	1	1	1	1	1	1	1	1	1	1	1	1	1	1	1	1	1	1	1	1	1	1	1	1	1	1	1	1	1	1	1	1	1	1	1	1	1	1	1	1	1	1	1
engB	putative GTP-binding protein EngB	Salmonella	engB	Necessary for normal cell division and for the maintenance of normal septation	1954	1	1	1	1	1	1	1	1	1	1	1	1	1	1	1	1	1	1	1	1	1	1	1	1	1	1	1	1	1	1	1	1	1	1	1	1	1	1	1	1	1	1	1	1
eno	Enolase	Salmonella	eno	Catalyzes the reversible conversion of 2- phosphoglycerate into phosphoenolpyruvate. It is essential for the degradation of carbohydrates via glycolysis	1615	1	1	1			1	1	1		1			1		1				1				1			1		1	1			1		1				1				1
eno_2	Enolase	unclassified Gammaproteobacteria	eno	Catalyzes the reversible conversion of 2- phosphoglycerate into phosphoenolpyruvate. It is essential for the degradation of carbohydrates via glycolysis	21
eno2	Enolase 2	Thermococci	eno	Catalyzes the reversible conversion of 2- phosphoglycerate into phosphoenolpyruvate. It is essential for the degradation of carbohydrates via glycolysis	1
entA	23-dihydro-23-dihydroxybenzoate dehydrogenase	Salmonella		KR domain	1921	1	1	1	1	1	1	1	1	1	1	1	1	1	1	1	1	1	1	1	1	1	1	1	1	1	1	1	1	1	1	1		1	1	1	1	1	1	1	1	1	1	1	1
entB	Enterobactin synthase component B	Salmonella	entB	Phosphopantetheine attachment site	1945	1	1	1	1	1	1	1	1	1	1	1	1	1	1	1	1	1	1	1	1	1	1	1	1	1	1	1	1	1	1	1	1	1	1	1	1	1	1	1	1	1	1	1	1
entC	Isochorismate synthase EntC	Salmonella	entC	chorismate binding enzyme	1948	1	1	1	1	1	1	1	1	1	1	1	1	1	1	1	1	1	1	1	1	1	1	1	1	1	1	1	1	1	1	1	1	1	1	1	1	1	1	1	1	1	1	1	1
entD	hypothetical protein	Salmonella	entD	4'-phosphopantetheinyl transferase superfamily	1954	1	1	1	1	1	1	1	1	1	1	1	1	1	1	1	1	1	1	1	1	1	1	1	1	1	1	1	1	1	1	1	1	1	1	1	1	1	1	1	1	1	1	1	1
entE	Enterobactin synthase component E	Salmonella	entE	AMP-binding enzyme C-terminal domain	1954	1	1	1	1	1	1	1	1	1	1	1	1	1	1	1	1	1	1	1	1	1	1	1	1	1	1	1	1	1	1	1	1	1	1	1	1	1	1	1	1	1	1	1	1
entF	Enterobactin synthase component F	Salmonella	entF	Condensation domain	1947	1	1	1	1	1	1	1	1	1	1	1	1	1	1	1	1	1	1	1	1	1	1	1	1	1	1	1	1	1	1	1	1	1	1	1	1	1	1	1	1	1	1	1	1
entH	Proofreading thioesterase EntH	Salmonella	entH	Required for optimal enterobactin synthesis. Acts as a proofreading enzyme that prevents EntB misacylation by hydrolyzing the thioester bound existing between EntB and wrongly charged molecules	1954	1	1	1	1	1	1	1	1	1	1	1	1	1	1	1	1	1	1	1	1	1	1	1	1	1	1	1	1	1	1	1	1	1	1	1	1	1	1	1	1	1	1	1	1
entS	Enterobactin exporter EntS	Salmonella	entS	Exports the siderophore enterobactin out of the cell	1953	1	1	1	1	1	1	1	1	1	1	1	1	1	1	1	1	1	1	1	1	1	1	1	1	1	1	1	1	1	1	1	1	1	1	1	1	1	1	1	1	1	1	1	1
envC	Murein hydrolase activator EnvC	Salmonella	envC	Peptidase family M23	1952	1	1	1	1	1	1	1	1	1	1	1	1	1	1	1	1	1	1	1	1	1	1	1	1	1	1	1	1	1	1	1	1	1	1	1	1	1	1	1	1	1	1	1	1
envC_2	Murein hydrolase activator EnvC	Salmonella	envC	Peptidase family M23	1
envZ	Osmolarity sensor protein EnvZ	Salmonella		HAMP (Histidine kinases	1954	1	1	1	1	1	1	1	1	1	1	1	1	1	1	1	1	1	1	1	1	1	1	1	1	1	1	1	1	1	1	1	1	1	1	1	1	1	1	1	1	1	1	1	1
epd	D-erythrose-4-phosphate dehydrogenase	Salmonella	epd	Catalyzes the NAD-dependent conversion of D-erythrose 4- phosphate to 4-phosphoerythronate	1954	1	1	1	1	1	1	1	1	1	1	1	1	1	1	1	1	1	1	1	1	1	1	1	1	1	1	1	1	1	1	1	1	1	1	1	1	1	1	1	1	1	1	1	1
epmA	Elongation factor P--(R)-beta-lysine ligase	Salmonella	epmA	With EpmB is involved in the beta-lysylation step of the post-translational modification of translation elongation factor P (EF-P) on 'Lys-34'. Catalyzes the ATP-dependent activation of (R)- beta-lysine produced by EpmB	1953	1	1	1	1	1	1	1	1	1	1	1	1	1	1	1	1	1	1	1	1	1	1	1	1	1	1	1	1	1	1	1	1	1	1	1	1	1	1	1	1	1	1	1	1
epmA_2	Elongation factor P--(R)-beta-lysine ligase	Moraxellaceae	epmA	tRNA synthetases class II (D	1
epmB	L-lysine 23-aminomutase	Salmonella	kamA	4Fe-4S single cluster domain	1954	1	1	1	1	1	1	1	1	1	1	1	1	1	1	1	1	1	1	1	1	1	1	1	1	1	1	1	1	1	1	1	1	1	1	1	1	1	1	1	1	1	1	1	1
epmB_2	L-lysine 23-aminomutase	Gammaproteobacteria	kamA	lysine 2	1
epmC	Elongation factor P hydroxylase	Salmonella	yfcM	Elongation factor P hydroxylase	1954	1	1	1	1	1	1	1	1	1	1	1	1	1	1	1	1	1	1	1	1	1	1	1	1	1	1	1	1	1	1	1	1	1	1	1	1	1	1	1	1	1	1	1	1
epsE	Type II secretion system protein E	Salmonella	hofB	Type II secretion system (T2SS)	1953	1	1	1	1	1	1	1	1	1	1	1	1	1	1	1	1	1	1	1	1	1	1	1	1	1	1	1	1	1	1	1	1	1	1	1	1	1	1	1	1	1	1	1	1
epsE_2	Type II secretion system protein E	Gammaproteobacteria	pilQ	Type II secretory pathway	2
epsF	Type II secretion system protein F	Salmonella	hofC	Type II secretion system (T2SS)	1781	1		1		1	1	1	1	1	1	1	1	1	1	1	1	1	1	1	1	1	1	1	1	1	1	1	1	1	1	1	1	1	1	1	1	1	1	1	1	1	1
epsJ	putative glycosyltransferase EpsJ	Salmonella	yibD	Glycosyltransferase like family 2	1952	1	1	1	1	1	1	1	1	1	1	1	1	1	1	1	1	1	1	1	1	1	1	1	1	1	1	1	1	1	1	1	1	1	1	1	1	1	1	1	1	1	1	1	1
epsJ_2	putative glycosyltransferase EpsJ	Salmonella	yibD	Glycosyltransferase like family 2	1
epsL	hypothetical protein	Salmonella	wbaP	CoA-binding domain	1945	1	1	1	1	1	1	1	1	1	1	1	1	1	1	1	1	1	1	1	1	1	1	1	1	1	1	1	1	1	1		1	1	1	1	1	1	1	1	1	1	1	1	1
eptA	Phosphoethanolamine transferase EptA	Salmonella	eptA	Domain of unknown function (DUF1705)	1938	1	1	1	1	1	1	1	1	1	1	1	1	1	1	1	1	1	1	1	1	1	1	1	1	1	1	1	1	1	1	1	1	1	1	1	1	1	1	1	1	1	1	1	1
eptB	Kdo(2)-lipid A phosphoethanolamine 7''-transferase	Salmonella	eptB	Domain of unknown function (DUF1705)	1954	1	1	1	1	1	1	1	1	1	1	1	1	1	1	1	1	1	1	1	1	1	1	1	1	1	1	1	1	1	1	1	1	1	1	1	1	1	1	1	1	1	1	1	1
eptC	Phosphoethanolamine transferase EptC	Gammaproteobacteria		Sulfatase	17		1
era	GTPase Era	Salmonella	era	An essential GTPase that binds both GDP and GTP	1954	1	1	1	1	1	1	1	1	1	1	1	1	1	1	1	1	1	1	1	1	1	1	1	1	1	1	1	1	1	1	1	1	1	1	1	1	1	1	1	1	1	1	1	1
era_1	GTPase Era	Gammaproteobacteria		GTP-binding protein	136
era_2	GTPase Era	Gammaproteobacteria	yfjP	GTP-binding protein	3
erfK	putative LD-transpeptidase ErfK/SrfK	Salmonella	erfK	L	1950	1	1	1	1	1	1	1	1	1	1	1	1	1	1	1	1	1	1	1	1	1	1	1	1	1	1	1	1	1	1	1	1	1	1	1	1	1	1	1	1	1	1	1	1
eriC	Chloride/fluoride channel protein	Gammaproteobacteria	eriC	chloride channel protein EriC	1
erm_1	rRNA adenine N-6-methyltransferase	Enterococcaceae	ksgA	Ribosomal RNA adenine dimethylase	1
erm_2	rRNA adenine N-6-methyltransferase	Enterococcaceae	ksgA	Ribosomal RNA adenine dimethylase	1
erpA	Iron-sulfur cluster insertion protein ErpA	Salmonella	erpA	Iron-sulphur cluster biosynthesis	1954	1	1	1	1	1	1	1	1	1	1	1	1	1	1	1	1	1	1	1	1	1	1	1	1	1	1	1	1	1	1	1	1	1	1	1	1	1	1	1	1	1	1	1	1
esaR	Transcriptional activator protein EsaR	Gammaproteobacteria	csgD	Autoinducer binding domain	1
esiB_	Secretory immunoglobulin A-binding protein EsiB				1924	1	1	1		1	1	1	1	1	1	1	1	1	1	1	1	1	1	1	1	1	1	1	1	1	1	1	1	1	1	1	1	1	1	1	1	1	1	1	1	1	1	1	1
esiB_2	hypothetical protein	Salmonella		Sel1-like repeats.	1287	1				1	1		1		1	1	1	1		1	1	1		1	1	1	1	1	1			1	1		1	1	1	1	1	1	1	1	1	1	1	1	1	1	1
esiB_3_	Secretory immunoglobulin A-binding protein EsiB				4
etfA	Electron transfer flavoprotein subunit alpha	Gammaproteobacteria	etfA	Electron transfer flavoprotein	1454	1	1	1		1									1	1	1		1	1	1		1		1									1		1	1		1		1	1	1	1	1
etfB	Electron transfer flavoprotein subunit beta	Gammaproteobacteria	etfB	Electron transfer flavoprotein	1941	1	1	1		1	1	1	1	1	1	1	1	1	1	1	1	1	1	1	1	1	1	1	1	1	1	1	1	1	1	1	1	1	1	1	1	1	1	1	1	1	1	1	1
etfB_1	Electron transfer flavoprotein subunit beta	Gammaproteobacteria	etfB	Electron transfer flavoprotein	1
ettA	Energy-dependent translational throttle protein EttA	Salmonella	yjjK	ABC transporter	1954	1	1	1	1	1	1	1	1	1	1	1	1	1	1	1	1	1	1	1	1	1	1	1	1	1	1	1	1	1	1	1	1	1	1	1	1	1	1	1	1	1	1	1	1
eutB	Ethanolamine ammonia-lyase heavy chain	Salmonella	eutB	Ethanolamine ammonia lyase large subunit (EutB)	1954	1	1	1	1	1	1	1	1	1	1	1	1	1	1	1	1	1	1	1	1	1	1	1	1	1	1	1	1	1	1	1	1	1	1	1	1	1	1	1	1	1	1	1	1
eutC	Ethanolamine ammonia-lyase light chain	Salmonella	eutC	Ethanolamine ammonia-lyase light chain (EutC)	1953	1	1	1	1	1	1	1	1	1	1	1	1	1	1	1	1	1	1	1	1	1	1	1	1	1	1	1	1	1	1	1	1	1	1	1	1	1	1	1	1	1	1	1	1
eutD	Ethanolamine utilization protein EutD	Salmonella	pta	Phosphate acetyl/butaryl transferase	1954	1	1	1	1	1	1	1	1	1	1	1	1	1	1	1	1	1	1	1	1	1	1	1	1	1	1	1	1	1	1	1	1	1	1	1	1	1	1	1	1	1	1	1	1
eutK	Ethanolamine utilization protein EutK	Salmonella	eutK	Ethanolamine utilization protein EutK C-terminus	1952	1	1	1	1	1	1	1	1	1	1	1	1	1	1	1	1	1	1	1	1	1	1	1	1	1	1	1	1	1	1	1	1	1	1	1	1	1	1	1	1	1	1	1	1
eutL	Ethanolamine utilization protein EutL	Salmonella	eutL	BMC domain	1954	1	1	1	1	1	1	1	1	1	1	1	1	1	1	1	1	1	1	1	1	1	1	1	1	1	1	1	1	1	1	1	1	1	1	1	1	1	1	1	1	1	1	1	1
eutM	Ethanolamine utilization protein EutM	Gammaproteobacteria	eutM	ethanolamine utilization protein	1950	1	1	1	1	1	1	1	1	1	1	1	1	1	1	1	1	1	1	1	1	1	1	1	1	1	1	1	1	1	1	1	1	1	1	1	1	1	1	1	1	1	1	1	1
eutN	Ethanolamine utilization protein EutN	Salmonella	eutN	Ethanolamine utilisation protein EutN/carboxysome	1954	1	1	1	1	1	1	1	1	1	1	1	1	1	1	1	1	1	1	1	1	1	1	1	1	1	1	1	1	1	1	1	1	1	1	1	1	1	1	1	1	1	1	1	1
eutQ	Ethanolamine utilization protein EutQ	Salmonella	eutQ	Ethanolamine utilisation protein EutQ	1954	1	1	1	1	1	1	1	1	1	1	1	1	1	1	1	1	1	1	1	1	1	1	1	1	1	1	1	1	1	1	1	1	1	1	1	1	1	1	1	1	1	1	1	1
eutS	Ethanolamine utilization protein EutS	Salmonella	eutS	BMC	1954	1	1	1	1	1	1	1	1	1	1	1	1	1	1	1	1	1	1	1	1	1	1	1	1	1	1	1	1	1	1	1	1	1	1	1	1	1	1	1	1	1	1	1	1
evgA	DNA-binding transcriptional activator EvgA	Gammaproteobacteria	evgA	response regulator	1
evgS	Sensor protein EvgS	Escherichia	evgS	PhoQ Sensor	1
exbB	Biopolymer transport protein ExbB	Salmonella	exbB	MotA/TolQ/ExbB proton channel family	1953	1	1	1	1	1	1	1	1	1	1	1	1	1	1	1	1	1	1	1	1	1	1	1	1	1	1	1	1	1	1	1	1	1	1	1	1	1	1	1	1	1	1	1	1
exbB_2	Biopolymer transport protein ExbB	Salmonella	exbB	MotA/TolQ/ExbB proton channel family	1
exbD	Biopolymer transport protein ExbD	Salmonella	exbD	Biopolymer transport protein ExbD/TolR	1953	1	1	1	1	1	1	1	1	1	1	1	1	1	1	1	1	1	1	1	1	1	1	1	1	1	1	1	1	1	1	1	1	1	1	1	1	1	1	1	1	1	1	1	1
exbD_2	Biopolymer transport protein ExbD	Salmonella	exbD	Biopolymer transport protein ExbD/TolR	2
exoX	Exodeoxyribonuclease 10	Salmonella	exoX	Exonuclease	1954	1	1	1	1	1	1	1	1	1	1	1	1	1	1	1	1	1	1	1	1	1	1	1	1	1	1	1	1	1	1	1	1	1	1	1	1	1	1	1	1	1	1	1	1
exoX_2	Exodeoxyribonuclease 10	Salmonella		EXOIII	27									1																																1
exuT_1	Hexuronate transporter	Salmonella		Major Facilitator Superfamily	1748	1	1		1	1	1	1	1	1	1	1	1	1	1	1	1	1	1	1	1	1		1	1	1	1	1	1	1	1	1	1	1	1	1		1		1	1	1	1	1	1
exuT_2	Hexuronate transporter	Salmonella	exuT	Major Facilitator Superfamily	1694	1	1	1	1	1	1		1	1	1	1	1	1	1	1	1	1	1	1	1	1		1	1	1	1	1	1	1	1	1	1	1	1	1	1	1	1	1		1	1	1	1
fabA	3-hydroxydecanoyl-[acyl-carrier-protein] dehydratase	Salmonella	fabA	Necessary for the introduction of cis unsaturation into fatty acids. Catalyzes the dehydration of (3R)-3-hydroxydecanoyl- ACP to E-(2)-decenoyl-ACP and then its isomerization to Z-(3)- decenoyl-ACP. Can catalyze the dehydratase reaction for beta- hydroxyacyl-ACPs with saturated chain lengths up to 16 0	1954	1	1	1	1	1	1	1	1	1	1	1	1	1	1	1	1	1	1	1	1	1	1	1	1	1	1	1	1	1	1	1	1	1	1	1	1	1	1	1	1	1	1	1	1
fabB	3-oxoacyl-[acyl-carrier-protein] synthase 1	Salmonella	fabB	Beta-ketoacyl synthase	1954	1	1	1	1	1	1	1	1	1	1	1	1	1	1	1	1	1	1	1	1	1	1	1	1	1	1	1	1	1	1	1	1	1	1	1	1	1	1	1	1	1	1	1	1
fabD	Malonyl CoA-acyl carrier protein transacylase	Salmonella	fabD	Acyl transferase domain	1947	1	1	1	1	1	1	1	1	1	1	1	1	1	1	1	1	1	1	1	1	1	1	1	1	1	1	1	1	1	1	1	1	1	1	1	1	1	1	1	1	1	1	1	1
fabF	3-oxoacyl-[acyl-carrier-protein] synthase 2	Salmonella	fabF	Catalyzes the condensation reaction of fatty acid synthesis by the addition to an acyl acceptor of two carbons from malonyl-ACP	1954	1	1	1	1	1	1	1	1	1	1	1	1	1	1	1	1	1	1	1	1	1	1	1	1	1	1	1	1	1	1	1	1	1	1	1	1	1	1	1	1	1	1	1	1
fabF_2	3-oxoacyl-[acyl-carrier-protein] synthase 2	Clostridiaceae	fabF	Catalyzes the condensation reaction of fatty acid synthesis by the addition to an acyl acceptor of two carbons from malonyl-ACP	1
fabG	3-oxoacyl-[acyl-carrier-protein] reductase FabG	Salmonella		NAD(P)H-binding	1954	1	1	1	1	1	1	1	1	1	1	1	1	1	1	1	1	1	1	1	1	1	1	1	1	1	1	1	1	1	1	1	1	1	1	1	1	1	1	1	1	1	1	1	1
fabG_1	3-oxoacyl-[acyl-carrier-protein] reductase FabG	Enterobacter		NAD dependent epimerase/dehydratase family	10
fabG_2	3-oxoacyl-[acyl-carrier-protein] reductase FabG	Gammaproteobacteria		COG1028 Dehydrogenases with different specificities (related to short-chain alcohol dehydrogenases)	145		1																																									1	1
fabH	3-oxoacyl-[acyl-carrier-protein] synthase 3	Salmonella	fabH	Catalyzes the condensation reaction of fatty acid synthesis by the addition to an acyl acceptor of two carbons from malonyl-ACP. Catalyzes the first condensation reaction which initiates fatty acid synthesis and may therefore play a role in governing the total rate of fatty acid production. Possesses both acetoacetyl-ACP synthase and acetyl transacylase activities. Its substrate specificity deter…	1954	1	1	1	1	1	1	1	1	1	1	1	1	1	1	1	1	1	1	1	1	1	1	1	1	1	1	1	1	1	1	1	1	1	1	1	1	1	1	1	1	1	1	1	1
fabI	Enoyl-[acyl-carrier-protein] reductase [NADH] FabI	Salmonella	fabI	Enoyl-(Acyl carrier protein) reductase	1953	1	1	1	1	1	1	1	1	1	1	1	1	1	1	1	1	1	1	1	1	1	1	1	1	1	1	1	1	1	1	1	1	1	1	1	1	1	1	1	1	1	1	1	1
fabI_2	Enoyl-[acyl-carrier-protein] reductase [NADH] FabI	Salmonella	fabI	Enoyl-(Acyl carrier protein) reductase	1
fabR	HTH-type transcriptional repressor FabR	Salmonella	fabR	Represses the transcription of fabB	1954	1	1	1	1	1	1	1	1	1	1	1	1	1	1	1	1	1	1	1	1	1	1	1	1	1	1	1	1	1	1	1	1	1	1	1	1	1	1	1	1	1	1	1	1
fabZ	3-hydroxyacyl-[acyl-carrier-protein] dehydratase FabZ	Salmonella	fabZ	Involved in unsaturated fatty acids biosynthesis. Catalyzes the dehydration of short chain beta-hydroxyacyl-ACPs and long chain saturated and unsaturated beta-hydroxyacyl-ACPs	1954	1	1	1	1	1	1	1	1	1	1	1	1	1	1	1	1	1	1	1	1	1	1	1	1	1	1	1	1	1	1	1	1	1	1	1	1	1	1	1	1	1	1	1	1
fabZ_2	3-hydroxyacyl-[acyl-carrier-protein] dehydratase FabZ	Moraxellaceae	fabZ	Involved in unsaturated fatty acids biosynthesis. Catalyzes the dehydration of short chain beta-hydroxyacyl-ACPs and long chain saturated and unsaturated beta-hydroxyacyl-ACPs	1
fadA	3-ketoacyl-CoA thiolase	Salmonella	fadA	Catalyzes the final step of fatty acid oxidation in which acetyl-CoA is released and the CoA ester of a fatty acid two carbons shorter is formed	1954	1	1	1	1	1	1	1	1	1	1	1	1	1	1	1	1	1	1	1	1	1	1	1	1	1	1	1	1	1	1	1	1	1	1	1	1	1	1	1	1	1	1	1	1
fadA_2	3-ketoacyl-CoA thiolase	Gammaproteobacteria	fadA	Catalyzes the final step of fatty acid oxidation in which acetyl-CoA is released and the CoA ester of a fatty acid two carbons shorter is formed	1
fadB	Fatty acid oxidation complex subunit alpha	Salmonella	fadB	Involved in the aerobic and anaerobic degradation of long-chain fatty acids via beta-oxidation cycle. Catalyzes the formation of 3-oxoacyl-CoA from enoyl-CoA via L-3-hydroxyacyl-CoA. It can also use D-3-hydroxyacyl-CoA and cis-3-enoyl-CoA as substrate	1954	1	1	1	1	1	1	1	1	1	1	1	1	1	1	1	1	1	1	1	1	1	1	1	1	1	1	1	1	1	1	1	1	1	1	1	1	1	1	1	1	1	1	1	1
fadB_2	Fatty acid oxidation complex subunit alpha	Gammaproteobacteria	rpfF	Enoyl-CoA hydratase	1
fadD	Long-chain-fatty-acid--CoA ligase	Salmonella	fadD	AMP-binding enzyme C-terminal domain	1954	1	1	1	1	1	1	1	1	1	1	1	1	1	1	1	1	1	1	1	1	1	1	1	1	1	1	1	1	1	1	1	1	1	1	1	1	1	1	1	1	1	1	1	1
fadE	Acyl-coenzyme A dehydrogenase	Salmonella	fadE	Domain of unknown function (DUF1974)	1954	1	1	1	1	1	1	1	1	1	1	1	1	1	1	1	1	1	1	1	1	1	1	1	1	1	1	1	1	1	1	1	1	1	1	1	1	1	1	1	1	1	1	1	1
fadE_2	Acyl-coenzyme A dehydrogenase	Salmonella	fadE	Domain of unknown function (DUF1974)	6
fadH	24-dienoyl-CoA reductase	Salmonella	fadH	NADH:flavin oxidoreductase / NADH oxidase family	1954	1	1	1	1	1	1	1	1	1	1	1	1	1	1	1	1	1	1	1	1	1	1	1	1	1	1	1	1	1	1	1	1	1	1	1	1	1	1	1	1	1	1	1	1
fadH_1	24-dienoyl-CoA reductase	Salmonella	fadH	NADH:flavin oxidoreductase / NADH oxidase family	1		1
fadH_2	24-dienoyl-CoA reductase	Salmonella	fadH	NADH:flavin oxidoreductase / NADH oxidase family	1
fadI	3-ketoacyl-CoA thiolase FadI	Salmonella	fadI	Catalyzes the final step of fatty acid oxidation in which acetyl-CoA is released and the CoA ester of a fatty acid two carbons shorter is formed	1954	1	1	1	1	1	1	1	1	1	1	1	1	1	1	1	1	1	1	1	1	1	1	1	1	1	1	1	1	1	1	1	1	1	1	1	1	1	1	1	1	1	1	1	1
fadJ	Fatty acid oxidation complex subunit alpha	Salmonella	fadJ	Catalyzes the formation of a hydroxyacyl-CoA by addition of water on enoyl-CoA. Also exhibits 3-hydroxyacyl-CoA epimerase and 3-hydroxyacyl-CoA dehydrogenase activities	1954	1	1	1	1	1	1	1	1	1	1	1	1	1	1	1	1	1	1	1	1	1	1	1	1	1	1	1	1	1	1	1	1	1	1	1	1	1	1	1	1	1	1	1	1
fadK	Medium-chain fatty-acid--CoA ligase	Citrobacter	fadK	AMP-binding enzyme C-terminal domain	1952	1	1	1	1	1	1	1	1	1	1	1	1	1	1	1	1	1	1	1	1	1	1	1	1	1	1	1	1	1	1	1	1	1	1	1	1	1	1	1	1	1	1	1	1
fadL	Long-chain fatty acid transport protein	Salmonella	fadL	Outer membrane protein transport protein (OMPP1/FadL/TodX)	1953	1	1	1	1	1	1	1	1	1	1	1	1	1	1	1	1	1	1	1	1	1	1	1	1	1	1	1	1	1	1	1	1	1	1	1	1	1	1	1	1	1	1	1	1
fadL_1	Long-chain fatty acid transport protein	Gammaproteobacteria	fadL	long-chain fatty acid transport protein	5
fadL_2	Long-chain fatty acid transport protein	Gammaproteobacteria	fadL	long-chain fatty acid transport protein	10		1
fadL_3	Long-chain fatty acid transport protein	Gammaproteobacteria	fadL	long-chain fatty acid transport protein	1		1
fadL_4	Long-chain fatty acid transport protein	Gammaproteobacteria	fadL	long-chain fatty acid transport protein	1		1
fadM	Long-chain acyl-CoA thioesterase FadM	Salmonella	tesC	Thioesterase-like superfamily	1954	1	1	1	1	1	1	1	1	1	1	1	1	1	1	1	1	1	1	1	1	1	1	1	1	1	1	1	1	1	1	1	1	1	1	1	1	1	1	1	1	1	1	1	1
fadM_2	Long-chain acyl-CoA thioesterase FadM	Salmonella	tesC	Thioesterase-like superfamily	1
fadR	Fatty acid metabolism regulator protein	Salmonella	fadR	Multifunctional regulator of fatty acid metabolism	1954	1	1	1	1	1	1	1	1	1	1	1	1	1	1	1	1	1	1	1	1	1	1	1	1	1	1	1	1	1	1	1	1	1	1	1	1	1	1	1	1	1	1	1	1
faeE	Chaperone protein FaeE	Gammaproteobacteria	faeE	chaperone protein	1579	1		1		1	1	1	1	1	1	1	1	1	1	1	1	1	1	1	1	1	1	1			1	1	1	1	1	1	1	1	1	1	1	1	1	1	1	1	1
faeE_1	Chaperone protein FaeE	Gammaproteobacteria	faeE	chaperone protein	1
faeE_2	Chaperone protein FaeE	Gammaproteobacteria	faeE	chaperone protein	2
faeG	K88 fimbrial protein AD	Gammaproteobacteria		K88 fimbrial protein	1
farR	HTH-type transcriptional regulator FarR	Salmonella	hpaR	helix_turn_helix multiple antibiotic resistance protein	1954	1	1	1	1	1	1	1	1	1	1	1	1	1	1	1	1	1	1	1	1	1	1	1	1	1	1	1	1	1	1	1	1	1	1	1	1	1	1	1	1	1	1	1	1
fas2	Ferredoxin fas2	Streptacidiphilus	fas2	Transketolase	1
fas3	putative 33.6 kDa protein in fasciation locus	Deltaproteobacteria	fas3	Transketolase	1
fba	Fructose-bisphosphate aldolase	Salmonella	gatY	Catalytic subunit of the tagatose-1	1060	1		1	1	1													1	1					1	1																	1
fbaA	Fructose-bisphosphate aldolase class 2	Salmonella	fbaA	Fructose-bisphosphate aldolase class-II	1954	1	1	1	1	1	1	1	1	1	1	1	1	1	1	1	1	1	1	1	1	1	1	1	1	1	1	1	1	1	1	1	1	1	1	1	1	1	1	1	1	1	1	1	1
fbaB	Fructose-bisphosphate aldolase class 1	Salmonella	fbaB	DeoC/LacD family aldolase	1886	1	1	1	1	1	1	1	1	1	1	1	1	1	1	1	1	1	1	1	1	1		1	1	1	1	1	1	1	1	1	1	1	1	1	1	1	1	1	1	1	1	1	1
fbaB_2	Fructose-bisphosphate aldolase class 1	Salmonella	fbaB	DeoC/LacD family aldolase	581			1		1													1	1			1																				1
fbiB	Bifunctional F420 biosynthesis protein FbiB	Gammaproteobacteria		Nitroreductase	1
fbp	Fructose-16-bisphosphatase class 1	Salmonella	fbp	Fructose-1-6-bisphosphatase	1954	1	1	1	1	1	1	1	1	1	1	1	1	1	1	1	1	1	1	1	1	1	1	1	1	1	1	1	1	1	1	1	1	1	1	1	1	1	1	1	1	1	1	1	1
fbp_1	Fructose-16-bisphosphatase class 3	Listeriaceae	fbp	D-fructose-1	1																																										1
fbp_2	Fructose-16-bisphosphatase class 1	Salmonella	fbp	Fructose-1-6-bisphosphatase	1
fcl	GDP-L-fucose synthase	Salmonella	fcl	Catalyzes the two-step NADP-dependent conversion of GDP- 4-dehydro-6-deoxy-D-mannose to GDP-fucose	1952	1	1	1	1	1	1	1	1	1	1	1	1	1	1	1	1	1	1	1	1	1	1	1	1	1	1	1	1	1	1	1	1	1	1	1	1	1	1	1	1	1	1	1	1
fcl_2	GDP-L-fucose synthase	Salmonella	fcl	Catalyzes the two-step NADP-dependent conversion of GDP- 4-dehydro-6-deoxy-D-mannose to GDP-fucose	1
fdhA	Glutathione-independent formaldehyde dehydrogenase	Pantoea		Dehydrogenase	247						1	1	1		1	1	1	1				1				1	1	1			1		1	1	1		1		1			1			1
fdhD	Sulfur carrier protein FdhD	Salmonella	fdhD	Required for formate dehydrogenase (FDH) activity. Acts as a sulfur carrier protein that transfers sulfur from IscS to the molybdenum cofactor prior to its insertion into FDH	1954	1	1	1	1	1	1	1	1	1	1	1	1	1	1	1	1	1	1	1	1	1	1	1	1	1	1	1	1	1	1	1	1	1	1	1	1	1	1	1	1	1	1	1	1
fdhE	Protein FdhE	Salmonella	fdhE	Necessary for formate dehydrogenase activity	1954	1	1	1	1	1	1	1	1	1	1	1	1	1	1	1	1	1	1	1	1	1	1	1	1	1	1	1	1	1	1	1	1	1	1	1	1	1	1	1	1	1	1	1	1
fdhF_1	Formate dehydrogenase H	Salmonella	fdhF	Molybdopterin oxidoreductase Fe4S4 domain	1953	1	1	1	1	1	1	1	1	1	1	1	1	1	1	1	1	1	1	1	1	1	1	1	1	1	1	1	1	1	1	1	1	1	1	1	1	1	1	1	1	1	1	1	1
fdhF_2	Formate dehydrogenase H	Salmonella	fdhF	Molydopterin dinucleotide binding domain	1953	1	1	1	1	1	1	1	1	1	1	1	1	1	1	1	1	1	1	1	1	1	1	1	1	1	1	1	1	1	1	1	1	1	1	1	1	1	1	1	1	1	1	1	1
fdhF_3	Formate dehydrogenase H	Citrobacter	fdhF	Belongs to the prokaryotic molybdopterin-containing oxidoreductase family	1
fdhF_4	Formate dehydrogenase H	Gammaproteobacteria	fdhF	Belongs to the prokaryotic molybdopterin-containing oxidoreductase family	1
fdhF_5	Formate dehydrogenase H	Citrobacter	fdhF	Belongs to the prokaryotic molybdopterin-containing oxidoreductase family	1
fdm	putative zinc-binding alcohol dehydrogenase	Salmonella	ybdR	Alcohol dehydrogenase GroES-associated	1936	1	1	1	1	1	1	1	1		1	1	1	1	1	1	1	1	1	1	1	1	1	1	1	1	1	1	1	1	1		1	1	1		1	1	1	1	1	1	1	1	1
fdnG_1	Formate dehydrogenase nitrate-inducible major subunit	Salmonella	fdnG	Molybdopterin oxidoreductase Fe4S4 domain	1947	1	1	1	1	1	1	1	1	1	1	1	1	1	1	1	1	1	1	1	1	1	1	1	1	1	1	1	1	1	1	1	1	1	1	1	1	1	1	1	1	1	1	1	1
fdnG_2	Formate dehydrogenase nitrate-inducible major subunit	Salmonella	fdnG	Molydopterin dinucleotide binding domain	1953	1	1	1	1	1	1	1	1	1	1	1	1	1	1	1	1	1	1	1	1	1	1	1	1	1	1	1	1	1	1	1	1	1	1	1	1	1	1	1	1	1	1	1	1
fdnH_1	Formate dehydrogenase nitrate-inducible iron-sulfur subunit	Salmonella	fdnH	Formate dehydrogenase N	1953	1	1	1	1	1	1	1	1	1	1	1	1	1	1	1	1	1	1	1	1	1	1	1	1	1	1	1	1	1	1	1	1	1	1	1	1	1	1	1	1	1	1	1	1
fdnH_2	Formate dehydrogenase nitrate-inducible iron-sulfur subunit	Salmonella	hybA	4Fe-4S dicluster domain	1954	1	1	1	1	1	1	1	1	1	1	1	1	1	1	1	1	1	1	1	1	1	1	1	1	1	1	1	1	1	1	1	1	1	1	1	1	1	1	1	1	1	1	1	1
fdnI	Formate dehydrogenase nitrate-inducible cytochrome b556(Fdn) subunit	Salmonella	fdnI	Cytochrome b/b6/petB	1953	1	1	1	1	1	1	1	1	1	1	1	1	1	1	1	1	1	1	1	1	1	1	1	1	1	1	1	1	1	1	1	1	1	1	1	1	1	1	1	1	1	1	1	1
fdoG_1	Formate dehydrogenase-O major subunit	Salmonella	fdoG	Molydopterin dinucleotide binding domain	1954	1	1	1	1	1	1	1	1	1	1	1	1	1	1	1	1	1	1	1	1	1	1	1	1	1	1	1	1	1	1	1	1	1	1	1	1	1	1	1	1	1	1	1	1
fdoG_2	Formate dehydrogenase-O major subunit	Salmonella	fdoG	Molydopterin dinucleotide binding domain	1953	1	1	1	1	1	1	1	1	1	1	1	1	1	1	1	1	1	1	1	1	1	1	1	1	1	1	1	1	1	1	1	1	1	1	1	1	1	1	1	1	1	1	1	1
fdoH	Formate dehydrogenase-O iron-sulfur subunit	Salmonella	fdoH	Formate dehydrogenase N	1954	1	1	1	1	1	1	1	1	1	1	1	1	1	1	1	1	1	1	1	1	1	1	1	1	1	1	1	1	1	1	1	1	1	1	1	1	1	1	1	1	1	1	1	1
fdoI	Formate dehydrogenase cytochrome b556(fdo) subunit	Salmonella	fdoI	Prokaryotic cytochrome b561	1954	1	1	1	1	1	1	1	1	1	1	1	1	1	1	1	1	1	1	1	1	1	1	1	1	1	1	1	1	1	1	1	1	1	1	1	1	1	1	1	1	1	1	1	1
fdrA	Protein FdrA	Salmonella	sucD	CoA-ligase	1940	1	1	1	1	1	1	1	1	1	1	1	1	1	1	1	1	1	1	1	1	1	1	1	1	1	1	1	1	1	1	1	1	1	1	1	1	1	1	1	1	1	1	1	1
fdrA_2	Protein FdrA	Citrobacter	sucD	CoA-ligase	2
fdrA_3	Protein FdrA	Escherichia	sucD	CoA binding domain	2
fdtC	dTDP-3-amino-36-dideoxy-alpha-D-galactopyranose 3-N-acetyltransferase	Erwinia		Bacterial transferase hexapeptide (six repeats)	11
fdtC_2	dTDP-3-amino-36-dideoxy-alpha-D-galactopyranose 3-N-acetyltransferase	Erwinia		Bacterial transferase hexapeptide (six repeats)	3
fdx	2Fe-2S ferredoxin	Salmonella	fdx	2Fe-2S iron-sulfur cluster binding domain	1953	1	1	1	1	1	1	1	1	1	1	1	1	1	1	1	1	1	1	1	1	1	1	1	1	1	1	1	1	1	1	1	1	1	1	1	1	1	1	1	1	1	1	1	1
feaB	Phenylacetaldehyde dehydrogenase	Salmonella	feaB	Aldehyde dehydrogenase family	1954	1	1	1	1	1	1	1	1	1	1	1	1	1	1	1	1	1	1	1	1	1	1	1	1	1	1	1	1	1	1	1	1	1	1	1	1	1	1	1	1	1	1	1	1
fecA	Fe(3+) dicitrate transport protein FecA	Salmonella	yncD	Outer membrane protein beta-barrel family	1949	1	1	1	1	1	1	1	1	1	1	1	1	1	1	1	1	1	1	1	1	1	1	1	1	1	1	1	1	1	1	1	1	1	1	1	1	1	1	1	1	1	1	1	1
fecA_2	Fe(3+) dicitrate transport protein FecA	Salmonella	yncD	Outer membrane protein beta-barrel family	2
fecC	Fe(3+) dicitrate transport system permease protein FecC	Gammaproteobacteria	fecC	Belongs to the binding-protein-dependent transport system permease family. FecCD subfamily	1
fecE	Fe(3+) dicitrate transport ATP-binding protein FecE	Gammaproteobacteria		COG1120 ABC-type cobalamin Fe3 -siderophores transport systems	3
fecI	putative RNA polymerase sigma factor FecI	Gammaproteobacteria	fecI	Belongs to the sigma-70 factor family. ECF subfamily	1
fecR	Protein FecR	Citrobacter	fecR	Domain of unknown function (DUF4880)	1
feoA	Fe(2+) transport protein A	Salmonella	feoA	FeoA domain	1954	1	1	1	1	1	1	1	1	1	1	1	1	1	1	1	1	1	1	1	1	1	1	1	1	1	1	1	1	1	1	1	1	1	1	1	1	1	1	1	1	1	1	1	1
feoB	Fe(2+) transporter FeoB	Salmonella	feoB	transporter of a GTP-driven Fe(2 ) uptake system	1954	1	1	1	1	1	1	1	1	1	1	1	1	1	1	1	1	1	1	1	1	1	1	1	1	1	1	1	1	1	1	1	1	1	1	1	1	1	1	1	1	1	1	1	1
feoC	putative [Fe-S]-dependent transcriptional repressor FeoC	Salmonella	feoC	May function as a transcriptional regulator that controls feoABC expression	1954	1	1	1	1	1	1	1	1	1	1	1	1	1	1	1	1	1	1	1	1	1	1	1	1	1	1	1	1	1	1	1	1	1	1	1	1	1	1	1	1	1	1	1	1
fepA	Ferrienterobactin receptor	Salmonella	fepA	TonB-dependent Receptor Plug Domain	1954	1	1	1	1	1	1	1	1	1	1	1	1	1	1	1	1	1	1	1	1	1	1	1	1	1	1	1	1	1	1	1	1	1	1	1	1	1	1	1	1	1	1	1	1
fepB	Ferrienterobactin-binding periplasmic protein	Salmonella	fepB	Periplasmic binding protein	1953	1	1	1	1	1	1	1	1	1	1	1	1	1	1	1	1	1	1	1	1	1	1	1	1	1	1	1	1	1	1	1	1	1	1	1	1	1	1	1	1	1	1	1	1
fepC	Ferric enterobactin transport ATP-binding protein FepC	Salmonella	fepC	ABC transporter	1954	1	1	1	1	1	1	1	1	1	1	1	1	1	1	1	1	1	1	1	1	1	1	1	1	1	1	1	1	1	1	1	1	1	1	1	1	1	1	1	1	1	1	1	1
fepD	Ferric enterobactin transport system permease protein FepD	Salmonella	fepD	FecCD transport family	1953	1	1	1	1	1	1	1	1	1	1	1	1	1	1	1	1	1	1	1	1	1	1	1	1	1	1	1	1	1	1	1	1	1	1	1	1	1	1	1	1	1	1	1	1
fepE	Ferric enterobactin transport protein FepE	Salmonella	fepE	Chain length determinant protein	1954	1	1	1	1	1	1	1	1	1	1	1	1	1	1	1	1	1	1	1	1	1	1	1	1	1	1	1	1	1	1	1	1	1	1	1	1	1	1	1	1	1	1	1	1
fepE_2	Ferric enterobactin transport protein FepE	Escherichia	fepE	Ferric enterobactin transport protein FepE	3
fepG	Ferric enterobactin transport system permease protein FepG	Salmonella	fepG	FecCD transport family	1953	1	1	1	1	1	1	1	1	1	1	1	1	1	1	1	1	1	1	1	1	1	1	1	1	1	1	1	1	1	1	1	1	1	1	1	1	1	1	1	1	1	1	1	1
fes_1	Enterochelin esterase	Salmonella	fes	Domain of unknown function (DUF3327)	1954	1	1	1	1	1	1	1	1	1	1	1	1	1	1	1	1	1	1	1	1	1	1	1	1	1	1	1	1	1	1	1	1	1	1	1	1	1	1	1	1	1	1	1	1
fes_2	Enterochelin esterase	Salmonella	iroD	Domain of unknown function (DUF3327)	1952	1	1	1	1	1	1	1	1	1	1	1	1	1	1	1	1	1	1	1	1	1	1	1	1	1	1	1	1	1	1	1	1	1	1	1	1	1	1	1	1	1	1	1	1
fes_3	Enterochelin esterase	Escherichia	iroD	Domain of unknown function (DUF3327)	3
fetA	putative iron export ATP-binding protein FetA	Salmonella	ybbL	ATPase family associated with various cellular activities (AAA)	1953	1	1	1	1	1	1	1	1	1	1	1	1	1	1	1	1	1	1	1	1	1	1	1	1	1	1	1	1	1	1	1	1	1	1	1	1	1	1	1	1	1	1	1	1
fetB	putative iron export permease protein FetB	Salmonella	ybbM	Uncharacterised protein family (UPF0014)	1954	1	1	1	1	1	1	1	1	1	1	1	1	1	1	1	1	1	1	1	1	1	1	1	1	1	1	1	1	1	1	1	1	1	1	1	1	1	1	1	1	1	1	1	1
ffh	Signal recognition particle protein	Salmonella	ffh	Involved in targeting and insertion of nascent membrane proteins into the cytoplasmic membrane. Binds to the hydrophobic signal sequence of the ribosome-nascent chain (RNC) as it emerges from the ribosomes. The SRP-RNC complex is then targeted to the cytoplasmic membrane where it interacts with the SRP receptor FtsY. Interaction with FtsY leads to the transfer of the RNC complex to the Sec transl…	1954	1	1	1	1	1	1	1	1	1	1	1	1	1	1	1	1	1	1	1	1	1	1	1	1	1	1	1	1	1	1	1	1	1	1	1	1	1	1	1	1	1	1	1	1
ffh_2	Signal recognition particle protein	Gammaproteobacteria	ffh	Involved in targeting and insertion of nascent membrane proteins into the cytoplasmic membrane. Binds to the hydrophobic signal sequence of the ribosome-nascent chain (RNC) as it emerges from the ribosomes. The SRP-RNC complex is then targeted to the cytoplasmic membrane where it interacts with the SRP receptor FtsY. Interaction with FtsY leads to the transfer of the RNC complex to the Sec transl…	1
fhlA	Formate hydrogenlyase transcriptional activator	Salmonella	fhlA	GAF domain	1943	1	1	1	1	1	1	1	1	1	1	1	1	1	1	1	1	1	1	1	1	1	1	1	1	1	1	1	1	1	1	1	1	1	1	1	1	1	1	1	1	1	1	1	1
fhuA_1	Ferrichrome outer membrane transporter/phage receptor	Salmonella	foxA	TonB-dependent Receptor Plug Domain	1951	1	1	1	1	1	1	1	1	1	1	1	1	1	1	1	1	1	1	1	1	1	1	1	1	1	1	1	1	1	1	1	1	1	1	1	1	1	1	1	1	1	1	1	1
fhuA_2	Ferrichrome outer membrane transporter/phage receptor	Salmonella	fhuA	TonB-dependent Receptor Plug Domain	1935	1	1	1		1	1	1	1	1	1	1	1	1	1	1	1	1	1	1	1	1	1	1	1	1	1	1	1	1	1	1	1	1	1	1	1	1	1	1		1	1	1	1
fhuA_3	Ferrichrome outer membrane transporter/phage receptor	Gammaproteobacteria	fhuA	Receptor	1
fhuB	Iron(3+)-hydroxamate import system permease protein FhuB	Salmonella	fhuB	FecCD transport family	1952	1	1	1	1	1	1	1	1	1	1	1	1	1	1	1	1	1	1	1	1	1	1	1	1	1	1	1	1	1	1	1	1	1	1	1	1	1	1	1		1	1	1	1
fhuC	Iron(3+)-hydroxamate import ATP-binding protein FhuC	Salmonella	fhuC	ABC transporter	1954	1	1	1	1	1	1	1	1	1	1	1	1	1	1	1	1	1	1	1	1	1	1	1	1	1	1	1	1	1	1	1	1	1	1	1	1	1	1	1	1	1	1	1	1
fhuD	Iron(3+)-hydroxamate-binding protein FhuD	Salmonella	fhuD	Periplasmic binding protein	1936	1	1	1	1	1	1	1	1	1	1	1	1	1	1	1	1	1	1	1	1	1	1	1	1	1	1	1	1	1	1	1	1	1	1	1	1	1	1	1	1	1	1	1	1
fhuE	FhuE receptor	Salmonella	fhuE	TonB-dependent Receptor Plug Domain	1954	1	1	1	1	1	1	1	1	1	1	1	1	1	1	1	1	1	1	1	1	1	1	1	1	1	1	1	1	1	1	1	1	1	1	1	1	1	1	1	1	1	1	1	1
fhuE_1	FhuE receptor	Salmonella	fhuE	TonB-dependent Receptor Plug Domain	17
fhuF	Ferric iron reductase protein FhuF	Salmonella	fhuF	Ferric iron reductase FhuF-like transporter	1954	1	1	1	1	1	1	1	1	1	1	1	1	1	1	1	1	1	1	1	1	1	1	1	1	1	1	1	1	1	1	1	1	1	1	1	1	1	1	1	1	1	1	1	1
fic	putative protein adenylyltransferase Fic	Salmonella	fic	Fic/DOC family	1954	1	1	1	1	1	1	1	1	1	1	1	1	1	1	1	1	1	1	1	1	1	1	1	1	1	1	1	1	1	1	1	1	1	1	1	1	1	1	1	1	1	1	1	1
fic_1	Protein adenylyltransferase SoFic	Gammaproteobacteria		adenylyltransferase that mediates the addition of adenosine 5'-monophosphate (AMP) to specific residues of target proteins	4
fic_2	Protein adenylyltransferase SoFic	Gammaproteobacteria		adenylyltransferase that mediates the addition of adenosine 5'-monophosphate (AMP) to specific residues of target proteins	2
fieF	Ferrous-iron efflux pump FieF	Salmonella	fieF	Cation-efflux transporter that may have a role in detoxification	1954	1	1	1	1	1	1	1	1	1	1	1	1	1	1	1	1	1	1	1	1	1	1	1	1	1	1	1	1	1	1	1	1	1	1	1	1	1	1	1	1	1	1	1	1
fieF_1	Ferrous-iron efflux pump FieF	Pantoea	fieF	Dimerisation domain of Zinc Transporter	2
fim	Fimbrial subunit type 1	Bacteria	elfA	cell adhesion	13
fimA_1	Type-1 fimbrial protein A chain	Gammaproteobacteria	fimI	Fimbrial protein	1954	1	1	1	1	1	1	1	1	1	1	1	1	1	1	1	1	1	1	1	1	1	1	1	1	1	1	1	1	1	1	1	1	1	1	1	1	1	1	1	1	1	1	1	1
fimA_2	Type-1 fimbrial protein A chain	Salmonella	fimA	biological adhesion	1954	1	1	1	1	1	1	1	1	1	1	1	1	1	1	1	1	1	1	1	1	1	1	1	1	1	1	1	1	1	1	1	1	1	1	1	1	1	1	1	1	1	1	1	1
fimA_3	Type-1 fimbrial protein A chain	Bacteria	elfA	cell adhesion	1932	1	1	1		1	1	1	1	1	1	1	1	1	1	1	1	1	1	1	1	1	1	1	1	1	1	1	1	1	1	1	1	1	1	1	1	1	1	1	1	1	1	1	1
fimA_4	Type-1 fimbrial protein A chain	Salmonella	ybgD	Fimbrial protein	1
fimC	Chaperone protein FimC	Salmonella	lpfB	Pili assembly chaperone PapD	1951	1	1	1		1	1	1	1	1	1	1	1	1	1	1	1	1	1	1	1	1	1	1	1	1	1	1	1	1	1	1	1	1	1	1	1	1	1	1	1	1	1	1	1
fimC_1	Chaperone protein FimC	Serratia		Long polar fimbrial chaperone LpfB	8
fimC_2	Chaperone protein FimC	Serratia		Pili assembly chaperone PapD	7
fimD_1	Outer membrane usher protein FimD	Salmonella	stbC	PapC C-terminal domain	1917	1	1	1	1	1	1	1	1	1	1	1	1	1	1	1	1	1	1	1	1	1	1	1	1	1	1	1	1	1	1	1	1	1	1	1	1	1	1	1	1	1	1	1	1
fimD_2	Outer membrane usher protein FimD	Salmonella		PapC C-terminal domain	1842	1	1	1	1	1	1	1	1	1	1	1	1	1	1	1	1	1	1	1	1	1	1	1	1		1	1	1	1	1	1	1	1	1	1	1	1	1	1	1	1	1	1	1
fimD_3	Outer membrane usher protein FimD	Salmonella		PapC C-terminal domain	1452		1	1		1	1	1	1	1	1	1	1	1	1	1	1	1	1	1	1	1	1	1			1	1	1	1	1	1	1	1	1	1	1	1	1	1	1	1	1	1	1
fimD_4	Outer membrane usher protein FimD	Gammaproteobacteria		Usher protein	10
fimF_1	Protein FimF	Salmonella	bcfF	Fimbrial protein	1954	1	1	1	1	1	1	1	1	1	1	1	1	1	1	1	1	1	1	1	1	1	1	1	1	1	1	1	1	1	1	1	1	1	1	1	1	1	1	1	1	1	1	1	1
fimF_2	Protein FimF	Salmonella		Fimbrial protein	1953	1	1	1	1	1	1	1	1	1	1	1	1	1	1	1	1	1	1	1	1	1	1	1	1	1	1	1	1	1	1	1	1	1	1	1	1	1	1	1	1	1	1	1	1
fimF_3	Protein FimF	Gammaproteobacteria	fimF	Fimbrial protein	1
fimG	Protein FimG	Citrobacter	fimG	Fimbrial protein	1
fimG_1	Protein FimG	Serratia		Fimbrial protein	8
fimG_2	Protein FimG	Gammaproteobacteria		Fimbrial protein	8
fimH	Type 1 fimbrin D-mannose specific adhesin	Tatumella		FimH	1
finO	Fertility inhibition protein	Escherichia	finO	Fertility inhibition protein N terminal	50
finO_2	Fertility inhibition protein	Escherichia	finO	Fertility inhibition protein N terminal	1
fis	DNA-binding protein Fis	Gammaproteobacteria	fis	Activates ribosomal RNA transcription. Plays a direct role in upstream activation of rRNA promoters	1953	1	1	1	1	1	1	1	1	1	1	1	1	1	1	1	1	1	1	1	1	1	1	1	1	1	1	1	1	1	1	1	1	1	1	1	1	1	1	1	1	1	1	1	1
fitB	Toxin FitB	Betaproteobacteria	vapC	Toxic component of a toxin-antitoxin (TA) module. An RNase	2
fixA_1	Protein FixA	Salmonella	ydiQ	Required for anaerobic carnitine reduction. May bring reductant to CaiA	1951	1	1	1	1	1	1	1	1	1	1	1	1	1	1	1	1	1	1	1	1	1	1	1	1	1	1	1	1	1	1	1	1	1	1	1	1	1	1	1	1	1	1	1	1
fixA_2	Protein FixA	Salmonella	fixA	Required for anaerobic carnitine reduction. May bring reductant to CaiA	1954	1	1	1	1	1	1	1	1	1	1	1	1	1	1	1	1	1	1	1	1	1	1	1	1	1	1	1	1	1	1	1	1	1	1	1	1	1	1	1	1	1	1	1	1
fixB_1	Protein FixB	Salmonella	ydiR	Required for anaerobic carnitine reduction. May bring reductant to CaiA	1940	1	1	1	1	1	1	1	1	1	1	1	1	1	1	1	1	1	1	1	1	1	1	1	1	1	1	1	1	1	1	1	1	1	1	1	1	1	1	1	1	1	1	1	1
fixB_2	Protein FixB	Salmonella	fixB	Required for anaerobic carnitine reduction. May bring reductant to CaiA	1954	1	1	1	1	1	1	1	1	1	1	1	1	1	1	1	1	1	1	1	1	1	1	1	1	1	1	1	1	1	1	1	1	1	1	1	1	1	1	1	1	1	1	1	1
fixX_1	Ferredoxin-like protein FixX	Salmonella	fixX	Could be a 3Fe-4S cluster-containing protein	1950	1	1	1	1	1	1	1	1	1	1	1	1	1	1	1	1	1	1	1	1	1	1	1	1	1	1	1	1	1	1	1	1	1	1	1	1	1	1	1	1	1	1	1	1
fixX_2	Ferredoxin-like protein FixX	Citrobacter	fixX	Could be a 3Fe-4S cluster-containing protein	1954	1	1	1	1	1	1	1	1	1	1	1	1	1	1	1	1	1	1	1	1	1	1	1	1	1	1	1	1	1	1	1	1	1	1	1	1	1	1	1	1	1	1	1	1
fklB	FKBP-type 22 kDa peptidyl-prolyl cis-trans isomerase	Salmonella	fklB	Domain amino terminal to FKBP-type peptidyl-prolyl isomerase	1953	1	1	1	1	1	1	1	1	1	1	1	1	1	1	1	1	1	1	1	1	1	1	1	1	1	1	1	1	1	1	1	1	1	1	1	1	1	1	1	1	1	1	1	1
fklB_2	FKBP-type 22 kDa peptidyl-prolyl cis-trans isomerase	Salmonella	fklB	Domain amino terminal to FKBP-type peptidyl-prolyl isomerase	1
fkpA	FKBP-type peptidyl-prolyl cis-trans isomerase FkpA	Salmonella	fkpA	Domain amino terminal to FKBP-type peptidyl-prolyl isomerase	1947	1		1	1	1	1	1	1	1	1	1	1	1	1	1	1	1	1	1	1	1	1	1	1	1	1	1	1	1	1	1	1	1	1	1	1	1	1	1	1	1	1	1	1
fkpA_2	FKBP-type peptidyl-prolyl cis-trans isomerase FkpA	Salmonella	fkpA	Domain amino terminal to FKBP-type peptidyl-prolyl isomerase	33		1
fkpB	FKBP-type 16 kDa peptidyl-prolyl cis-trans isomerase	Salmonella	fkpB	FKBP-type peptidyl-prolyl cis-trans isomerase	1954	1	1	1	1	1	1	1	1	1	1	1	1	1	1	1	1	1	1	1	1	1	1	1	1	1	1	1	1	1	1	1	1	1	1	1	1	1	1	1	1	1	1	1	1
fldA	Flavodoxin 1	Salmonella	fldA	Low-potential electron donor to a number of redox enzymes	1954	1	1	1	1	1	1	1	1	1	1	1	1	1	1	1	1	1	1	1	1	1	1	1	1	1	1	1	1	1	1	1	1	1	1	1	1	1	1	1	1	1	1	1	1
fldB	Flavodoxin 2	Salmonella	fldB	Low-potential electron donor to a number of redox enzymes	1954	1	1	1	1	1	1	1	1	1	1	1	1	1	1	1	1	1	1	1	1	1	1	1	1	1	1	1	1	1	1	1	1	1	1	1	1	1	1	1	1	1	1	1	1
flgA	Flagella basal body P-ring formation protein FlgA	Salmonella	flgA	Involved in the assembly process of the P-ring formation. It may associate with FlgF on the rod constituting a structure essential for the P-ring assembly or may act as a modulator protein for the P-ring assembly	1954	1	1	1	1	1	1	1	1	1	1	1	1	1	1	1	1	1	1	1	1	1	1	1	1	1	1	1	1	1	1	1	1	1	1	1	1	1	1	1	1	1	1	1	1
flgB	Flagellar basal body rod protein FlgB	Salmonella	flgB	Structural component of flagellum	1954	1	1	1	1	1	1	1	1	1	1	1	1	1	1	1	1	1	1	1	1	1	1	1	1	1	1	1	1	1	1	1	1	1	1	1	1	1	1	1	1	1	1	1	1
flgC	Flagellar basal-body rod protein FlgC	Salmonella	flgC	Flagellar basal body rod FlgEFG protein C-terminal	1954	1	1	1	1	1	1	1	1	1	1	1	1	1	1	1	1	1	1	1	1	1	1	1	1	1	1	1	1	1	1	1	1	1	1	1	1	1	1	1	1	1	1	1	1
flgD	Basal-body rod modification protein FlgD	Salmonella	flgD	Required for flagellar hook formation. May act as a scaffolding protein	1954	1	1	1	1	1	1	1	1	1	1	1	1	1	1	1	1	1	1	1	1	1	1	1	1	1	1	1	1	1	1	1	1	1	1	1	1	1	1	1	1	1	1	1	1
flgE	Flagellar hook protein FlgE	Salmonella	flgE	Flagellar basal body protein FlaE	1954	1	1	1	1	1	1	1	1	1	1	1	1	1	1	1	1	1	1	1	1	1	1	1	1	1	1	1	1	1	1	1	1	1	1	1	1	1	1	1	1	1	1	1	1
flgF	Flagellar basal-body rod protein FlgF	Salmonella	flgF	Flagellar basal body rod FlgEFG protein C-terminal	1954	1	1	1	1	1	1	1	1	1	1	1	1	1	1	1	1	1	1	1	1	1	1	1	1	1	1	1	1	1	1	1	1	1	1	1	1	1	1	1	1	1	1	1	1
flgG	Flagellar basal-body rod protein FlgG	Salmonella	flgG	Flagellar basal body rod FlgEFG protein C-terminal	1954	1	1	1	1	1	1	1	1	1	1	1	1	1	1	1	1	1	1	1	1	1	1	1	1	1	1	1	1	1	1	1	1	1	1	1	1	1	1	1	1	1	1	1	1
flgH	Flagellar L-ring protein	Salmonella	flgH	Assembles around the rod to form the L-ring and probably protects the motor basal body from shearing forces during rotation	1954	1	1	1	1	1	1	1	1	1	1	1	1	1	1	1	1	1	1	1	1	1	1	1	1	1	1	1	1	1	1	1	1	1	1	1	1	1	1	1	1	1	1	1	1
flgI	Flagellar P-ring protein	Salmonella	flgI	Assembles around the rod to form the L-ring and probably protects the motor basal body from shearing forces during rotation	1954	1	1	1	1	1	1	1	1	1	1	1	1	1	1	1	1	1	1	1	1	1	1	1	1	1	1	1	1	1	1	1	1	1	1	1	1	1	1	1	1	1	1	1	1
flgJ	Peptidoglycan hydrolase FlgJ	Salmonella	flgJ	Lysozyme subfamily 2	1953	1	1	1	1	1	1	1	1	1	1	1	1	1	1	1	1	1	1	1	1	1	1	1	1	1	1	1	1	1	1	1	1	1	1	1	1	1	1	1	1	1	1	1	1
flgK	Flagellar hook-associated protein 1	Salmonella	flgK	Flagellar basal body rod FlgEFG protein C-terminal	1954	1	1	1	1	1	1	1	1	1	1	1	1	1	1	1	1	1	1	1	1	1	1	1	1	1	1	1	1	1	1	1	1	1	1	1	1	1	1	1	1	1	1	1	1
flgL	Flagellar hook-associated protein 3	Salmonella	flgL	Bacterial flagellin N-terminal helical region	1954	1	1	1	1	1	1	1	1	1	1	1	1	1	1	1	1	1	1	1	1	1	1	1	1	1	1	1	1	1	1	1	1	1	1	1	1	1	1	1	1	1	1	1	1
flgM	Negative regulator of flagellin synthesis	Salmonella	flgM	Anti-sigma-28 factor	1953	1	1	1	1	1	1	1	1	1	1	1	1	1	1	1	1	1	1	1	1	1	1	1	1	1	1	1	1	1	1	1	1	1	1	1	1	1	1	1	1	1	1	1	1
flgN	Flagella synthesis protein FlgN	Salmonella	flgN	FlgN protein	1954	1	1	1	1	1	1	1	1	1	1	1	1	1	1	1	1	1	1	1	1	1	1	1	1	1	1	1	1	1	1	1	1	1	1	1	1	1	1	1	1	1	1	1	1
flhA	Flagellar biosynthesis protein FlhA	Salmonella	flhA	Required for formation of the rod structure of the flagellar apparatus. Together with FliI and FliH	1954	1	1	1	1	1	1	1	1	1	1	1	1	1	1	1	1	1	1	1	1	1	1	1	1	1	1	1	1	1	1	1	1	1	1	1	1	1	1	1	1	1	1	1	1
flhB	Flagellar biosynthetic protein FlhB	Salmonella	flhB	Required for formation of the rod structure in the basal body of the flagellar apparatus. Together with FliI and FliH	1953	1	1	1	1	1	1	1	1	1	1	1	1	1	1	1	1	1	1	1	1	1	1	1	1	1	1	1	1	1	1	1	1	1	1	1	1	1	1	1	1	1	1	1	1
flhC	Flagellar transcriptional regulator FlhC	Salmonella	flhC	Functions in complex with FlhD as a master transcriptional regulator that regulates transcription of several flagellar and non-flagellar operons by binding to their promoter region. Activates expression of class 2 flagellar genes	1953	1	1	1	1	1	1	1	1	1	1	1	1	1	1	1	1	1	1	1	1	1	1	1	1	1	1	1	1	1	1	1	1	1	1	1	1	1	1	1	1	1	1	1	1
flhC_1	Flagellar transcriptional regulator FlhC	Gammaproteobacteria		Flagellar transcriptional activator (FlhC)	2
flhC_2	Flagellar transcriptional regulator FlhC	Burkholderiaceae	flhC	Functions in complex with FlhD as a master transcriptional regulator that regulates transcription of several flagellar and non-flagellar operons by binding to their promoter region. Activates expression of class 2 flagellar genes	4
flhC_3	Flagellar transcriptional regulator FlhC	Gammaproteobacteria		regulation of organelle assembly	1
flhD	Flagellar transcriptional regulator FlhD	Salmonella	flhD	Functions in complex with FlhC as a master transcriptional regulator that regulates transcription of several flagellar and non-flagellar operons by binding to their promoter region. Activates expression of class 2 flagellar genes	1953	1	1	1	1	1	1	1	1	1	1	1	1	1	1	1	1	1	1	1	1	1	1	1	1	1	1	1	1	1	1	1	1	1	1	1	1	1	1	1	1	1	1	1	1
flhD_2	Flagellar transcriptional regulator FlhD	Enterobacter	flhD	Functions in complex with FlhC as a master transcriptional regulator that regulates transcription of several flagellar and non-flagellar operons by binding to their promoter region. Activates expression of class 2 flagellar genes	4
flhD_3	Flagellar transcriptional regulator FlhD	Erwinia	flhD	Functions in complex with FlhC as a master transcriptional regulator that regulates transcription of several flagellar and non-flagellar operons by binding to their promoter region. Activates expression of class 2 flagellar genes	1
flhE	Flagellar protein FlhE	Salmonella	flhE	Flagellar protein FlhE	1954	1	1	1	1	1	1	1	1	1	1	1	1	1	1	1	1	1	1	1	1	1	1	1	1	1	1	1	1	1	1	1	1	1	1	1	1	1	1	1	1	1	1	1	1
fliA	RNA polymerase sigma factor FliA	Salmonella	fliA	Sigma factors are initiation factors that promote the attachment of RNA polymerase to specific initiation sites and are then released. This sigma factor controls the expression of flagella-related genes	1954	1	1	1	1	1	1	1	1	1	1	1	1	1	1	1	1	1	1	1	1	1	1	1	1	1	1	1	1	1	1	1	1	1	1	1	1	1	1	1	1	1	1	1	1
fliC	Flagellin	Salmonella	fliC	Flagellin is the subunit protein which polymerizes to form the filaments of bacterial flagella	24				1
fliD	Flagellar hook-associated protein 2	Salmonella	fliD	Required for morphogenesis and for the elongation of the flagellar filament by facilitating polymerization of the flagellin monomers at the tip of growing filament. Forms a capping structure	1944	1	1	1		1	1	1	1	1	1	1	1	1	1	1	1	1	1	1	1	1	1	1	1	1	1	1	1	1	1	1	1	1	1	1	1	1	1	1	1	1	1	1	1
fliE	Flagellar hook-basal body complex protein FliE	Salmonella	fliE	Flagellar hook-basal body complex protein FliE	1954	1	1	1	1	1	1	1	1	1	1	1	1	1	1	1	1	1	1	1	1	1	1	1	1	1	1	1	1	1	1	1	1	1	1	1	1	1	1	1	1	1	1	1	1
fliF	Flagellar M-ring protein	Salmonella	fliF	The M ring may be actively involved in energy transduction	1943	1	1	1	1	1	1	1	1	1	1	1	1	1	1	1	1	1	1	1	1	1	1	1	1	1	1	1	1	1	1	1	1	1	1	1	1	1	1	1	1	1	1	1	1
fliG	Flagellar motor switch protein FliG	Salmonella	fliG	FliG is one of three proteins (FliG	1953	1	1	1	1	1	1	1	1	1	1	1	1	1	1	1	1	1	1	1	1	1	1	1	1	1	1	1	1	1	1	1	1	1	1	1	1	1	1	1	1	1	1	1	1
fliH	Flagellar assembly protein FliH	Salmonella	fliH	Flagellar assembly protein FliH	1954	1	1	1	1	1	1	1	1	1	1	1	1	1	1	1	1	1	1	1	1	1	1	1	1	1	1	1	1	1	1	1	1	1	1	1	1	1	1	1	1	1	1	1	1
fliI	Flagellum-specific ATP synthase	Salmonella	fliI	ATP synthase alpha/beta family	1954	1	1	1	1	1	1	1	1	1	1	1	1	1	1	1	1	1	1	1	1	1	1	1	1	1	1	1	1	1	1	1	1	1	1	1	1	1	1	1	1	1	1	1	1
fliI_1	Flagellum-specific ATP synthase	Salmonella	fliI	ATP synthase alpha/beta family	1		1
fliJ	Flagellar FliJ protein	Salmonella	fliJ	Flagellar protein that affects chemotactic events	1954	1	1	1	1	1	1	1	1	1	1	1	1	1	1	1	1	1	1	1	1	1	1	1	1	1	1	1	1	1	1	1	1	1	1	1	1	1	1	1	1	1	1	1	1
fliJ_1	Flagellar FliJ protein	Salmonella	fliJ	Flagellar protein that affects chemotactic events	1		1
fliK	Flagellar hook-length control protein	Salmonella	fliK	Flagellar hook-length control protein FliK	1954	1	1	1	1	1	1	1	1	1	1	1	1	1	1	1	1	1	1	1	1	1	1	1	1	1	1	1	1	1	1	1	1	1	1	1	1	1	1	1	1	1	1	1	1
fliM	Flagellar motor switch protein FliM	Salmonella	fliM	FliM is one of three proteins (FliG	1953	1	1	1	1	1	1	1	1	1	1	1	1	1	1	1	1	1	1	1	1	1	1	1	1	1	1	1	1	1	1	1	1	1	1	1	1	1	1	1	1	1	1	1	1
fliN	Flagellar motor switch protein FliN	Salmonella	fliN	FliN is one of three proteins (FliG	1954	1	1	1	1	1	1	1	1	1	1	1	1	1	1	1	1	1	1	1	1	1	1	1	1	1	1	1	1	1	1	1	1	1	1	1	1	1	1	1	1	1	1	1	1
fliO	Flagellar protein FliO	Salmonella	fliO	Flagellar biosynthesis protein	1954	1	1	1	1	1	1	1	1	1	1	1	1	1	1	1	1	1	1	1	1	1	1	1	1	1	1	1	1	1	1	1	1	1	1	1	1	1	1	1	1	1	1	1	1
fliP	Flagellar biosynthetic protein FliP	Salmonella	fliP	Plays a role in the flagellum-specific transport system	1954	1	1	1	1	1	1	1	1	1	1	1	1	1	1	1	1	1	1	1	1	1	1	1	1	1	1	1	1	1	1	1	1	1	1	1	1	1	1	1	1	1	1	1	1
fliQ	Flagellar biosynthetic protein FliQ	Salmonella	fliQ	Flagellar biosynthetic protein FliQ	1954	1	1	1	1	1	1	1	1	1	1	1	1	1	1	1	1	1	1	1	1	1	1	1	1	1	1	1	1	1	1	1	1	1	1	1	1	1	1	1	1	1	1	1	1
fliR	Flagellar biosynthetic protein FliR	Salmonella	fliR	Role in flagellar biosynthesis	1951	1	1	1	1	1	1	1	1	1	1	1	1	1	1	1	1	1	1	1	1	1	1	1	1	1	1	1	1	1	1	1	1	1	1	1	1	1	1	1	1	1	1	1	1
fliS	Flagellar secretion chaperone FliS	Salmonella	fliS	Flagellar protein FliS	1953	1	1	1	1	1	1	1	1	1	1	1	1	1	1	1	1	1	1	1	1	1	1	1	1	1	1	1	1	1	1	1	1	1	1	1	1	1	1	1	1	1	1	1	1
fliT	Flagellar protein FliT	Salmonella	fliT	it directly binds FlhC	1954	1	1	1	1	1	1	1	1	1	1	1	1	1	1	1	1	1	1	1	1	1	1	1	1	1	1	1	1	1	1	1	1	1	1	1	1	1	1	1	1	1	1	1	1
fliU	hypothetical protein	Salmonella	fliB	PFAM Uncharacterised protein family (UPF0153)	8
fliV	hypothetical protein	Salmonella	fliB	PFAM Uncharacterised protein family (UPF0153)	1938	1	1	1		1	1	1	1	1	1	1	1	1	1	1	1	1	1	1	1	1	1	1	1	1	1	1	1	1	1	1	1	1	1	1	1	1	1	1	1	1	1	1	1
fliY_1	L-cystine-binding protein FliY	Salmonella		Ligated ion channel L-glutamate- and glycine-binding site	1889	1	1	1	1	1	1	1	1	1	1	1	1	1	1	1	1	1	1	1	1	1	1	1	1	1	1	1	1	1	1	1	1	1	1	1	1	1	1	1	1	1	1	1	1
fliY_2	L-cystine-binding protein FliY	Salmonella	fliY	Ligated ion channel L-glutamate- and glycine-binding site	1954	1	1	1	1	1	1	1	1	1	1	1	1	1	1	1	1	1	1	1	1	1	1	1	1	1	1	1	1	1	1	1	1	1	1	1	1	1	1	1	1	1	1	1	1
fliY_3	L-cystine-binding protein FliY	Salmonella		Ligated ion channel L-glutamate- and glycine-binding site	1
fliZ	Regulator of sigma S factor FliZ	Salmonella	fliZ	Phage integrase	1954	1	1	1	1	1	1	1	1	1	1	1	1	1	1	1	1	1	1	1	1	1	1	1	1	1	1	1	1	1	1	1	1	1	1	1	1	1	1	1	1	1	1	1	1
fljB_1	Phase 2 flagellin	Salmonella	fliC	Flagellin is the subunit protein which polymerizes to form the filaments of bacterial flagella	1927	1	1	1		1	1	1	1	1	1	1	1	1	1	1	1	1	1	1	1	1	1	1	1	1	1	1	1	1	1	1	1	1	1	1	1	1	1	1	1	1	1	1	1
fljB_2	Phase 2 flagellin	Salmonella	fliC	Flagellin is the subunit protein which polymerizes to form the filaments of bacterial flagella	1487	1	1	1		1	1				1					1		1					1	1		1				1	1					1	1	1	1		1		1	1	1
flk	Flagellar regulator flk	Salmonella	flk	Acts as a regulator of flagellar gene expression by modulating the protein level of the anti sigma factor FlgM upon sensing ring completion or hook elongation. Flk could inhibit FlgM secretion by acting as a braking system for the flagellar- associated type III secretion system	1954	1	1	1	1	1	1	1	1	1	1	1	1	1	1	1	1	1	1	1	1	1	1	1	1	1	1	1	1	1	1	1	1	1	1	1	1	1	1	1	1	1	1	1	1
flmA	hypothetical protein	Enterobacter	hokB	Hok/gef family	263						1	1	1		1	1	1	1				1				1	1	1			1		1	1	1		1		1			1		1
flmC_	Protein FlmC				32
flu	Antigen 43	Gammaproteobacteria		Adhesin of bacterial autotransporter system	3
flxA_	Protein FlxA				6
fmt	Methionyl-tRNA formyltransferase	Salmonella	fmt	Attaches a formyl group to the free amino group of methionyl-tRNA(fMet). The formyl group appears to play a dual role in the initiator identity of N-formylmethionyl-tRNA by promoting its recognition by IF2 and preventing the misappropriation of this tRNA by the elongation apparatus	1954	1	1	1	1	1	1	1	1	1	1	1	1	1	1	1	1	1	1	1	1	1	1	1	1	1	1	1	1	1	1	1	1	1	1	1	1	1	1	1	1	1	1	1	1
fnr	Fumarate and nitrate reduction regulatory protein	Salmonella	fnr	Global transcription factor that controls the expression of over 100 target genes in response to anoxia	1953	1	1	1	1	1	1	1	1	1	1	1	1	1	1	1	1	1	1	1	1	1	1	1	1	1	1	1	1	1	1	1	1	1	1	1	1	1	1	1	1	1	1	1	1
fnr_2	Fumarate and nitrate reduction regulatory protein	Salmonella	fnr	Global transcription factor that controls the expression of over 100 target genes in response to anoxia	1
focA	putative formate transporter 1	Salmonella	focA	Formate/nitrite transporter	1954	1	1	1	1	1	1	1	1	1	1	1	1	1	1	1	1	1	1	1	1	1	1	1	1	1	1	1	1	1	1	1	1	1	1	1	1	1	1	1	1	1	1	1	1
focC	Chaperone protein FocC	Gammaproteobacteria		Pilus assembly protein PapD	10
focC_1	Chaperone protein FocC	Gammaproteobacteria		Pili assembly chaperone PapD	1
focC_2	Chaperone protein FocC	Bacteria		pilus organization	1
folA	IS1595 family transposase ISSsu9	Salmonella	folA	Key enzyme in folate metabolism. Catalyzes an essential reaction for de novo glycine and purine synthesis	1954	1	1	1	1	1	1	1	1	1	1	1	1	1	1	1	1	1	1	1	1	1	1	1	1	1	1	1	1	1	1	1	1	1	1	1	1	1	1	1	1	1	1	1	1
folA_1	Dihydrofolate reductase	Comamonadaceae	folA	Key enzyme in folate metabolism. Catalyzes an essential reaction for de novo glycine and purine synthesis	1
folA_2	Dihydrofolate reductase	Comamonadaceae	folA	Key enzyme in folate metabolism. Catalyzes an essential reaction for de novo glycine and purine synthesis	1
folB	Dihydroneopterin aldolase	Salmonella	folB	Catalyzes the conversion of 7	1941	1	1	1	1	1	1	1	1	1	1	1	1	1	1	1	1	1	1	1	1	1	1	1	1	1	1	1	1	1	1	1	1	1	1	1	1	1	1	1	1	1	1	1	1
folB_2	Dihydroneopterin aldolase	Salmonella	folB	Catalyzes the conversion of 7	1
folC	Dihydrofolate synthase/folylpolyglutamate synthase	Salmonella	folC	Functions in two distinct reactions of the de novo folate biosynthetic pathway. Catalyzes the addition of a glutamate residue to dihydropteroate (7	1953	1	1	1	1	1	1	1	1	1	1	1	1	1	1	1	1	1	1	1	1	1	1	1	1	1	1	1	1	1	1	1	1	1	1	1	1	1	1	1	1	1	1	1	1
folD	Bifunctional protein FolD protein	Salmonella	folD	Catalyzes the oxidation of 5	1953	1	1	1	1	1	1	1	1	1	1	1	1	1	1	1	1	1	1	1	1	1	1	1	1	1	1	1	1	1	1	1	1	1	1	1	1	1	1	1	1	1	1	1	1
folE	GTP cyclohydrolase 1	Salmonella	folE	GTP cyclohydrolase I	1953	1	1	1	1	1	1	1	1	1	1	1	1	1	1	1	1	1	1	1	1	1	1	1	1	1	1	1	1	1	1	1	1	1	1	1	1	1	1	1	1	1	1	1	1
folK	2-amino-4-hydroxy-6-hydroxymethyldihydropteridine pyrophosphokinase	Salmonella	folK	7	1939	1	1	1		1	1	1	1	1	1	1	1	1	1	1	1	1	1	1	1	1	1	1	1	1	1	1	1	1	1	1	1	1	1	1	1	1	1	1	1	1	1	1	1
folP	Dihydropteroate synthase	Salmonella	folP	Catalyzes the condensation of para-aminobenzoate (pABA) with 6-hydroxymethyl-7	1953	1	1	1	1	1	1	1	1	1	1	1	1	1	1	1	1	1	1	1	1	1	1	1	1	1	1	1	1	1	1	1	1	1	1	1	1	1	1	1	1	1	1	1	1
folP_10	Dihydropteroate synthase	Negativicutes	folP	Catalyzes the condensation of para-aminobenzoate (pABA) with 6-hydroxymethyl-7	1
folP_2	Dihydropteroate synthase	Moraxellaceae	folP	Catalyzes the condensation of para-aminobenzoate (pABA) with 6-hydroxymethyl-7	141														1	1	1				1										1			1						1	1
folP_3	Dihydropteroate synthase	Moraxellaceae	folP	Catalyzes the condensation of para-aminobenzoate (pABA) with 6-hydroxymethyl-7	30
folP_4	Dihydropteroate synthase	Moraxellaceae	folP	Catalyzes the condensation of para-aminobenzoate (pABA) with 6-hydroxymethyl-7	4
folP_5	Dihydropteroate synthase	Negativicutes	folP	Catalyzes the condensation of para-aminobenzoate (pABA) with 6-hydroxymethyl-7	6
folP_8	Dihydropteroate synthase	Negativicutes	folP	Catalyzes the condensation of para-aminobenzoate (pABA) with 6-hydroxymethyl-7	1
folP_9	Dihydropteroate synthase	Negativicutes	folP	Catalyzes the condensation of para-aminobenzoate (pABA) with 6-hydroxymethyl-7	1
fosA	Glutathione transferase FosA	Gammaproteobacteria	fosB	Glutathione transferase	8
fosA_1	Glutathione transferase FosA	Enterobacter	fosB	Glyoxalase-like domain	22
fosA_2	Glutathione transferase FosA	Enterobacter	fosB	Glyoxalase-like domain	4
fpr	Flavodoxin/ferredoxin--NADP reductase	Salmonella	fpr	Oxidoreductase FAD-binding domain	1954	1	1	1	1	1	1	1	1	1	1	1	1	1	1	1	1	1	1	1	1	1	1	1	1	1	1	1	1	1	1	1	1	1	1	1	1	1	1	1	1	1	1	1	1
frdA	Fumarate reductase flavoprotein subunit	Salmonella	frdA	Fumarate reductase flavoprotein C-term	1954	1	1	1	1	1	1	1	1	1	1	1	1	1	1	1	1	1	1	1	1	1	1	1	1	1	1	1	1	1	1	1	1	1	1	1	1	1	1	1	1	1	1	1	1
frdB	Fumarate reductase iron-sulfur subunit	Salmonella	frdB	2Fe-2S iron-sulfur cluster binding domain	1954	1	1	1	1	1	1	1	1	1	1	1	1	1	1	1	1	1	1	1	1	1	1	1	1	1	1	1	1	1	1	1	1	1	1	1	1	1	1	1	1	1	1	1	1
frdC	Fumarate reductase subunit C	Salmonella	frdC	Seems to be involved in the anchoring of the catalytic components of the fumarate reductase complex to the cytoplasmic membrane	1954	1	1	1	1	1	1	1	1	1	1	1	1	1	1	1	1	1	1	1	1	1	1	1	1	1	1	1	1	1	1	1	1	1	1	1	1	1	1	1	1	1	1	1	1
frdD	Fumarate reductase subunit D	Salmonella	frdD	Seems to be involved in the anchoring of the catalytic components of the fumarate reductase complex to the cytoplasmic membrane	1954	1	1	1	1	1	1	1	1	1	1	1	1	1	1	1	1	1	1	1	1	1	1	1	1	1	1	1	1	1	1	1	1	1	1	1	1	1	1	1	1	1	1	1	1
fre	NAD(P)H-flavin reductase	Salmonella	fre	Oxidoreductase FAD-binding domain	1954	1	1	1	1	1	1	1	1	1	1	1	1	1	1	1	1	1	1	1	1	1	1	1	1	1	1	1	1	1	1	1	1	1	1	1	1	1	1	1	1	1	1	1	1
fre_2	NAD(P)H-flavin reductase	Enterobacter	fre	PFAM Oxidoreductase FAD NAD(P)-binding	1
frlB_1	Fructosamine deglycase FrlB	Salmonella	glmS2	SIS domain	1777	1		1		1	1	1	1	1	1	1	1	1	1	1	1	1	1	1	1	1	1	1	1	1	1	1	1	1	1	1	1	1	1	1	1	1	1	1	1	1	1
frlB_2	Fructosamine deglycase FrlB	Salmonella	frlB3	SIS domain	1954	1	1	1	1	1	1	1	1	1	1	1	1	1	1	1	1	1	1	1	1	1	1	1	1	1	1	1	1	1	1	1	1	1	1	1	1	1	1	1	1	1	1	1	1
frlB_3	Fructosamine deglycase FrlB	Salmonella	agaS	SIS domain	1809	1		1		1	1	1	1	1	1	1	1	1	1	1	1	1	1	1	1	1	1	1	1	1	1	1	1	1	1	1	1	1	1	1	1	1	1	1	1	1	1
frlD	Fructosamine kinase FrlD	Salmonella	frlD	pfkB family carbohydrate kinase	1954	1	1	1	1	1	1	1	1	1	1	1	1	1	1	1	1	1	1	1	1	1	1	1	1	1	1	1	1	1	1	1	1	1	1	1	1	1	1	1	1	1	1	1	1
frlD_1	Fructosamine kinase FrlD	Gammaproteobacteria		Catalyzes the ATP-dependent phosphorylation of fructoselysine to fructoselysine 6-phosphate. Functions in a fructoselysine degradation pathway that allows E.coli to grow on fructoselysine or psicoselysine. To a much lesser extenst	1
frlR	putative fructoselysine utilization operon transcriptional repressor	Salmonella	yegW	UTRA domain	1951	1	1	1	1	1	1	1	1	1	1	1	1	1	1	1	1	1	1	1	1	1	1	1	1	1	1	1	1	1	1	1	1	1	1	1	1	1	1	1	1	1	1	1	1
frmA	S-(hydroxymethyl)glutathione dehydrogenase	Salmonella	frmA	Zinc-binding dehydrogenase	1775	1	1	1	1	1	1	1	1	1	1	1	1	1	1	1	1	1	1	1	1	1		1	1	1	1	1	1	1	1	1	1	1	1	1	1	1	1	1	1	1	1	1	1
frmA_1	S-(hydroxymethyl)glutathione dehydrogenase	Salmonella	frmA	Zinc-binding dehydrogenase	1																						1
frmA_2	S-(hydroxymethyl)glutathione dehydrogenase	Enterobacter	adhC	Belongs to the zinc-containing alcohol dehydrogenase family. Class-III subfamily	248						1	1	1		1	1	1	1				1				1	1	1			1		1	1	1		1		1			1		1	1
frmA_3	S-(hydroxymethyl)glutathione dehydrogenase	Gammaproteobacteria	adhC	Belongs to the zinc-containing alcohol dehydrogenase family. Class-III subfamily	1
frmB	S-formylglutathione hydrolase FrmB	Pantoea	fghA	Serine hydrolase involved in the detoxification of formaldehyde	246						1	1	1		1	1	1	1				1				1	1	1			1		1	1	1		1		1			1		1	1
frmR	Transcriptional repressor FrmR	Salmonella	frmR	Metal-sensitive transcriptional repressor	1775	1	1	1	1	1	1	1	1	1	1	1	1	1	1	1	1	1	1	1	1	1		1	1	1	1	1	1	1	1	1	1	1	1	1	1	1	1	1	1	1	1	1	1
frmR_1	Transcriptional repressor FrmR	Salmonella	frmR	Metal-sensitive transcriptional repressor	1																						1
frmR_2	Transcriptional repressor FrmR	Pantoea	frmR	Metal-sensitive transcriptional repressor	244						1	1	1		1	1	1	1				1				1	1	1			1		1	1	1		1		1			1		1	1
frr	Ribosome-recycling factor	Salmonella	frr	Responsible for the release of ribosomes from messenger RNA at the termination of protein biosynthesis. May increase the efficiency of translation by recycling ribosomes from one round of translation to another	1954	1	1	1	1	1	1	1	1	1	1	1	1	1	1	1	1	1	1	1	1	1	1	1	1	1	1	1	1	1	1	1	1	1	1	1	1	1	1	1	1	1	1	1	1
fruA_1	PTS system fructose-specific EIIB'BC component	Salmonella	fruA	Phosphotransferase system	1946	1	1	1	1	1	1	1	1	1	1	1	1	1			1	1	1	1		1	1	1	1	1	1	1	1	1	1	1	1	1	1	1	1	1	1	1	1	1	1	1	1
fruA_3	PTS system fructose-specific EIIB'BC component	Salmonella	fruA	Phosphotransferase system	1954	1	1	1	1	1	1	1	1	1	1	1	1	1	1	1	1	1	1	1	1	1	1	1	1	1	1	1	1	1	1	1	1	1	1	1	1	1	1	1	1	1	1	1	1
fruB	Multiphosphoryl transfer protein	Salmonella	fruB	PTS HPr component phosphorylation site	1954	1	1	1	1	1	1	1	1	1	1	1	1	1	1	1	1	1	1	1	1	1	1	1	1	1	1	1	1	1	1	1	1	1	1	1	1	1	1	1	1	1	1	1	1
fruB_1	Multiphosphoryl transfer protein	Gammaproteobacteria	fruB	Bifunctional PTS system fructose-specific transporter subunit IIA HPr protein	21
frwD	PTS system fructose-like EIIB component 3	Salmonella	fruA	PTS system	1929	1	1	1		1	1	1	1	1	1	1	1	1	1	1	1	1	1	1	1	1	1	1	1	1	1	1	1	1	1	1	1	1	1	1	1	1	1	1	1	1	1	1	1
fryA	Multiphosphoryl transfer protein 1	Salmonella	ptsA	PEP-utilising enzyme	1922	1	1	1		1	1	1	1	1	1	1	1	1	1	1	1	1	1	1	1	1	1	1	1	1	1	1	1	1	1	1	1	1	1	1	1	1	1	1	1	1	1	1	1
fryB	PTS system fructose-like EIIB component 1	Salmonella	frwB	PTS system	1928	1	1	1		1	1	1	1	1	1	1	1	1	1	1	1	1	1	1	1	1	1	1	1	1	1	1	1	1	1	1	1	1	1	1	1	1	1	1	1	1	1	1	1
fryC	Fructose-like permease IIC component 1	Salmonella	fryC	Phosphotransferase system	2
fsaB	Fructose-6-phosphate aldolase 2	Salmonella	tal	Catalyzes the reversible formation of fructose 6- phosphate from dihydroxyacetone and D-glyceraldehyde 3-phosphate via an aldolization reaction	1954	1	1	1	1	1	1	1	1	1	1	1	1	1	1	1	1	1	1	1	1	1	1	1	1	1	1	1	1	1	1	1	1	1	1	1	1	1	1	1	1	1	1	1	1
fsr	Fosmidomycin resistance protein	Salmonella	fsr	Major Facilitator Superfamily	890	1		1	1	1	1	1	1	1	1	1	1		1	1	1	1	1	1	1	1	1	1	1	1	1	1	1	1		1	1	1	1	1	1	1	1	1	1	1	1
ftnA_1	Bacterial non-heme ferritin	Salmonella	ftnA	Iron-storage protein	1953	1	1	1	1	1	1	1	1	1	1	1	1	1	1	1	1	1	1	1	1	1	1	1	1	1	1	1	1	1	1	1	1	1	1	1	1	1	1	1	1	1	1	1	1
ftnA_2	Bacterial non-heme ferritin	Salmonella	ftnA	Iron-storage protein	1953	1	1	1	1	1	1	1	1	1	1	1	1	1	1	1	1	1	1	1	1	1	1	1	1	1	1	1	1	1	1	1	1	1	1	1	1	1	1	1	1	1	1	1	1
ftnA_3	Bacterial non-heme ferritin	Enterobacter	ftnA	Iron-storage protein	11
ftnA_4	Bacterial non-heme ferritin	Enterobacter	ftnA	Iron-storage protein	1
ftsA_1	Cell division protein FtsA	Salmonella	ftsA	Cell division protein that is involved in the assembly of the Z ring. May serve as a membrane anchor for the Z ring	1953	1	1	1	1	1	1	1	1	1	1	1	1	1	1	1	1	1	1	1	1	1	1	1	1	1	1	1	1	1	1	1	1	1	1	1	1	1	1	1	1	1	1	1	1
ftsA_2	Cell division protein FtsA	Salmonella	eutJ	Cell division protein FtsA	1954	1	1	1	1	1	1	1	1	1	1	1	1	1	1	1	1	1	1	1	1	1	1	1	1	1	1	1	1	1	1	1	1	1	1	1	1	1	1	1	1	1	1	1	1
ftsB	Cell division protein FtsB	Salmonella	ftsB	Essential cell division protein. May link together the upstream cell division proteins	1953	1	1	1	1	1	1	1	1	1	1	1	1	1	1	1	1	1	1	1	1	1	1	1	1	1	1	1	1	1	1	1	1	1	1	1	1	1	1	1	1	1	1	1	1
ftsE	Cell division ATP-binding protein FtsE	Salmonella	ftsE	ABC transporter	1954	1	1	1	1	1	1	1	1	1	1	1	1	1	1	1	1	1	1	1	1	1	1	1	1	1	1	1	1	1	1	1	1	1	1	1	1	1	1	1	1	1	1	1	1
ftsH	ATP-dependent zinc metalloprotease FtsH	Salmonella	ftsH	Acts as a processive	1954	1	1	1	1	1	1	1	1	1	1	1	1	1	1	1	1	1	1	1	1	1	1	1	1	1	1	1	1	1	1	1	1	1	1	1	1	1	1	1	1	1	1	1	1
ftsH_1	ATP-dependent zinc metalloprotease FtsH	Betaproteobacteria	ftsH1	PFAM AAA ATPase central domain protein	1
ftsH_2	ATP-dependent zinc metalloprotease FtsH	Betaproteobacteria	ftsH1	PFAM AAA ATPase central domain protein	9
ftsH_3	ATP-dependent zinc metalloprotease FtsH	Gammaproteobacteria	ftsH1	COG0464 ATPases of the AAA class	1
ftsI_1	Peptidoglycan DD-transpeptidase FtsI	Salmonella	ftsI	Catalyzes cross-linking of the peptidoglycan cell wall at the division septum	1954	1	1	1	1	1	1	1	1	1	1	1	1	1	1	1	1	1	1	1	1	1	1	1	1	1	1	1	1	1	1	1	1	1	1	1	1	1	1	1	1	1	1	1	1
ftsI_2	Peptidoglycan DD-transpeptidase FtsI	Salmonella	ftsI	Catalyzes cross-linking of the peptidoglycan cell wall at the division septum	1954	1	1	1	1	1	1	1	1	1	1	1	1	1	1	1	1	1	1	1	1	1	1	1	1	1	1	1	1	1	1	1	1	1	1	1	1	1	1	1	1	1	1	1	1
ftsI_3	Peptidoglycan DD-transpeptidase FtsI	Pantoea	ftsI	Catalyzes cross-linking of the peptidoglycan cell wall at the division septum	21
ftsI_4	Peptidoglycan DD-transpeptidase FtsI	Pantoea	ftsI	Catalyzes cross-linking of the peptidoglycan cell wall at the division septum	11
ftsK	hypothetical protein	Salmonella	ftsK	Ftsk_gamma	1954	1	1	1	1	1	1	1	1	1	1	1	1	1	1	1	1	1	1	1	1	1	1	1	1	1	1	1	1	1	1	1	1	1	1	1	1	1	1	1	1	1	1	1	1
ftsL	Cell division protein FtsL	Citrobacter	ftsL	Essential cell division protein. May link together the upstream cell division proteins	1954	1	1	1	1	1	1	1	1	1	1	1	1	1	1	1	1	1	1	1	1	1	1	1	1	1	1	1	1	1	1	1	1	1	1	1	1	1	1	1	1	1	1	1	1
ftsN	Cell division protein FtsN	Salmonella	ftsN	Essential cell division protein that activates septal peptidoglycan synthesis and constriction of the cell. Acts on both sides of the membrane	1954	1	1	1	1	1	1	1	1	1	1	1	1	1	1	1	1	1	1	1	1	1	1	1	1	1	1	1	1	1	1	1	1	1	1	1	1	1	1	1	1	1	1	1	1
ftsP	Cell division protein FtsP	Salmonella	ftsP	Cell division protein that is required for growth during stress conditions. May be involved in protecting or stabilizing the divisomal assembly under conditions of stress	1953	1	1	1	1	1	1	1	1	1	1	1	1	1	1	1	1	1	1	1	1	1	1	1	1	1	1	1	1	1	1	1	1	1	1	1	1	1	1	1	1	1	1	1	1
ftsP_2	Cell division protein FtsP	Salmonella	ftsP	Cell division protein that is required for growth during stress conditions. May be involved in protecting or stabilizing the divisomal assembly under conditions of stress	1
ftsQ	Cell division protein FtsQ	Salmonella	ftsQ	Essential cell division protein. May link together the upstream cell division proteins	1954	1	1	1	1	1	1	1	1	1	1	1	1	1	1	1	1	1	1	1	1	1	1	1	1	1	1	1	1	1	1	1	1	1	1	1	1	1	1	1	1	1	1	1	1
ftsW	putative peptidoglycan glycosyltransferase FtsW	Salmonella	ftsW	Peptidoglycan polymerase that is essential for cell division	1954	1	1	1	1	1	1	1	1	1	1	1	1	1	1	1	1	1	1	1	1	1	1	1	1	1	1	1	1	1	1	1	1	1	1	1	1	1	1	1	1	1	1	1	1
ftsW_2	putative peptidoglycan glycosyltransferase FtsW	Gammaproteobacteria	ftsW	Peptidoglycan polymerase that is essential for cell division	1
ftsX	Cell division protein FtsX	Salmonella	ftsX	Part of the ABC transporter FtsEX involved in cellular division	1954	1	1	1	1	1	1	1	1	1	1	1	1	1	1	1	1	1	1	1	1	1	1	1	1	1	1	1	1	1	1	1	1	1	1	1	1	1	1	1	1	1	1	1	1
ftsY	Signal recognition particle receptor FtsY	Salmonella	ftsY	Involved in targeting and insertion of nascent membrane proteins into the cytoplasmic membrane. Acts as a receptor for the complex formed by the signal recognition particle (SRP) and the ribosome-nascent chain (RNC). Interaction with SRP-RNC leads to the transfer of the RNC complex to the Sec translocase for insertion into the membrane	1954	1	1	1	1	1	1	1	1	1	1	1	1	1	1	1	1	1	1	1	1	1	1	1	1	1	1	1	1	1	1	1	1	1	1	1	1	1	1	1	1	1	1	1	1
ftsZ	Cell division protein FtsZ	Salmonella	ftsZ	Essential cell division protein that forms a contractile ring structure (Z ring) at the future cell division site. The regulation of the ring assembly controls the timing and the location of cell division. One of the functions of the FtsZ ring is to recruit other cell division proteins to the septum to produce a new cell wall between the dividing cells. Binds GTP and shows GTPase activity	1954	1	1	1	1	1	1	1	1	1	1	1	1	1	1	1	1	1	1	1	1	1	1	1	1	1	1	1	1	1	1	1	1	1	1	1	1	1	1	1	1	1	1	1	1
fucA	L-fuculose phosphate aldolase	Salmonella	fucA	Catalyzes the cleavage of L-fuculose 1-phosphate to glycerone phosphate and L-lactaldehyde	1954	1	1	1	1	1	1	1	1	1	1	1	1	1	1	1	1	1	1	1	1	1	1	1	1	1	1	1	1	1	1	1	1	1	1	1	1	1	1	1	1	1	1	1	1
fucI	L-fucose isomerase	Salmonella	fucI	Converts the aldose L-fucose into the corresponding ketose L-fuculose	1937	1	1		1	1	1	1	1	1	1	1	1	1	1	1	1	1	1	1	1	1	1	1	1	1	1	1	1	1	1	1	1	1	1	1	1	1	1	1	1	1	1	1	1
fucK	L-fuculokinase	Salmonella	fucK	Belongs to the FGGY kinase family	1951	1	1	1	1	1	1	1	1	1	1	1	1	1	1	1	1	1	1	1	1	1	1	1	1	1	1	1	1	1	1	1	1	1	1	1	1	1	1	1	1	1	1	1	1
fucK_1	L-fuculokinase	Salmonella	fucK	Belongs to the FGGY kinase family	7
fucO	Lactaldehyde reductase	Salmonella	fucO	Iron-containing alcohol dehydrogenase	1937		1	1	1	1	1	1	1	1	1	1	1	1	1	1	1	1	1	1	1	1	1	1	1	1	1	1	1	1	1	1	1	1	1	1	1	1	1	1	1	1	1	1	1
fucO_1	Lactaldehyde reductase	Gammaproteobacteria	fucO	alcohol dehydrogenase	115		1																																									1	1
fucP_1	L-fucose-proton symporter	Salmonella	fucP	MFS/sugar transport protein	1954	1	1	1	1	1	1	1	1	1	1	1	1	1	1	1	1	1	1	1	1	1	1	1	1	1	1	1	1	1	1	1	1	1	1	1	1	1	1	1	1	1	1	1	1
fucP_2	L-fucose-proton symporter	Salmonella	fucP	Major Facilitator Superfamily	1947	1	1	1	1	1	1	1	1	1	1	1	1	1	1	1	1	1	1	1	1	1	1	1	1	1	1	1	1	1	1	1	1	1	1	1	1	1	1	1	1	1	1	1	1
fucU	L-fucose mutarotase	Salmonella	fucU	Involved in the anomeric conversion of L-fucose	1954	1	1	1	1	1	1	1	1	1	1	1	1	1	1	1	1	1	1	1	1	1	1	1	1	1	1	1	1	1	1	1	1	1	1	1	1	1	1	1	1	1	1	1	1
fumA	Fumarate hydratase class I aerobic	Salmonella	fumA	Catalyzes the reversible hydration of fumarate to (S)- malate	1953	1	1	1	1	1	1	1	1	1	1	1	1	1	1	1	1	1	1	1	1	1	1	1	1	1	1	1	1	1	1	1	1	1	1	1	1	1	1	1	1	1	1	1	1
fumA_2	Fumarate hydratase class I aerobic	Gammaproteobacteria	fumB	Catalyzes the reversible hydration of fumarate to (S)- malate	1
fumB_1	Fumarate hydratase class I anaerobic	Salmonella	fumB	Catalyzes the reversible hydration of fumarate to (S)- malate	1954	1	1	1	1	1	1	1	1	1	1	1	1	1	1	1	1	1	1	1	1	1	1	1	1	1	1	1	1	1	1	1	1	1	1	1	1	1	1	1	1	1	1	1	1
fumB_2	Fumarate hydratase class I anaerobic	Gammaproteobacteria	fumB	Fumarase C-terminus	1946	1	1	1	1	1	1	1	1	1	1	1	1	1	1	1	1	1	1	1	1	1	1	1	1	1	1	1	1	1	1	1	1	1	1	1	1	1	1	1	1	1	1	1	1
fumB_3	Fumarate hydratase class I anaerobic	Gammaproteobacteria	fumB	Fumarase C-terminus	1
fumC	Fumarate hydratase class II	Salmonella	fumC	Involved in the TCA cycle. Catalyzes the stereospecific interconversion of fumarate to L-malate	1954	1	1	1	1	1	1	1	1	1	1	1	1	1	1	1	1	1	1	1	1	1	1	1	1	1	1	1	1	1	1	1	1	1	1	1	1	1	1	1	1	1	1	1	1
fumC_2	Fumarate hydratase class II	Citrobacter	fumC	Involved in the TCA cycle. Catalyzes the stereospecific interconversion of fumarate to L-malate	1
fumD	Fumarase D	Salmonella		Protein of unknown function (DUF2767)	1954	1	1	1	1	1	1	1	1	1	1	1	1	1	1	1	1	1	1	1	1	1	1	1	1	1	1	1	1	1	1	1	1	1	1	1	1	1	1	1	1	1	1	1	1
fumE	Fumarase E	Salmonella	yggD	Mannitol repressor	152		1																																									1	1
fur	Ferric uptake regulation protein	Salmonella	fur	Ferric uptake regulator family	1954	1	1	1	1	1	1	1	1	1	1	1	1	1	1	1	1	1	1	1	1	1	1	1	1	1	1	1	1	1	1	1	1	1	1	1	1	1	1	1	1	1	1	1	1
fusA	Elongation factor G	Salmonella	fusA	Catalyzes the GTP-dependent ribosomal translocation step during translation elongation. During this step	1953	1	1	1	1	1	1	1	1	1	1	1	1	1	1	1	1	1	1	1	1	1	1	1	1	1	1	1	1	1	1	1	1	1	1	1	1	1	1	1	1	1	1	1	1
fusA_2	Elongation factor G	Gammaproteobacteria	fusA	Catalyzes the GTP-dependent ribosomal translocation step during translation elongation. During this step	1
fyuA	Pesticin receptor	Gammaproteobacteria	fyuA	Receptor	2
gabD	Succinate-semialdehyde dehydrogenase [NADP(+)] GabD	Salmonella	gabD	Aldehyde dehydrogenase family	1953	1	1	1	1	1	1	1	1	1	1	1	1	1	1	1	1	1	1	1	1	1	1	1	1	1	1	1	1	1	1	1	1	1	1	1	1	1	1	1	1	1	1	1	1
gabD_2	Succinate-semialdehyde dehydrogenase [NADP(+)] GabD	Enterobacter	gabD	Belongs to the aldehyde dehydrogenase family	1
gabD1	Succinate-semialdehyde dehydrogenase [NADP(+)] 1	Gammaproteobacteria	gabD	belongs to the aldehyde dehydrogenase family	1
gabP	GABA permease	Salmonella	gabP	Amino acid permease	1954	1	1	1	1	1	1	1	1	1	1	1	1	1	1	1	1	1	1	1	1	1	1	1	1	1	1	1	1	1	1	1	1	1	1	1	1	1	1	1	1	1	1	1	1
gabR	HTH-type transcriptional regulatory protein GabR	Salmonella	gabR_2	helix_turn_helix gluconate operon transcriptional repressor	1954	1	1	1	1	1	1	1	1	1	1	1	1	1	1	1	1	1	1	1	1	1	1	1	1	1	1	1	1	1	1	1	1	1	1	1	1	1	1	1	1	1	1	1	1
gabR_1	HTH-type transcriptional regulatory protein GabR	Salmonella		helix_turn_helix gluconate operon transcriptional repressor	5
gabT	4-aminobutyrate aminotransferase GabT	Salmonella	gabT	Aminotransferase class-III	1954	1	1	1	1	1	1	1	1	1	1	1	1	1	1	1	1	1	1	1	1	1	1	1	1	1	1	1	1	1	1	1	1	1	1	1	1	1	1	1	1	1	1	1	1
gadB	Glutamate decarboxylase beta	Escherichia	gadA	Converts glutamate to gamma-aminobutyrate (GABA)	1
gadC	Glutamate/gamma-aminobutyrate antiporter	Salmonella		Amino acid permease	1947	1	1	1	1	1	1	1	1	1	1	1	1	1	1	1	1	1	1	1	1	1	1	1	1	1	1	1	1	1	1	1	1	1	1	1	1	1	1	1	1	1	1	1	1
gadC_2	Glutamate/gamma-aminobutyrate antiporter	Yersinia		Amino acid permease	1
gadX_1	HTH-type transcriptional regulator GadX	Salmonella		Helix-turn-helix domain	1815	1	1	1	1	1	1	1	1	1	1	1	1	1	1	1	1	1	1	1	1	1		1	1	1	1	1	1	1	1	1	1	1	1	1		1	1	1	1	1	1	1	1
gadX_2	HTH-type transcriptional regulator GadX	Salmonella	adiY	helix_turn_helix	1948	1	1	1	1	1	1	1	1	1	1	1	1	1	1	1	1	1	1	1	1	1	1	1	1	1	1	1	1	1	1	1	1	1	1	1	1	1	1	1	1	1	1	1	1
gadX_3_	HTH-type transcriptional regulator GadX				1
galE	UDP-glucose 4-epimerase	Salmonella	galE	Polysaccharide biosynthesis protein	1953	1	1	1	1	1	1	1	1	1	1	1	1	1	1	1	1	1	1	1	1	1	1	1	1	1	1	1	1	1	1	1	1	1	1	1	1	1	1	1	1	1	1	1	1
galF	UTP--glucose-1-phosphate uridylyltransferase	Salmonella	galU	Nucleotidyl transferase	1941	1	1	1	1	1	1	1	1	1	1	1	1	1	1	1	1	1	1	1	1			1	1	1	1	1	1	1	1	1	1	1	1	1	1	1	1	1	1	1	1	1	1
galK	Galactokinase	Salmonella	galK	Catalyzes the transfer of the gamma-phosphate of ATP to D-galactose to form alpha-D-galactose-1-phosphate (Gal-1-P)	1952	1	1	1	1	1	1	1	1	1	1	1	1	1	1	1	1	1	1	1	1	1	1	1	1	1	1	1	1	1	1	1	1	1	1	1	1	1	1	1	1	1	1	1	1
galK_1	Galactokinase	Salmonella	galK	Catalyzes the transfer of the gamma-phosphate of ATP to D-galactose to form alpha-D-galactose-1-phosphate (Gal-1-P)	1
galK_2	Galactokinase	Salmonella	galK	Catalyzes the transfer of the gamma-phosphate of ATP to D-galactose to form alpha-D-galactose-1-phosphate (Gal-1-P)	1
galM	Aldose 1-epimerase	Salmonella	galM	Converts alpha-aldose to the beta-anomer	1953	1	1	1	1	1	1	1	1	1	1	1	1	1	1	1	1	1	1	1	1	1	1	1	1	1	1	1	1	1	1	1	1	1	1	1	1	1	1	1	1	1	1	1	1
galP	Galactose-proton symporter	Salmonella	galP	Fungal trichothecene efflux pump (TRI12)	1953	1		1	1	1	1	1	1	1	1	1	1	1	1	1	1	1	1	1	1	1	1	1	1	1	1	1	1	1	1	1	1	1	1	1	1	1	1	1	1	1	1	1	1
galR	HTH-type transcriptional regulator GalR	Salmonella	galR	Bacterial regulatory proteins	1954	1	1	1	1	1	1	1	1	1	1	1	1	1	1	1	1	1	1	1	1	1	1	1	1	1	1	1	1	1	1	1	1	1	1	1	1	1	1	1	1	1	1	1	1
galS_1	HTH-type transcriptional regulator GalS	Citrobacter	galR	helix_turn _helix lactose operon repressor	1953	1	1	1	1	1	1	1	1	1	1	1	1	1	1	1	1	1	1	1	1	1	1	1	1	1	1	1	1	1	1	1	1	1	1	1	1	1	1	1	1	1	1	1	1
galS_2	HTH-type transcriptional regulator GalS	Salmonella	galS	Periplasmic binding protein-like domain	1870	1	1	1	1	1	1	1	1	1	1	1	1	1	1	1	1	1	1	1	1	1	1	1	1	1	1	1	1	1	1	1	1	1	1	1	1	1	1	1	1	1	1	1	1
galT	Galactose-1-phosphate uridylyltransferase	Salmonella	galT	Galactose-1-phosphate uridyl transferase	1953	1	1	1	1	1	1	1	1	1	1	1	1	1	1	1	1	1	1	1	1	1	1	1	1	1	1	1	1	1	1	1	1	1	1	1	1	1	1	1	1	1	1	1	1
galU	UTP--glucose-1-phosphate uridylyltransferase	Salmonella	galU	Nucleotidyl transferase	1954	1	1	1	1	1	1	1	1	1	1	1	1	1	1	1	1	1	1	1	1	1	1	1	1	1	1	1	1	1	1	1	1	1	1	1	1	1	1	1	1	1	1	1	1
gapA	Glyceraldehyde-3-phosphate dehydrogenase A	Salmonella	gapA	Glyceraldehyde 3-phosphate dehydrogenase	1954	1	1	1	1	1	1	1	1	1	1	1	1	1	1	1	1	1	1	1	1	1	1	1	1	1	1	1	1	1	1	1	1	1	1	1	1	1	1	1	1	1	1	1	1
gapA_2	Glyceraldehyde-3-phosphate dehydrogenase A	Citrobacter	gapA	Glyceraldehyde 3-phosphate dehydrogenase	3
garD	Galactarate dehydratase (L-threo-forming)	Salmonella	garD	Catalyzes the dehydration of galactarate to form 5- dehydro-4-deoxy-D-glucarate	1953	1	1	1	1	1	1	1	1	1	1	1	1	1	1	1	1	1	1	1	1	1	1	1	1	1	1	1	1	1	1	1	1	1	1	1	1	1	1	1	1	1	1	1	1
garD_2	Galactarate dehydratase (L-threo-forming)	Gammaproteobacteria	uxaA	Catalyzes the dehydration of galactarate to form 5- dehydro-4-deoxy-D-glucarate	2
garK_1	Glycerate 2-kinase	Salmonella	glxK	Glycerate kinase family	1952	1	1	1	1	1	1	1	1	1	1	1	1	1	1	1	1	1	1	1	1	1	1	1	1	1	1	1	1	1	1	1	1	1	1	1	1	1	1	1	1	1	1	1	1
garK_2	Glycerate 2-kinase	Salmonella	glxK	Glycerate kinase family	1731	1		1	1	1	1	1	1		1		1	1	1	1	1		1	1	1	1	1	1	1	1	1	1	1			1	1	1	1	1	1	1	1	1	1	1	1
garK_3	Glycerate 2-kinase	Salmonella	glxK	Glycerate kinase family	2
garL	5-keto-4-deoxy-D-glucarate aldolase	Salmonella	garL	Catalyzes the reversible retro-aldol cleavage of both 5- keto-4-deoxy-D-glucarate and 2-keto-3-deoxy-D-glucarate to pyruvate and tartronic semialdehyde	1649	1		1		1	1	1	1	1	1	1	1	1	1	1	1	1		1	1	1	1	1	1	1	1	1	1	1	1	1	1		1	1	1	1	1	1	1	1	1		1
garL_2	5-keto-4-deoxy-D-glucarate aldolase	Salmonella	garL	Catalyzes the reversible retro-aldol cleavage of both 5- keto-4-deoxy-D-glucarate and 2-keto-3-deoxy-D-glucarate to pyruvate and tartronic semialdehyde	1
garP	putative galactarate transporter	Gammaproteobacteria		Major Facilitator	2
garR	2-hydroxy-3-oxopropionate reductase	Salmonella	garR	Catalyzes the reduction of tatronate semialdehyde to D- glycerate	1953	1	1	1	1	1	1	1	1	1	1	1	1	1	1	1	1	1	1	1	1	1	1	1	1	1	1	1	1	1	1	1	1	1	1	1	1	1	1	1	1	1	1	1	1
garR_2	2-hydroxy-3-oxopropionate reductase	Salmonella	garR	Catalyzes the reduction of tatronate semialdehyde to D- glycerate	1
gatA	PTS system galactitol-specific EIIA component	Salmonella	gatA	Phosphoenolpyruvate-dependent sugar phosphotransferase system	1952	1	1	1	1	1	1	1	1	1	1	1	1	1	1	1	1	1	1	1	1	1	1	1	1	1	1	1	1	1	1	1	1	1	1	1	1	1	1	1	1	1	1	1	1
gatA_1	PTS system galactitol-specific EIIA component	Gammaproteobacteria		PFAM phosphoenolpyruvate-dependent sugar phosphotransferase system	10
gatA_2	PTS system galactitol-specific EIIA component	Salmonella	gatA	Phosphoenolpyruvate-dependent sugar phosphotransferase system	1
gatA_3	hypothetical protein	Salmonella		Phosphoenolpyruvate-dependent sugar phosphotransferase system	1057	1		1	1	1													1	1					1	1																	1
gatB_1	PTS system galactitol-specific EIIB component	Salmonella	sgcB	PTS system	1949	1	1	1	1	1	1	1	1	1	1	1	1	1	1	1	1	1	1	1	1	1	1	1	1	1	1	1	1	1	1	1	1	1	1	1	1	1	1	1	1	1	1	1	1
gatB_2	PTS system galactitol-specific EIIB component	Salmonella	gatB	PTS system	1953	1	1	1	1	1	1	1	1	1	1	1	1	1	1	1	1	1	1	1	1	1	1	1	1	1	1	1	1	1	1	1	1	1	1	1	1	1	1	1	1	1	1	1	1
gatB_3	PTS system galactitol-specific EIIB component	Salmonella		PTS system	1060	1		1	1	1													1	1					1	1																	1
gatB_4	PTS system galactitol-specific EIIB component	Salmonella	sgcB	PTS system	1
gatC_1	PTS system galactitol-specific EIIC component	Salmonella	sgcC	PTS system sugar-specific permease component	1953	1	1	1	1	1	1	1	1	1	1	1	1	1	1	1	1	1	1	1	1	1	1	1	1	1	1	1	1	1	1	1	1	1	1	1	1	1	1	1	1	1	1	1	1
gatC_2	PTS system galactitol-specific EIIC component	Salmonella	gatC	PTS system sugar-specific permease component	1953	1	1	1	1	1	1	1	1	1	1	1	1	1	1	1	1	1	1	1	1	1	1	1	1	1	1	1	1	1	1	1	1	1	1	1	1	1	1	1	1	1	1	1	1
gatC_3	PTS system galactitol-specific EIIC component	Salmonella	gatC	PTS system sugar-specific permease component	1061	1		1	1	1													1	1					1	1																	1
gatC_4	PTS system galactitol-specific EIIC component	Salmonella	sgcC	PTS system sugar-specific permease component	2
gatC_6	PTS system galactitol-specific EIIC component	Salmonella	sgcC	PTS system sugar-specific permease component	1
gatD	Galactitol 1-phosphate 5-dehydrogenase	Salmonella	gatD	Glucose dehydrogenase C-terminus	1954	1	1	1	1	1	1	1	1	1	1	1	1	1	1	1	1	1	1	1	1	1	1	1	1	1	1	1	1	1	1	1	1	1	1	1	1	1	1	1	1	1	1	1	1
gatD_2	Galactitol 1-phosphate 5-dehydrogenase	Salmonella	gatD	Glucose dehydrogenase C-terminus	1
gatD_3	Galactitol 1-phosphate 5-dehydrogenase	Providencia		COG1063 Threonine dehydrogenase and related Zn-dependent dehydrogenases	1
gatY	D-tagatose-16-bisphosphate aldolase subunit GatY	Salmonella	gatY	Catalytic subunit of the tagatose-1	1913	1	1			1	1	1	1	1	1	1	1	1	1	1	1	1	1	1	1	1	1	1	1	1	1	1	1	1	1	1	1	1	1	1	1	1	1	1	1	1	1	1	1
gatY_2	D-tagatose-16-bisphosphate aldolase subunit GatY	Salmonella	gatY	Catalytic subunit of the tagatose-1	1
gatZ	D-tagatose-16-bisphosphate aldolase subunit GatZ	Salmonella	gatZ	Component of the tagatose-1	1953	1	1	1	1	1	1	1	1	1	1	1	1	1	1	1	1	1	1	1	1	1	1	1	1	1	1	1	1	1	1	1	1	1	1	1	1	1	1	1	1	1	1	1	1
gatZ_2	D-tagatose-16-bisphosphate aldolase subunit GatZ	Salmonella	gatZ	Component of the tagatose-1	1
gbpR_1	HTH-type transcriptional regulator GbpR	Salmonella	pcaQ	LysR substrate binding domain	1771	1	1	1	1	1	1	1	1	1	1	1	1	1	1	1	1	1	1	1	1	1		1	1	1	1	1	1	1	1	1	1	1	1	1	1	1	1	1	1	1	1	1	1
gbpR_2	HTH-type transcriptional regulator GbpR	Salmonella	mhbR	LysR substrate binding domain	1937	1	1	1	1	1	1	1	1	1	1	1	1	1	1	1	1	1	1	1	1	1	1	1	1	1	1	1	1	1	1	1	1	1	1	1	1	1	1	1	1	1		1	1
gbpR_3	HTH-type transcriptional regulator GbpR	Salmonella	pcaQ	LysR substrate binding domain	3
gcd	Quinoprotein glucose dehydrogenase	Salmonella	gcd	PQQ-like domain	1953	1	1	1	1	1	1	1	1	1	1	1	1	1	1	1	1	1	1	1	1	1	1	1	1	1	1	1	1	1	1	1	1	1	1	1	1	1	1	1	1	1	1	1	1
gcd_1	Quinoprotein glucose dehydrogenase	Salmonella	gcd	PQQ-like domain	1
gcd_2	Quinoprotein glucose dehydrogenase	Salmonella	gcd	PQQ-like domain	2
gci	D-galactarolactone cycloisomerase	Salmonella		Mandelate racemase / muconate lactonizing enzyme	1		1
gcl	Glyoxylate carboligase	Salmonella	gcl	Thiamine pyrophosphate enzyme	1947	1	1	1	1	1	1	1	1	1	1	1	1	1	1	1	1	1	1	1	1	1	1	1	1	1	1	1	1	1	1	1	1	1	1	1	1	1	1	1	1	1	1	1	1
gcvA	Glycine cleavage system transcriptional activator	Salmonella	gcvA	LysR substrate binding domain	1954	1	1	1	1	1	1	1	1	1	1	1	1	1	1	1	1	1	1	1	1	1	1	1	1	1	1	1	1	1	1	1	1	1	1	1	1	1	1	1	1	1	1	1	1
gcvA_2	Glycine cleavage system transcriptional activator	Citrobacter		LysR substrate binding domain	2
gcvH	Glycine cleavage system H protein	Escherichia	gcvH	The glycine cleavage system catalyzes the degradation of glycine. The H protein shuttles the methylamine group of glycine from the P protein to the T protein	1954	1	1	1	1	1	1	1	1	1	1	1	1	1	1	1	1	1	1	1	1	1	1	1	1	1	1	1	1	1	1	1	1	1	1	1	1	1	1	1	1	1	1	1	1
gcvP	Glycine dehydrogenase (decarboxylating)	Salmonella	gcvP	The glycine cleavage system catalyzes the degradation of glycine. The P protein binds the alpha-amino group of glycine through its pyridoxal phosphate cofactor	1954	1	1	1	1	1	1	1	1	1	1	1	1	1	1	1	1	1	1	1	1	1	1	1	1	1	1	1	1	1	1	1	1	1	1	1	1	1	1	1	1	1	1	1	1
gcvR	Glycine cleavage system transcriptional repressor	Salmonella	gcvR	ACT domain	1954	1	1	1	1	1	1	1	1	1	1	1	1	1	1	1	1	1	1	1	1	1	1	1	1	1	1	1	1	1	1	1	1	1	1	1	1	1	1	1	1	1	1	1	1
gcvT	Aminomethyltransferase	Salmonella	gcvT	The glycine cleavage system catalyzes the degradation of glycine	1953	1	1	1	1	1	1	1	1	1	1	1	1	1	1	1	1	1	1	1	1	1	1	1	1	1	1	1	1	1	1	1	1	1	1	1	1	1	1	1	1	1	1	1	1
gdhA_1	NADP-specific glutamate dehydrogenase	Salmonella	gdhA	Glu/Leu/Phe/Val dehydrogenase	1954	1	1	1	1	1	1	1	1	1	1	1	1	1	1	1	1	1	1	1	1	1	1	1	1	1	1	1	1	1	1	1	1	1	1	1	1	1	1	1	1	1	1	1	1
gdhA_2	Glutamate dehydrogenase	Salmonella	gdhA	Glutamate/Leucine/Phenylalanine/Valine dehydrogenase	1945	1	1	1	1	1	1	1	1	1	1	1	1	1	1	1	1	1	1	1	1	1	1	1	1	1	1	1	1	1	1	1	1	1	1	1	1	1	1	1	1	1	1	1	1
gdx	Guanidinium exporter	Salmonella	sugE	confers resistance to cetylpyridinium	1953	1	1	1	1	1	1	1	1	1	1	1	1	1	1	1	1	1	1	1	1	1	1	1	1	1	1	1	1	1	1	1	1	1	1	1	1	1	1	1	1	1	1	1	1
gdx_2	Guanidinium exporter	Citrobacter	sugE	Small Multidrug Resistance protein	28																																1									1
gdx_3	Guanidinium exporter	Citrobacter	sugE	Small Multidrug Resistance protein	4
genK	Gentisate transporter	Enterobacter	benK	Uncharacterised MFS-type transporter YbfB	1
gfcB	putative lipoprotein GfcB	Salmonella	yjbF	Group 4 capsule polysaccharide lipoprotein gfcB	1954	1	1	1	1	1	1	1	1	1	1	1	1	1	1	1	1	1	1	1	1	1	1	1	1	1	1	1	1	1	1	1	1	1	1	1	1	1	1	1	1	1	1	1	1
ggt	Glutathione hydrolase proenzyme	Salmonella	ggt	Gamma-glutamyltranspeptidase	1930	1	1	1	1	1	1	1	1	1	1	1	1	1	1	1	1	1	1	1	1	1	1	1	1	1	1	1	1	1	1	1	1	1	1	1	1	1	1	1	1	1	1	1	1
ggt_1	Glutathione hydrolase proenzyme	Salmonella	ggt	Gamma-glutamyltranspeptidase	53
ghrA	Glyoxylate/hydroxypyruvate reductase A	Salmonella	ghrA	Catalyzes the NADPH-dependent reduction of glyoxylate and hydroxypyruvate into glycolate and glycerate	1954	1	1	1	1	1	1	1	1	1	1	1	1	1	1	1	1	1	1	1	1	1	1	1	1	1	1	1	1	1	1	1	1	1	1	1	1	1	1	1	1	1	1	1	1
ghrB	Glyoxylate/hydroxypyruvate reductase B	Salmonella	ghrB	Catalyzes the NADPH-dependent reduction of glyoxylate and hydroxypyruvate into glycolate and glycerate	1954	1	1	1	1	1	1	1	1	1	1	1	1	1	1	1	1	1	1	1	1	1	1	1	1	1	1	1	1	1	1	1	1	1	1	1	1	1	1	1	1	1	1	1	1
ghxP	Guanine/hypoxanthine permease GhxP	Salmonella	yjcD	Permease family	1954	1	1	1	1	1	1	1	1	1	1	1	1	1	1	1	1	1	1	1	1	1	1	1	1	1	1	1	1	1	1	1	1	1	1	1	1	1	1	1	1	1	1	1	1
glaH	Glutarate 2-hydroxylase	Salmonella	csiD	May be involved in the control of utilization of gamma- aminobutyric acid	1954	1	1	1	1	1	1	1	1	1	1	1	1	1	1	1	1	1	1	1	1	1	1	1	1	1	1	1	1	1	1	1	1	1	1	1	1	1	1	1	1	1	1	1	1
glaR	HTH-type transcriptional repressor GlaR	Salmonella	csiR	FCD domain	1954	1	1	1	1	1	1	1	1	1	1	1	1	1	1	1	1	1	1	1	1	1	1	1	1	1	1	1	1	1	1	1	1	1	1	1	1	1	1	1	1	1	1	1	1
glcR_1	HTH-type transcriptional repressor GlcR	Salmonella	lacR	DeoR C terminal sensor domain	1951	1	1	1	1	1	1	1	1	1	1	1	1	1	1	1	1	1	1	1	1	1	1	1	1	1	1	1	1	1	1	1	1	1	1		1	1	1	1	1	1	1	1	1
glcR_2	HTH-type transcriptional repressor GlcR	Salmonella	ygbI	DeoR C terminal sensor domain	1954	1	1	1	1	1	1	1	1	1	1	1	1	1	1	1	1	1	1	1	1	1	1	1	1	1	1	1	1	1	1	1	1	1	1	1	1	1	1	1	1	1	1	1	1
glcR_3	HTH-type transcriptional repressor GlcR	Gammaproteobacteria		DeoR C terminal sensor domain	190		1		1																																							1	1
gldA_1	Glycerol dehydrogenase	Salmonella	gldA	Iron-containing alcohol dehydrogenase	1906	1	1	1		1	1	1	1	1	1	1	1	1	1	1	1	1	1	1	1	1	1	1	1	1	1	1	1	1	1	1	1	1	1	1	1	1	1	1	1	1	1	1	1
gldA_2	Glycerol dehydrogenase	Salmonella	gldA	Iron-containing alcohol dehydrogenase	1939	1	1	1	1	1	1	1	1	1	1	1	1	1	1	1	1	1	1	1	1	1	1	1	1	1	1	1	1	1	1	1	1	1	1	1	1	1	1	1	1	1	1	1	1
glfT2	hypothetical protein	Gammaproteobacteria		Glycosyltransferase like family 2	48															1															1						1
glgA	Glycogen synthase	Salmonella	glgA	Synthesizes alpha-1	1954	1	1	1	1	1	1	1	1	1	1	1	1	1	1	1	1	1	1	1	1	1	1	1	1	1	1	1	1	1	1	1	1	1	1	1	1	1	1	1	1	1	1	1	1
glgA_2	Glycogen synthase	Citrobacter	glgA	Synthesizes alpha-1	1
glgB	14-alpha-glucan branching enzyme GlgB	Salmonella	glgB	Catalyzes the formation of the alpha-1	1953	1	1	1	1	1	1	1	1	1	1	1	1	1	1	1	1	1	1	1	1	1	1	1	1	1	1	1	1	1	1	1	1	1	1	1	1	1	1	1	1	1	1	1	1
glgB_2	14-alpha-glucan branching enzyme GlgB	Citrobacter	glgB	Catalyzes the formation of the alpha-1	1
glgC	Glucose-1-phosphate adenylyltransferase	Salmonella	glgC	Catalyzes the synthesis of ADP-glucose	1954	1	1	1	1	1	1	1	1	1	1	1	1	1	1	1	1	1	1	1	1	1	1	1	1	1	1	1	1	1	1	1	1	1	1	1	1	1	1	1	1	1	1	1	1
glgC_2	Glucose-1-phosphate adenylyltransferase	Citrobacter	glgC	Catalyzes the synthesis of ADP-glucose	1
glgS	Surface composition regulator	Salmonella	glgS	Major determinant of cell surface composition. Negatively regulates motility	1953	1	1	1	1	1	1	1	1	1	1	1	1	1	1	1	1	1	1	1	1	1	1	1	1	1	1	1	1	1	1	1	1	1	1	1	1	1	1	1	1	1	1	1	1
glgS_2	Surface composition regulator	Citrobacter	glgS	Major determinant of cell surface composition. Negatively regulates motility	9
glgS_3	Surface composition regulator	Citrobacter	glgS	Major determinant of cell surface composition. Negatively regulates motility	1
glgX_1	Glycogen operon protein GlgX	Salmonella	glgX	Carbohydrate-binding module 48 (Isoamylase N-terminal domain)	1949	1	1	1	1	1	1	1	1	1	1	1	1	1	1	1	1	1	1	1	1	1	1	1	1	1	1	1	1	1	1	1	1	1	1	1	1	1	1	1	1	1	1	1	1
glgX_2	Glycogen debranching enzyme	Salmonella	glgX	Removes maltotriose and maltotetraose chains that are attached by 1	1954	1	1	1	1	1	1	1	1	1	1	1	1	1	1	1	1	1	1	1	1	1	1	1	1	1	1	1	1	1	1	1	1	1	1	1	1	1	1	1	1	1	1	1	1
glgX_3	Glycogen debranching enzyme	Citrobacter	glgX	Removes maltotriose and maltotetraose chains that are attached by 1	1
glk	Glucokinase	Salmonella	glk	Glucokinase	1953	1	1	1	1	1	1	1	1	1	1	1	1	1	1	1	1	1	1	1	1	1	1	1	1	1	1	1	1	1	1	1	1	1	1	1	1	1	1	1	1	1	1	1	1
glk_2	Glucokinase	Enterobacter	glk	Belongs to the bacterial glucokinase family	1
glmE	Glutamate mutase epsilon subunit	Gammaproteobacteria	glmE	Catalyzes the carbon skeleton rearrangement of L- glutamate to L-threo-3-methylaspartate ((2S	1
glmM_1	Phosphoglucosamine mutase	Gammaproteobacteria	noeK	alpha beta alpha domain II	1929	1	1	1	1	1	1	1	1	1	1	1	1	1	1	1	1	1	1	1	1	1	1	1	1	1	1	1	1	1	1	1	1	1	1	1	1	1	1	1	1	1	1	1	1
glmM_2	Phosphoglucosamine mutase	Salmonella	glmM	Catalyzes the conversion of glucosamine-6-phosphate to glucosamine-1-phosphate	1821	1		1	1	1	1	1	1	1	1	1	1	1	1	1	1	1	1	1	1	1	1	1	1	1	1	1	1	1	1	1	1	1	1	1	1	1	1	1	1	1	1
glmM_3	Phosphoglucosamine mutase	Moraxellaceae	glmM	Phosphoglucomutase/phosphomannomutase	14
glmM_4	Phosphoglucosamine mutase	Moraxellaceae	glmM	Phosphoglucomutase/phosphomannomutase	14
glmS_1	Glutamine--fructose-6-phosphate aminotransferase [isomerizing]	Salmonella		SIS domain	1812	1		1		1	1	1	1	1	1	1	1	1	1	1	1	1	1	1	1	1	1	1	1	1	1	1	1	1	1	1	1	1	1	1	1	1	1	1	1	1	1
glmS_2	Glutamine--fructose-6-phosphate aminotransferase [isomerizing]	Salmonella	glmS	Catalyzes the first step in hexosamine metabolism	1954	1	1	1	1	1	1	1	1	1	1	1	1	1	1	1	1	1	1	1	1	1	1	1	1	1	1	1	1	1	1	1	1	1	1	1	1	1	1	1	1	1	1	1	1
glmS_3	Glutamine--fructose-6-phosphate aminotransferase [isomerizing]	Moraxellaceae	glmS	Catalyzes the first step in hexosamine metabolism	1
glmU	Bifunctional protein GlmU	Salmonella	glmU	Catalyzes the last two sequential reactions in the de novo biosynthetic pathway for UDP-N-acetylglucosamine (UDP- GlcNAc). The C-terminal domain catalyzes the transfer of acetyl group from acetyl coenzyme A to glucosamine-1-phosphate (GlcN-1-P) to produce N-acetylglucosamine-1-phosphate (GlcNAc-1-P)	1954	1	1	1	1	1	1	1	1	1	1	1	1	1	1	1	1	1	1	1	1	1	1	1	1	1	1	1	1	1	1	1	1	1	1	1	1	1	1	1	1	1	1	1	1
glmU_2	Bifunctional protein GlmU	Escherichia		Bacterial transferase hexapeptide (six repeats)	5
glnA	Glutamine synthetase	Salmonella	glnA	Glutamine synthetase	1954	1	1	1	1	1	1	1	1	1	1	1	1	1	1	1	1	1	1	1	1	1	1	1	1	1	1	1	1	1	1	1	1	1	1	1	1	1	1	1	1	1	1	1	1
glnB	Nitrogen regulatory protein P-II 1	Salmonella	glnB	Nitrogen regulatory protein P-II	1954	1	1	1	1	1	1	1	1	1	1	1	1	1	1	1	1	1	1	1	1	1	1	1	1	1	1	1	1	1	1	1	1	1	1	1	1	1	1	1	1	1	1	1	1
glnB_2	Nitrogen regulatory protein P-II	Intrasporangiaceae	glnB	at high nitrogen levels P-II prevents the phosphorylation of NR-I	1
glnD	Bifunctional uridylyltransferase/uridylyl-removing enzyme	Salmonella	glnD	Modifies	1954	1	1	1	1	1	1	1	1	1	1	1	1	1	1	1	1	1	1	1	1	1	1	1	1	1	1	1	1	1	1	1	1	1	1	1	1	1	1	1	1	1	1	1	1
glnE	Bifunctional glutamine synthetase adenylyltransferase/adenylyl-removing enzyme	Salmonella	glnE	Involved in the regulation of glutamine synthetase GlnA	1954	1	1	1	1	1	1	1	1	1	1	1	1	1	1	1	1	1	1	1	1	1	1	1	1	1	1	1	1	1	1	1	1	1	1	1	1	1	1	1	1	1	1	1	1
glnE_2	Bifunctional glutamine synthetase adenylyltransferase/adenylyl-removing enzyme	Salmonella	glnE	Involved in the regulation of glutamine synthetase GlnA	1
glnG	DNA-binding transcriptional regulator NtrC	Salmonella	glnG	Bacterial regulatory protein	1954	1	1	1	1	1	1	1	1	1	1	1	1	1	1	1	1	1	1	1	1	1	1	1	1	1	1	1	1	1	1	1	1	1	1	1	1	1	1	1	1	1	1	1	1
glnH	Glutamine-binding periplasmic protein	Salmonella	glnH	Ligated ion channel L-glutamate- and glycine-binding site	1954	1	1	1	1	1	1	1	1	1	1	1	1	1	1	1	1	1	1	1	1	1	1	1	1	1	1	1	1	1	1	1	1	1	1	1	1	1	1	1	1	1	1	1	1
glnK	Nitrogen regulatory protein P-II 2	Salmonella	glnK	Nitrogen regulatory protein P-II	1953	1	1	1	1	1	1	1	1	1	1	1	1	1	1	1	1	1	1	1	1	1	1	1	1	1	1	1	1	1	1	1	1	1	1	1	1	1	1	1	1	1	1	1	1
glnK_2	Nitrogen regulatory protein P-II 2	Salmonella	glnK	Nitrogen regulatory protein P-II	1
glnL	Sensory histidine kinase/phosphatase NtrB	Salmonella	glnL	PAS fold	1954	1	1	1	1	1	1	1	1	1	1	1	1	1	1	1	1	1	1	1	1	1	1	1	1	1	1	1	1	1	1	1	1	1	1	1	1	1	1	1	1	1	1	1	1
glnP	Glutamine transport system permease protein GlnP	Salmonella	glnP	Binding-protein-dependent transport system inner membrane component	1954	1	1	1	1	1	1	1	1	1	1	1	1	1	1	1	1	1	1	1	1	1	1	1	1	1	1	1	1	1	1	1	1	1	1	1	1	1	1	1	1	1	1	1	1
glnQ_1	Glutamine transport ATP-binding protein GlnQ	Salmonella	glnQ	AAA domain	1952	1	1	1	1	1	1	1	1	1	1	1	1	1	1	1	1	1	1	1	1	1	1	1	1	1	1	1	1	1	1	1	1	1	1	1	1	1	1	1	1	1	1	1	1
glnQ_2	Glutamine transport ATP-binding protein GlnQ	Salmonella	gltL	ABC transporter	1954	1	1	1	1	1	1	1	1	1	1	1	1	1	1	1	1	1	1	1	1	1	1	1	1	1	1	1	1	1	1	1	1	1	1	1	1	1	1	1	1	1	1	1	1
glnQ_3	Glutamine transport ATP-binding protein GlnQ	Salmonella	glnQ	ABC transporter	1954	1	1	1	1	1	1	1	1	1	1	1	1	1	1	1	1	1	1	1	1	1	1	1	1	1	1	1	1	1	1	1	1	1	1	1	1	1	1	1	1	1	1	1	1
glnQ_4	Glutamine transport ATP-binding protein GlnQ	Salmonella	glnQ	AAA domain	1
glnS	Glutamine--tRNA ligase	Salmonella	glnS	tRNA synthetases class I (E and Q)	1954	1	1	1	1	1	1	1	1	1	1	1	1	1	1	1	1	1	1	1	1	1	1	1	1	1	1	1	1	1	1	1	1	1	1	1	1	1	1	1	1	1	1	1	1
gloA	Lactoylglutathione lyase	Salmonella	gloA	Catalyzes the conversion of hemimercaptal	1953	1	1	1	1	1	1	1	1	1	1	1	1	1	1	1	1	1	1	1	1	1	1	1	1	1	1	1	1	1	1	1	1	1	1	1	1	1	1	1	1	1	1	1	1
gloB	Hydroxyacylglutathione hydrolase	Salmonella	gloB	Thiolesterase that catalyzes the hydrolysis of S-D- lactoyl-glutathione to form glutathione and D-lactic acid	1945	1	1	1	1	1	1	1	1	1	1	1	1	1	1	1	1	1	1	1	1	1	1	1	1	1	1	1	1	1	1	1	1	1	1	1	1	1	1	1	1	1	1	1	1
gloC	Hydroxyacylglutathione hydrolase GloC	Salmonella	ycbL	Metallo-beta-lactamase superfamily	1954	1	1	1	1	1	1	1	1	1	1	1	1	1	1	1	1	1	1	1	1	1	1	1	1	1	1	1	1	1	1	1	1	1	1	1	1	1	1	1	1	1	1	1	1
glpA	Anaerobic glycerol-3-phosphate dehydrogenase subunit A	Salmonella	glpA	BFD-like [2Fe-2S] binding domain	1954	1	1	1	1	1	1	1	1	1	1	1	1	1	1	1	1	1	1	1	1	1	1	1	1	1	1	1	1	1	1	1	1	1	1	1	1	1	1	1	1	1	1	1	1
glpB	Anaerobic glycerol-3-phosphate dehydrogenase subunit B	Salmonella	glpB	Conversion of glycerol 3-phosphate to dihydroxyacetone. Uses fumarate or nitrate as electron acceptor	1941	1	1	1	1	1	1	1	1	1	1	1	1	1	1	1	1	1	1	1	1	1	1	1	1	1	1	1	1	1	1	1	1	1	1	1	1	1	1	1	1	1	1	1	1
glpC	Anaerobic glycerol-3-phosphate dehydrogenase subunit C	Salmonella	glpC	Cysteine-rich domain	1954	1	1	1	1	1	1	1	1	1	1	1	1	1	1	1	1	1	1	1	1	1	1	1	1	1	1	1	1	1	1	1	1	1	1	1	1	1	1	1	1	1	1	1	1
glpD	Aerobic glycerol-3-phosphate dehydrogenase	Salmonella	glpD	C-terminal domain of alpha-glycerophosphate oxidase	1954	1	1	1	1	1	1	1	1	1	1	1	1	1	1	1	1	1	1	1	1	1	1	1	1	1	1	1	1	1	1	1	1	1	1	1	1	1	1	1	1	1	1	1	1
glpE	Thiosulfate sulfurtransferase GlpE	Salmonella	glpE	Catalyzes	1952	1	1	1	1	1	1	1	1	1	1	1	1	1	1	1	1	1	1	1	1	1	1	1	1	1	1	1	1	1	1	1	1	1	1	1	1	1	1	1	1	1	1	1	1
glpF	Glycerol uptake facilitator protein	Salmonella	glpF	Major intrinsic protein	1954	1	1	1	1	1	1	1	1	1	1	1	1	1	1	1	1	1	1	1	1	1	1	1	1	1	1	1	1	1	1	1	1	1	1	1	1	1	1	1	1	1	1	1	1
glpF_2	Glycerol uptake facilitator protein	Gammaproteobacteria	glpF	Belongs to the MIP aquaporin (TC 1.A.8) family	2
glpG	Rhomboid protease GlpG	Salmonella	glpG	Rhomboid-type serine protease that catalyzes intramembrane proteolysis	1954	1	1	1	1	1	1	1	1	1	1	1	1	1	1	1	1	1	1	1	1	1	1	1	1	1	1	1	1	1	1	1	1	1	1	1	1	1	1	1	1	1	1	1	1
glpK	Glycerol kinase	Salmonella	glpK	Key enzyme in the regulation of glycerol uptake and metabolism. Catalyzes the phosphorylation of glycerol to yield sn- glycerol 3-phosphate	1954	1	1	1	1	1	1	1	1	1	1	1	1	1	1	1	1	1	1	1	1	1	1	1	1	1	1	1	1	1	1	1	1	1	1	1	1	1	1	1	1	1	1	1	1
glpK_1	Glycerol kinase	Salmonella	rhaB	FGGY family of carbohydrate kinases	1059	1		1	1	1													1	1					1	1																	1
glpQ	Glycerophosphodiester phosphodiesterase periplasmic	Salmonella	glpQ	Glycerophosphoryl diester phosphodiesterase family	1953	1	1	1	1	1	1	1	1	1	1	1	1	1	1	1	1	1	1	1	1	1	1	1	1	1	1	1	1	1	1	1	1	1	1	1	1	1	1	1	1	1	1	1	1
glpR	Glycerol-3-phosphate regulon repressor	Salmonella	glpR	DeoR C terminal sensor domain	1954	1	1	1	1	1	1	1	1	1	1	1	1	1	1	1	1	1	1	1	1	1	1	1	1	1	1	1	1	1	1	1	1	1	1	1	1	1	1	1	1	1	1	1	1
glpR_2	Glycerol-3-phosphate regulon repressor	Pantoea	lacR	DeoR C terminal sensor domain	1
glpR_3	Glycerol-3-phosphate regulon repressor	Pantoea	lacR	DeoR C terminal sensor domain	1
glpT	Glycerol-3-phosphate transporter	Salmonella	glpT	Major Facilitator Superfamily	1948	1	1	1	1	1	1	1	1	1	1	1	1	1	1	1	1	1	1	1	1	1	1	1	1	1	1	1	1	1	1	1	1	1	1	1	1	1	1	1	1	1	1	1	1
glpT_1	Glycerol-3-phosphate transporter	Citrobacter	glpT	Major Facilitator Superfamily	11
glpX	Fructose-16-bisphosphatase 1 class 2	Salmonella	glpX	Bacterial fructose-1	1765	1	1	1	1	1	1	1	1	1	1	1	1	1	1	1	1	1	1	1	1	1	1	1			1	1	1	1	1	1	1	1	1	1	1	1	1	1	1	1	1	1	1
glsA1_1	Glutaminase 1	Enterobacter	glsA	Belongs to the glutaminase family	1
glsA1_2	Glutaminase 1	Yersinia	glsA	Belongs to the glutaminase family	1
glsA2	Glutaminase 2	Salmonella	glsA	Glutaminase	1952	1	1	1	1	1	1	1	1	1	1	1	1	1	1	1	1	1	1	1	1	1	1	1	1	1	1	1	1	1	1	1	1	1	1	1	1	1	1	1	1	1	1	1	1
gltA	Citrate synthase	Salmonella	gltA	Citrate synthase	1939	1	1	1	1	1	1	1	1	1	1	1	1	1	1	1	1	1	1	1	1	1	1	1	1	1	1	1	1	1	1	1	1	1	1	1	1	1	1	1	1	1	1	1	1
gltB	Glutamate synthase [NADPH] large chain	Salmonella	gltB	GXGXG motif	1954	1	1	1	1	1	1	1	1	1	1	1	1	1	1	1	1	1	1	1	1	1	1	1	1	1	1	1	1	1	1	1	1	1	1	1	1	1	1	1	1	1	1	1	1
gltB_2	Glutamate synthase [NADPH] large chain	Salmonella	gltB	GXGXG motif	1
gltC_1	HTH-type transcriptional regulator GltC	Salmonella	yfaH	LysR substrate binding domain	1953	1	1	1	1	1	1	1	1	1	1	1	1	1	1	1	1	1	1	1	1	1	1	1	1	1	1	1	1	1	1	1	1	1	1	1	1	1	1	1	1	1	1	1	1
gltC_2	HTH-type transcriptional regulator GltC	Salmonella	ilvY	activates the transcription of the ilvC gene in the presence of acetolactate or acetohydroxybutyrate	1942	1	1	1	1	1	1	1	1	1	1	1	1	1	1	1	1	1	1	1	1	1	1	1	1	1	1	1	1	1	1	1	1	1	1	1	1	1	1	1	1	1	1	1	1
gltD	Glutamate synthase [NADPH] small chain	Salmonella	gltD	Dihydroprymidine dehydrogenase domain II	1954	1	1	1	1	1	1	1	1	1	1	1	1	1	1	1	1	1	1	1	1	1	1	1	1	1	1	1	1	1	1	1	1	1	1	1	1	1	1	1	1	1	1	1	1
gltD_2	Ferredoxin--NADP reductase	Salmonella	gltD	Dihydroprymidine dehydrogenase domain II	1954	1	1	1	1	1	1	1	1	1	1	1	1	1	1	1	1	1	1	1	1	1	1	1	1	1	1	1	1	1	1	1	1	1	1	1	1	1	1	1	1	1	1	1	1
gltF_1	Protein GltF	Gammaproteobacteria		Protein of unknown function (DUF1120)	1769	1		1		1	1	1	1	1	1	1	1	1	1	1	1	1	1	1	1	1	1	1	1	1	1	1	1	1	1	1	1	1	1	1	1	1	1	1	1	1	1
gltF_2	Protein GltF	Gammaproteobacteria		Protein of unknown function (DUF1120)	1782	1		1		1	1	1	1	1	1	1	1	1	1	1	1	1	1	1	1	1	1	1	1	1	1	1	1	1	1	1	1	1	1	1	1	1	1	1	1	1	1
gltI	Glutamate/aspartate import solute-binding protein	Salmonella	gltI	Bacterial periplasmic substrate-binding proteins	1951	1	1	1	1	1	1	1	1	1	1	1	1	1	1	1	1	1	1	1	1	1	1	1	1	1	1	1	1	1	1	1	1	1	1	1	1	1	1	1	1	1	1	1	1
gltJ	Glutamate/aspartate import permease protein GltJ	Salmonella	gltJ	Binding-protein-dependent transport system inner membrane component	1696	1		1		1	1	1	1	1	1		1		1	1	1	1	1	1	1	1	1	1	1	1	1	1	1	1	1	1	1	1	1	1		1	1	1	1	1	1
gltJ_2	Glutamate/aspartate import permease protein GltJ	Enterobacter	gltJ	polar amino acid ABC transporter	1																																		1
gltK	Glutamate/aspartate import permease protein GltK	Salmonella	gltK	Binding-protein-dependent transport system inner membrane component	1953	1	1	1	1	1	1	1	1	1	1		1	1	1	1	1	1	1	1	1	1	1	1	1	1	1	1	1	1	1	1	1	1	1	1	1	1	1	1	1	1	1	1	1
gltP	Proton/glutamate-aspartate symporter	Salmonella	gltP	Catalyzes the proton-dependent transport of glutamate and aspartate	1878	1	1	1	1	1	1	1	1	1	1	1	1	1	1	1	1	1	1	1	1	1	1	1	1	1	1	1	1	1	1	1	1	1	1	1	1	1	1	1	1	1	1	1	1
gltR_1	HTH-type transcriptional regulator GltR	Salmonella	yneJ	LysR substrate binding domain	1954	1	1	1	1	1	1	1	1	1	1	1	1	1	1	1	1	1	1	1	1	1	1	1	1	1	1	1	1	1	1	1	1	1	1	1	1	1	1	1	1	1	1	1	1
gltR_2	HTH-type transcriptional regulator GltR	Salmonella	yfiE	LysR substrate binding domain	1950	1	1	1	1	1	1	1	1	1	1	1	1	1	1	1	1	1	1	1	1	1	1	1	1	1	1		1	1	1	1	1	1	1	1	1	1	1	1	1	1	1	1	1
gltS	Sodium/glutamate symporter	Salmonella	gltS	Catalyzes the sodium-dependent transport of glutamate	1938	1	1	1	1	1	1	1	1	1	1	1	1	1	1	1	1	1	1	1	1	1	1	1	1	1	1	1	1	1		1	1	1	1	1	1	1	1	1	1	1	1	1	1
gltS_1	Sodium/glutamate symporter	Salmonella	gltS	Catalyzes the sodium-dependent transport of glutamate	1
gltS_2	Sodium/glutamate symporter	Gammaproteobacteria	gltS	Catalyzes the sodium-dependent transport of glutamate	193
gltS_3	Sodium/glutamate symporter	Gammaproteobacteria	gltS	Catalyzes the sodium-dependent transport of glutamate	63
gltX	Glutamate--tRNA ligase	Salmonella	gltX	Catalyzes the attachment of glutamate to tRNA(Glu) in a two-step reaction glutamate is first activated by ATP to form Glu-AMP and then transferred to the acceptor end of tRNA(Glu)	1954	1	1	1	1	1	1	1	1	1	1	1	1	1	1	1	1	1	1	1	1	1	1	1	1	1	1	1	1	1	1	1	1	1	1	1	1	1	1	1	1	1	1	1	1
gluQ	Glutamyl-Q tRNA(Asp) synthetase	Salmonella	gluQ	Catalyzes the tRNA-independent activation of glutamate in presence of ATP and the subsequent transfer of glutamate onto a tRNA(Asp). Glutamate is transferred on the 2-amino-5-(4	1931	1	1	1		1	1	1	1	1	1	1	1	1	1	1	1	1	1	1	1	1	1	1	1	1	1	1	1	1	1	1	1	1	1	1	1	1	1	1	1	1	1	1	1
glxK	Glycerate 3-kinase	Salmonella	glxK	Glycerate kinase family	1947	1	1	1	1	1	1	1	1	1	1	1	1	1	1	1	1	1	1	1	1	1	1	1	1	1	1	1	1	1	1	1	1	1	1	1	1	1	1	1	1	1	1	1	1
glxR	2-hydroxy-3-oxopropionate reductase	Salmonella	glxR	Catalyzes the reduction of tatronate semialdehyde to D- glycerate	1947	1	1	1	1	1	1	1	1	1	1	1	1	1	1	1	1	1	1	1	1	1	1	1	1	1	1	1	1	1	1	1	1	1	1	1	1	1	1	1	1	1	1	1	1
glyA	Serine hydroxymethyltransferase	Salmonella	glyA	Catalyzes the reversible interconversion of serine and glycine with tetrahydrofolate (THF) serving as the one-carbon carrier. This reaction serves as the major source of one-carbon groups required for the biosynthesis of purines	1954	1	1	1	1	1	1	1	1	1	1	1	1	1	1	1	1	1	1	1	1	1	1	1	1	1	1	1	1	1	1	1	1	1	1	1	1	1	1	1	1	1	1	1	1
glyA_2	Serine hydroxymethyltransferase	Salmonella	glyA	Catalyzes the reversible interconversion of serine and glycine with tetrahydrofolate (THF) serving as the one-carbon carrier. This reaction serves as the major source of one-carbon groups required for the biosynthesis of purines	5
glyQ	Glycine--tRNA ligase alpha subunit	Citrobacter	glyQ	Glycyl-tRNA synthetase alpha subunit	1954	1	1	1	1	1	1	1	1	1	1	1	1	1	1	1	1	1	1	1	1	1	1	1	1	1	1	1	1	1	1	1	1	1	1	1	1	1	1	1	1	1	1	1	1
glyS	Glycine--tRNA ligase beta subunit	Salmonella	glyS	Glycyl-tRNA synthetase beta subunit	1954	1	1	1	1	1	1	1	1	1	1	1	1	1	1	1	1	1	1	1	1	1	1	1	1	1	1	1	1	1	1	1	1	1	1	1	1	1	1	1	1	1	1	1	1
gmd	GDP-mannose 46-dehydratase	Salmonella	gmd	Catalyzes the conversion of GDP-D-mannose to GDP-4- dehydro-6-deoxy-D-mannose	1953	1	1	1	1	1	1	1	1	1	1	1	1	1	1	1	1	1	1	1	1	1	1	1	1	1	1	1	1	1	1	1	1	1	1	1	1	1	1	1	1	1	1	1	1
gmhA	Phosphoheptose isomerase	Salmonella	gmhA	Catalyzes the isomerization of sedoheptulose 7-phosphate in D-glycero-D-manno-heptose 7-phosphate	1954	1	1	1	1	1	1	1	1	1	1	1	1	1	1	1	1	1	1	1	1	1	1	1	1	1	1	1	1	1	1	1	1	1	1	1	1	1	1	1	1	1	1	1	1
gmhA_2	Phosphoheptose isomerase	Salmonella	gmhA	Catalyzes the isomerization of sedoheptulose 7-phosphate in D-glycero-D-manno-heptose 7-phosphate	6
gmhB	D-glycero-beta-D-manno-heptose-17-bisphosphate 7-phosphatase	Salmonella	gmhB	Polynucleotide kinase 3 phosphatase	1949	1	1	1	1	1	1	1	1	1	1	1	1	1	1	1	1	1	1	1	1	1	1	1	1	1	1	1	1	1	1	1	1	1	1	1	1	1	1	1	1	1	1	1	1
gmk	Guanylate kinase	Salmonella	gmk	Essential for recycling GMP and indirectly	1954	1	1	1	1	1	1	1	1	1	1	1	1	1	1	1	1	1	1	1	1	1	1	1	1	1	1	1	1	1	1	1	1	1	1	1	1	1	1	1	1	1	1	1	1
gmk_2	Guanylate kinase	Salmonella	gmk	Essential for recycling GMP and indirectly	2
gmm	GDP-mannose mannosyl hydrolase	Salmonella	gmm	Belongs to the Nudix hydrolase family	1953	1	1	1	1	1	1	1	1	1	1	1	1	1	1	1	1	1	1	1	1	1	1	1	1	1	1	1	1	1	1	1	1	1	1	1	1	1	1	1	1	1	1	1	1
gmm_2	GDP-mannose mannosyl hydrolase	Salmonella	gmm	Belongs to the Nudix hydrolase family	1
gmuB	PTS system oligo-beta-mannoside-specific EIIB component	Paenibacillaceae		PTS system	21
gmuD	6-phospho-beta-glucosidase GmuD	Salmonella	gmuD	Glycosyl hydrolase family 1	1953	1	1	1	1	1	1	1	1	1	1	1	1	1	1	1	1	1	1	1	1	1	1	1	1	1	1	1	1	1	1	1	1	1	1	1	1	1	1	1	1	1	1	1	1
gnd	6-phosphogluconate dehydrogenase decarboxylating	Salmonella	gnd	Catalyzes the oxidative decarboxylation of 6- phosphogluconate to ribulose 5-phosphate and CO(2)	1954	1	1	1	1	1	1	1	1	1	1	1	1	1	1	1	1	1	1	1	1	1	1	1	1	1	1	1	1	1	1	1	1	1	1	1	1	1	1	1	1	1	1	1	1
gnsA	Protein GnsA	Salmonella	gnsA	GnsA/GnsB toxin of bacterial toxin-antitoxin system	1954	1	1	1	1	1	1	1	1	1	1	1	1	1	1	1	1	1	1	1	1	1	1	1	1	1	1	1	1	1	1	1	1	1	1	1	1	1	1	1	1	1	1	1	1
gnsA_2	Protein GnsA	Gammaproteobacteria	gnsB	Overexpression increases levels of unsaturated fatty acids and suppresses both the temperature-sensitive fabA6 mutation and cold-sensitive secG null mutation	2
gntK_1	Thermoresistant gluconokinase	Salmonella	idnK	Shikimate kinase	1949	1	1	1	1	1	1	1	1	1	1	1	1	1	1	1	1	1	1	1	1	1	1	1	1	1	1	1	1	1	1	1	1	1	1	1	1	1	1	1	1	1	1	1	1
gntK_2	Thermoresistant gluconokinase	Salmonella	gntK	Adenylylsulphate kinase	1954	1	1	1	1	1	1	1	1	1	1	1	1	1	1	1	1	1	1	1	1	1	1	1	1	1	1	1	1	1	1	1	1	1	1	1	1	1	1	1	1	1	1	1	1
gntK_3	Thermoresistant gluconokinase	Salmonella	idnK	Shikimate kinase	1
gntP	High-affinity gluconate transporter	Salmonella	gntT	Na+-H+ antiporter family	379		1		1																				1	1																		1	1
gntR_1	HTH-type transcriptional regulator GntR	Salmonella	gntR	Bacterial regulatory proteins	1949	1		1	1	1	1	1	1	1	1	1	1	1	1	1	1	1	1	1	1	1	1	1	1	1	1	1	1	1	1	1	1	1	1	1	1	1	1	1	1	1	1	1	1
gntR_2	HTH-type transcriptional regulator GntR	Salmonella	gntR	Bacterial regulatory proteins	1860	1	1	1	1	1	1	1	1	1	1	1	1	1	1	1	1	1	1	1	1	1	1	1	1	1	1	1	1	1	1	1	1	1	1	1	1	1	1	1	1	1	1	1	1
gntR_3	HTH-type transcriptional regulator GntR	Salmonella	gntR	Bacterial regulatory proteins	1954	1	1	1	1	1	1	1	1	1	1	1	1	1	1	1	1	1	1	1	1	1	1	1	1	1	1	1	1	1	1	1	1	1	1	1	1	1	1	1	1	1	1	1	1
gntR_4	HTH-type transcriptional regulator GntR	Salmonella	idnR	helix_turn _helix lactose operon repressor	1945	1	1	1	1	1	1	1	1	1	1	1	1	1	1	1	1	1	1	1	1	1	1	1	1	1	1	1	1	1	1	1	1	1	1	1	1	1	1	1	1	1	1	1	1
gntR_5	HTH-type transcriptional regulator GntR	Salmonella	gntR	Bacterial regulatory proteins	3
gntT_1	High-affinity gluconate transporter	Salmonella	gntP	Na+-H+ antiporter family	1952	1	1	1	1	1	1	1	1	1	1	1	1	1	1	1	1	1	1	1	1	1	1	1	1	1	1	1	1	1	1	1	1	1	1		1	1	1	1	1	1	1	1	1
gntT_2	High-affinity gluconate transporter	Salmonella	gntT	Na+/H+ antiporter family	1954	1	1	1	1	1	1	1	1	1	1	1	1	1	1	1	1	1	1	1	1	1	1	1	1	1	1	1	1	1	1	1	1	1	1	1	1	1	1	1	1	1	1	1	1
gntU	Low-affinity gluconate transporter	Salmonella	gntU	GntP family permease	1954	1	1	1	1	1	1	1	1	1	1	1	1	1	1	1	1	1	1	1	1	1	1	1	1	1	1	1	1	1	1	1	1	1	1	1	1	1	1	1	1	1	1	1	1
gnu	N-acetyl-alpha-D-glucosaminyl-diphospho-ditransoctacis-undecaprenol 4-epimerase	Gammaproteobacteria	gne	epimerase dehydratase	3
gor	Glutathione reductase	Salmonella	gor	Pyridine nucleotide-disulphide oxidoreductase	1954	1	1	1	1	1	1	1	1	1	1	1	1	1	1	1	1	1	1	1	1	1	1	1	1	1	1	1	1	1	1	1	1	1	1	1	1	1	1	1	1	1	1	1	1
gpFI	Putative prophage major tail sheath protein	Myoviridae		Phage tail sheath protein	118		1																			1	1						1				1					1		1	1
gpFI_1	Putative prophage major tail sheath protein	Rahnella	fI	Phage tail sheath C-terminal domain	4
gph	Phosphoglycolate phosphatase	Salmonella	gph	HAD-hyrolase-like	1954	1	1	1	1	1	1	1	1	1	1	1	1	1	1	1	1	1	1	1	1	1	1	1	1	1	1	1	1	1	1	1	1	1	1	1	1	1	1	1	1	1	1	1	1
gph_2	Phosphoglycolate phosphatase	Moraxellaceae	gph	HAD-hyrolase-like	1
gpmA	23-bisphosphoglycerate-dependent phosphoglycerate mutase	Salmonella	gpmA	Belongs to the phosphoglycerate mutase family. BPG- dependent PGAM subfamily	1954	1	1	1	1	1	1	1	1	1	1	1	1	1	1	1	1	1	1	1	1	1	1	1	1	1	1	1	1	1	1	1	1	1	1	1	1	1	1	1	1	1	1	1	1
gpmA_1	23-bisphosphoglycerate-dependent phosphoglycerate mutase	Salmonella	gpmA	Belongs to the phosphoglycerate mutase family. BPG- dependent PGAM subfamily	1
gpmA_2	23-bisphosphoglycerate-dependent phosphoglycerate mutase	Citrobacter		Belongs to the phosphoglycerate mutase family. BPG- dependent PGAM subfamily	1
gpmI	23-bisphosphoglycerate-independent phosphoglycerate mutase	Salmonella	gpmI	Catalyzes the interconversion of 2-phosphoglycerate and 3-phosphoglycerate	1953	1	1	1	1	1	1	1	1	1	1	1	1	1	1	1	1	1	1	1	1	1	1	1	1	1	1	1	1	1	1	1	1	1	1	1	1	1	1	1	1	1	1	1	1
gpmI_2	23-bisphosphoglycerate-independent phosphoglycerate mutase	Salmonella	gpmI	Catalyzes the interconversion of 2-phosphoglycerate and 3-phosphoglycerate	2
gppA	Guanosine-5'-triphosphate3'-diphosphate pyrophosphatase	Salmonella	gppA	Catalyzes the conversion of pppGpp to ppGpp. Guanosine pentaphosphate (pppGpp) is a cytoplasmic signaling molecule which together with ppGpp controls the stringent response	1954	1	1	1	1	1	1	1	1	1	1	1	1	1	1	1	1	1	1	1	1	1	1	1	1	1	1	1	1	1	1	1	1	1	1	1	1	1	1	1	1	1	1	1	1
gpr	L-glyceraldehyde 3-phosphate reductase	Salmonella	yghZ	Aldo/keto reductase family	1886	1	1	1	1	1	1	1	1	1	1	1	1	1	1	1	1	1	1	1	1	1	1	1	1	1		1	1	1	1	1	1	1	1	1	1	1	1	1	1	1	1	1	1
gpr_2	L-glyceraldehyde 3-phosphate reductase	Salmonella	yghZ	Aldo/keto reductase family	1
gpsA	Glycerol-3-phosphate dehydrogenase [NAD(P)+]	Salmonella	gpsA	NAD-dependent glycerol-3-phosphate dehydrogenase N-terminus	1953	1	1	1	1	1	1	1	1	1	1	1	1	1	1	1	1	1	1	1	1	1	1	1	1	1	1	1	1	1	1	1	1	1	1	1	1	1	1	1	1	1	1	1	1
gpsA_2	Glycerol-3-phosphate dehydrogenase [NAD(P)+]	Salmonella	gpsA	NAD-dependent glycerol-3-phosphate dehydrogenase N-terminus	1
gpt	Xanthine phosphoribosyltransferase	Salmonella	gpt	Acts on guanine	1951	1		1	1	1	1	1	1	1	1		1	1	1	1	1	1	1	1	1	1	1	1	1	1	1	1	1	1	1	1	1	1	1	1	1	1	1	1	1	1	1	1	1
gpt_2	Xanthine phosphoribosyltransferase	Salmonella	gpt	Acts on guanine	6
grcA	Autonomous glycyl radical cofactor	Salmonella	grcA	Acts as a radical domain for damaged PFL and possibly other radical proteins	1954	1	1	1	1	1	1	1	1	1	1	1	1	1	1	1	1	1	1	1	1	1	1	1	1	1	1	1	1	1	1	1	1	1	1	1	1	1	1	1	1	1	1	1	1
grcA_2	Autonomous glycyl radical cofactor	Siphoviridae		Glycine radical	2
greA	Transcription elongation factor GreA	Salmonella	greA	Necessary for efficient RNA polymerase transcription elongation past template-encoded arresting sites. The arresting sites in DNA have the property of trapping a certain fraction of elongating RNA polymerases that pass through	1954	1	1	1	1	1	1	1	1	1	1	1	1	1	1	1	1	1	1	1	1	1	1	1	1	1	1	1	1	1	1	1	1	1	1	1	1	1	1	1	1	1	1	1	1
greA_2	Transcription elongation factor GreA	Salmonella	greA	Necessary for efficient RNA polymerase transcription elongation past template-encoded arresting sites. The arresting sites in DNA have the property of trapping a certain fraction of elongating RNA polymerases that pass through	1
greB	Transcription elongation factor GreB	Salmonella	greB	Necessary for efficient RNA polymerase transcription elongation past template-encoded arresting sites. The arresting sites in DNA have the property of trapping a certain fraction of elongating RNA polymerases that pass through	1954	1	1	1	1	1	1	1	1	1	1	1	1	1	1	1	1	1	1	1	1	1	1	1	1	1	1	1	1	1	1	1	1	1	1	1	1	1	1	1	1	1	1	1	1
groL	60 kDa chaperonin	Salmonella	groL	Prevents misfolding and promotes the refolding and proper assembly of unfolded polypeptides generated under stress conditions	1954	1	1	1	1	1	1	1	1	1	1	1	1	1	1	1	1	1	1	1	1	1	1	1	1	1	1	1	1	1	1	1	1	1	1	1	1	1	1	1	1	1	1	1	1
groL_1	60 kDa chaperonin	Myoviridae		TCP-1/cpn60 chaperonin family	1
groL_2	60 kDa chaperonin	Xanthomonadales	groL	Prevents misfolding and promotes the refolding and proper assembly of unfolded polypeptides generated under stress conditions	47														1	1	1				1										1			1						1	1
groL_3	60 kDa chaperonin	Xanthomonadales	groL	Prevents misfolding and promotes the refolding and proper assembly of unfolded polypeptides generated under stress conditions	14
groL_4	60 kDa chaperonin	Xanthomonadales	groL	Prevents misfolding and promotes the refolding and proper assembly of unfolded polypeptides generated under stress conditions	2
groS	10 kDa chaperonin	Citrobacter	groS	Binds to Cpn60 in the presence of Mg-ATP and suppresses the ATPase activity of the latter	1954	1	1	1	1	1	1	1	1	1	1	1	1	1	1	1	1	1	1	1	1	1	1	1	1	1	1	1	1	1	1	1	1	1	1	1	1	1	1	1	1	1	1	1	1
groS_2	10 kDa chaperonin	Xanthomonadales	groS	Binds to Cpn60 in the presence of Mg-ATP and suppresses the ATPase activity of the latter	47														1	1	1				1										1			1						1	1
groS_3	10 kDa chaperonin	Xanthomonadales	groS	Binds to Cpn60 in the presence of Mg-ATP and suppresses the ATPase activity of the latter	10
groS_4	10 kDa chaperonin	Xanthomonadales	groS	Binds to Cpn60 in the presence of Mg-ATP and suppresses the ATPase activity of the latter	1
group_1	hypothetical protein	Salmonella	stfR	Phage Tail Collar Domain	747					1													1	1					1	1																	1
group_10	O-acetyl-ADP-ribose deacetylase	Salmonella		Appr-1'-p processing enzyme	9
group_100	hypothetical protein	Salmonella		PDDEXK-like domain of unknown function (DUF3799)	2
group_1000	IS3 family transposase IS1400	Gammaproteobacteria		Transposase	1
group_10000	hypothetical protein	Podoviridae			4			1
group_10001	hypothetical protein	Siphoviridae			7			1
group_10002	hypothetical protein	Siphoviridae			428			1			1	1	1	1	1	1	1	1	1	1	1	1			1	1	1	1			1	1	1	1	1	1	1	1	1	1		1	1	1	1	1
group_10003	hypothetical protein	Gammaproteobacteria		Helix-turn-helix	22			1
group_10004	hypothetical protein	Salmonella			194				1																				1	1
group_10005	hypothetical protein	Salmonella		Protein of unknown function (DUF4056)	193				1																				1	1
group_10006	TorCAD operon transcriptional regulatory protein TorR	Salmonella		Transcriptional regulatory protein	2				1
group_10007	hypothetical protein	Citrobacter		Helix-turn-helix domain	29				1
group_10008	hypothetical protein	Enterobacter		Transposase	1
group_10009	hypothetical protein	Enterobacter		Transposase	1
group_1001	IS3 family transposase IS1351	Pantoea		PFAM transposase IS3 IS911 family protein	3
group_10010	hypothetical protein	Salmonella			196				1																				1	1
group_10011	hypothetical protein	Gammaproteobacteria		to Salmonella enterica subsp. enterica serovar Typhi str. E00-7866	4				1
group_10012	hypothetical protein	Salmonella		Enterobacterial putative membrane protein (DUF943)	4				1
group_10013	Colicin-E7 immunity protein	Salmonella		Colicin immunity protein / pyocin immunity protein	5				1
group_10015_	hypothetical protein				2				1
group_10016	hypothetical protein	Gammaproteobacteria		Nucleotidyl transferase AbiEii toxin	2				1
group_10017	putative fimbrial-like protein YfcP	Salmonella	yfcP	Fimbrial protein	2				1
group_10018	CRISPR system Cascade subunit CasC	Salmonella	casC	CT1975-like protein	16				1
group_10019	hypothetical protein	Salmonella	cse3	CRISPR associated protein	16				1
group_1002	IS3 family transposase IS1351	Pantoea		PFAM transposase IS3 IS911 family protein	14
group_10020	Secreted effector protein PipB2	Salmonella	pipB2	Pentapeptide repeats (9 copies)	2				1
group_10021	hypothetical protein	Salmonella	ratA	Salmonella repeat of unknown function (DUF824)	2				1
group_10022_	hypothetical protein				2				1
group_10023	hypothetical protein	Enterobacter		Antitoxin Phd_YefM	4				1
group_10024	hypothetical protein	Enterobacter		Plasmid stabilization system	4				1
group_10025	hypothetical protein	Enterobacter		Plasmid stabilization system	8				1
group_10026	hypothetical protein	Salmonella	yfeK	Family of unknown function (DUF5329)	1954	1	1	1	1	1	1	1	1	1	1	1	1	1	1	1	1	1	1	1	1	1	1	1	1	1	1	1	1	1	1	1	1	1	1	1	1	1	1	1	1	1	1	1	1
group_10027	hypothetical protein	Salmonella		Acyltransferase family	4				1
group_10028	Prophage bactoprenol glucosyl transferase	Gammaproteobacteria	yfdH	Catalyzes the transfer of 4-deoxy-4-formamido-L- arabinose from UDP to undecaprenyl phosphate. The modified arabinose is attached to lipid A and is required for resistance to polymyxin and cationic antimicrobial peptides	5				1
group_1003	IS3 family transposase IS1351	Gammaproteobacteria		Transposase	65
group_10030	hypothetical protein	Gammaproteobacteria		Transposase	12				1
group_10031	hypothetical protein	Citrobacter			5				1
group_10032	hypothetical protein	Salmonella		peptidyl-tyrosine sulfation	2				1
group_10033	hypothetical protein	Gammaproteobacteria			9				1
group_10034	Osmotically-inducible lipoprotein B	Salmonella	osmB	Glycine zipper 2TM domain	2				1
group_10035	hypothetical protein	Salmonella		Membrane-associated sensor	494		1		1																																							1	1
group_10036	hypothetical protein	Dickeya	tagH	LysM domain	5				1
group_10037_	hypothetical protein				2				1
group_10039	hypothetical protein	Gammaproteobacteria	vasI	Type VI secretion-associated protein	2				1
group_1004	hypothetical protein	Gammaproteobacteria		tail collar domain protein	24
group_10040	hypothetical protein	Gammaproteobacteria	vasJ	protein conserved in bacteria	2				1
group_10041	hypothetical protein	Pantoea			2				1
group_10042_	hypothetical protein				71				1
group_10043	hypothetical protein	Salmonella		Uncharacterized alpha/beta hydrolase domain (DUF2235)	2				1
group_10044_	hypothetical protein				180				1																						1			1
group_10046_	hypothetical protein				6				1
group_10047_	hypothetical protein				154				1
group_10049	IS21 family transposase ISEc62	Serratia	istB	IstB-like ATP binding protein	154				1
group_1005	hypothetical protein	Gammaproteobacteria		tail collar domain protein	2
group_10050	hypothetical protein	Gammaproteobacteria			21				1
group_10051	putative protein YfcO	Gammaproteobacteria	yfcO	Protein of unknown function (DUF2544)	2				1
group_10052	putative fimbrial-like protein YfcQ	Salmonella	yfcQ	Fimbrial protein	3				1
group_10053	hypothetical protein	Salmonella	yadI	PTS system fructose IIA component	16				1
group_10054_	hypothetical protein				2				1
group_10055	hypothetical protein	Gammaproteobacteria		Protein of unknown function (DUF4435)	35				1
group_10056	hypothetical protein	Salmonella			1725	1	1	1	1	1	1	1	1	1	1	1	1	1	1	1	1	1	1	1	1	1	1	1			1	1	1	1	1	1	1	1	1	1	1	1	1	1	1	1	1	1	1
group_10057	Chaperone protein FocC	Salmonella		Pili assembly chaperone PapD	2				1
group_10059	hypothetical protein	Escherichia		Corresponds to locus_tag	974					1													1	1					1	1																	1
group_1006	hypothetical protein	Salmonella		Phage tail-collar fibre protein	33
group_10063	hypothetical protein	Gammaproteobacteria		Lambda phage tail tube protein	812					1													1	1					1	1																	1
group_10064	hypothetical protein	Gammaproteobacteria		Lambda phage tail tube protein	1
group_10065	hypothetical protein	Gammaproteobacteria		Lambda phage tail tube protein	1
group_10066	hypothetical protein	Gammaproteobacteria		ATP-binding sugar transporter from pro-phage	812					1													1	1					1	1																	1
group_10067_	hypothetical protein				751					1													1	1																							1
group_10068_	hypothetical protein				624					1													1	1																							1
group_10069	Outer membrane porin N	Salmonella	ompN	Gram-negative porin	731						1	1	1	1	1	1	1	1	1	1	1	1			1	1	1	1			1	1	1	1	1	1	1	1	1	1	1	1	1	1	1	1
group_1007	hypothetical protein	Salmonella		Chitinase class I	7
group_10070	hypothetical protein	Proteobacteria			19						1				1											1
group_10071	hypothetical protein	Escherichia	ydaU	Protein involved in DNA replication initiation	394						1	1	1	1	1	1	1	1	1	1	1	1			1	1	1				1	1	1	1	1	1	1	1	1	1		1	1	1	1	1
group_10072	hypothetical protein	Bacteria		nuclear chromosome segregation	420						1	1	1	1	1	1	1	1	1	1	1	1			1	1	1	1			1	1	1	1	1	1	1	1	1	1		1	1	1	1	1
group_10073	hypothetical protein	Siphoviridae			555						1	1	1	1	1	1	1	1	1	1	1	1			1	1	1	1	1	1	1	1	1	1	1	1	1	1	1	1		1	1	1	1	1
group_10074	hypothetical protein	Gammaproteobacteria		Tail protein	28						1		1		1														1
group_10075	hypothetical protein	Myoviridae		Phage tail tube protein FII	29						1		1		1														1
group_10076	hypothetical protein	Escherichia		Hok/gef family	29						1		1		1														1
group_10077	hypothetical protein	Pantoea			242						1	1	1		1	1	1	1				1				1	1	1			1		1	1	1		1		1			1		1	1
group_10079	hypothetical protein	Citrobacter		reverse transcriptase	263						1	1	1		1	1	1	1				1				1	1	1			1		1	1	1		1		1			1		1	1
group_1008	hypothetical protein	Salmonella		Chitinase class I	121		1																																									1	1
group_10080	hypothetical protein	Gammaproteobacteria		transcriptional regulator	248						1	1	1		1	1	1	1				1				1	1	1			1		1	1	1		1		1			1		1	1
group_10081	hypothetical protein	Pantoea		viral genome integration into host DNA	249						1	1	1		1	1	1	1				1				1	1	1			1		1	1	1		1		1			1		1	1
group_10082	hypothetical protein	Podoviridae		viral entry into host cell	285						1	1	1	1	1	1	1	1	1	1	1	1			1	1	1	1			1	1	1	1	1	1	1	1	1	1		1		1	1	1
group_10083	hypothetical protein	Viruses		viral entry into host cell	656						1	1	1	1	1	1	1	1	1	1	1	1			1	1	1	1			1	1	1	1	1	1	1	1	1	1	1	1	1	1	1	1
group_10084	hypothetical protein	Gammaproteobacteria	gp2	Terminase-like family	658						1	1	1	1	1	1	1	1	1	1	1	1			1	1	1	1			1	1	1	1	1	1	1	1	1	1	1	1	1	1	1	1
group_10085	hypothetical protein	Gammaproteobacteria		DNA-packaging protein gp3	658						1	1	1	1	1	1	1	1	1	1	1	1			1	1	1	1			1	1	1	1	1	1	1	1	1	1	1	1	1	1	1	1
group_10086	hypothetical protein	Gammaproteobacteria		Bacteriophage holin family HP1	543						1	1	1	1	1	1	1	1	1	1	1	1			1	1	1	1			1	1	1	1	1	1	1	1	1	1	1	1	1	1	1	1
group_10087	hypothetical protein	Gammaproteobacteria		Bacteriophage holin family HP1	91
group_10088	hypothetical protein	Caudovirales		Bacteriophage CII protein	344						1	1	1	1	1	1	1	1	1	1	1	1			1	1	1	1			1	1	1	1	1	1	1	1	1	1		1		1	1	1
group_10089	hypothetical protein	Escherichia		Homeodomain-like domain	322						1	1	1	1	1	1	1	1	1	1	1	1			1	1	1	1			1	1	1	1	1	1	1	1	1	1		1		1	1	1
group_1009	hypothetical protein	Salmonella		Chitinase class I	130																								1	1
group_10090	hypothetical protein	Podoviridae			314						1	1	1	1	1	1	1	1	1	1	1	1			1	1	1	1			1	1	1	1	1	1	1	1	1	1		1		1	1	1
group_10091	hypothetical protein	Caudovirales			451						1	1	1	1	1	1	1	1	1	1	1	1			1	1	1	1			1	1	1	1	1	1	1	1	1	1	1	1	1	1	1	1
group_10092_	hypothetical protein				469						1	1	1	1	1	1	1	1	1	1		1			1	1	1	1			1	1	1	1	1	1	1		1	1	1	1	1	1	1	1
group_10094	hypothetical protein	Pantoea			278						1	1	1	1	1	1	1	1				1				1	1	1			1		1		1	1	1		1	1				1
group_10095_	hypothetical protein				279						1	1	1	1	1	1	1	1				1				1	1	1			1		1		1	1	1		1	1		1		1
group_10096	hypothetical protein	Pantoea			276						1	1	1	1	1	1	1	1				1				1	1	1			1		1		1	1	1		1	1				1
group_10097	hypothetical protein	Pantoea			279						1	1	1	1	1	1	1	1				1				1	1	1			1		1		1	1	1		1	1		1		1
group_10098	hypothetical protein	Pantoea		Protein of unknown function (DUF3150)	279						1	1	1	1	1	1	1	1				1				1	1	1			1		1		1	1	1		1	1		1		1
group_10099	hypothetical protein	Pantoea		Signal peptidase	279						1	1	1	1	1	1	1	1				1				1	1	1			1		1		1	1	1		1	1		1		1
group_101	hypothetical protein	Siphoviridae		double-stranded DNA specific 5'-3' exodeoxyribonuclease activity	1
group_1010	hypothetical protein	Salmonella		Chitinase class I	440			1			1	1	1	1	1	1	1	1	1	1	1	1			1	1	1	1			1	1	1	1	1	1	1	1	1	1		1	1	1	1	1
group_10100	hypothetical protein	Pantoea			281						1	1	1	1	1	1	1	1				1				1	1	1			1	1	1		1	1	1		1	1		1		1
group_10101_	hypothetical protein				252						1	1	1	1	1	1	1	1								1	1	1			1	1	1		1	1	1		1	1		1		1
group_10102	hypothetical protein	Citrobacter		AAA domain	280						1	1	1	1	1	1	1	1								1	1	1			1	1	1		1	1	1		1	1		1		1
group_10103	hypothetical protein	Caudovirales		D-alanyl-D-alanine carboxypeptidase	29						1		1		1														1
group_10104	hypothetical protein	Citrobacter	gpL	Phage head completion protein (GPL)	29						1		1		1														1
group_10105	hypothetical protein	Myoviridae		Phage small terminase subunit	29						1		1		1														1
group_10106_	hypothetical protein				29						1		1		1														1
group_10107_	hypothetical protein				29						1		1		1														1
group_10108	hypothetical protein	Escherichia			8						1		1		1
group_10109	hypothetical protein	Citrobacter		Transcriptional regulator	28						1		1		1														1
group_1011	hypothetical protein	Salmonella		Chitinase class I	13
group_10110	hypothetical protein	Gammaproteobacteria			29						1		1		1														1
group_10111	hypothetical protein	Gammaproteobacteria			183						1	1	1		1	1	1	1	1	1		1			1			1			1	1		1	1		1		1			1		1	1	1
group_10112	hypothetical protein	Gammaproteobacteria			1
group_10113	hypothetical protein	Gammaproteobacteria			8
group_10114	hypothetical protein	Gammaproteobacteria	virB1	COG0741 Soluble lytic murein transglycosylase and related regulatory proteins (some contain LysM invasin domains)	191						1	1	1		1	1	1	1	1	1		1			1			1			1	1		1	1		1		1			1		1	1	1
group_10115	hypothetical protein	Gammaproteobacteria	virB1	COG0741 Soluble lytic murein transglycosylase and related regulatory proteins (some contain LysM invasin domains)	9
group_10116	Transcription antitermination protein RfaH	Bacteria	nusG	Participates in transcription elongation	190						1	1	1		1	1	1	1	1	1		1			1			1			1	1		1	1		1		1			1		1	1	1
group_10117	Transcription antitermination protein RfaH	Bacteria	nusG	Participates in transcription elongation	9
group_10118_	hypothetical protein				189						1	1	1		1	1	1	1				1						1			1	1		1	1		1		1			1		1	1	1
group_10119	hypothetical protein	Gammaproteobacteria			195						1	1	1		1	1	1	1	1	1		1			1			1			1	1		1	1		1	1	1			1		1	1	1
group_1012	hypothetical protein	Salmonella		Chitinase class I	62
group_10120	hypothetical protein	Gammaproteobacteria			52												1														1				1							1		1	1	1
group_10121	hypothetical protein	Gammaproteobacteria			143						1	1	1		1	1		1	1	1		1			1			1				1		1			1	1	1
group_10123	hypothetical protein	Citrobacter	stbD	Antitoxin component of a toxin-antitoxin (TA) module	201						1	1	1		1	1	1	1	1	1	1	1			1			1			1	1	1	1	1		1	1	1			1		1	1	1
group_10124	hypothetical protein	Gammaproteobacteria			186						1	1	1		1	1	1	1	1	1		1			1			1			1	1		1	1		1	1	1			1		1	1	1
group_10125	hypothetical protein	Gammaproteobacteria			3
group_10126	hypothetical protein	Gammaproteobacteria			3
group_10127	hypothetical protein	Gammaproteobacteria			2
group_10128	hypothetical protein	Gammaproteobacteria			5
group_10129	hypothetical protein	Gammaproteobacteria			33
group_1013	hypothetical protein	Salmonella		Chitinase class I	1
group_10130	hypothetical protein	Gammaproteobacteria			89											1				1																			1					1
group_10131	hypothetical protein	Gammaproteobacteria			2
group_10132	hypothetical protein	Gammaproteobacteria			1
group_10133	hypothetical protein	Gammaproteobacteria			1
group_10134	hypothetical protein	Gammaproteobacteria			81						1	1	1		1		1	1	1			1			1			1				1		1	1		1					1			1	1
group_10135	hypothetical protein	Gammaproteobacteria			1
group_10136	Proteasome-associated ATPase	Bacteria		protein catabolic process	82											1																												1
group_10137	Proteasome-associated ATPase	Bacteria		protein catabolic process	4
group_10139	Proteasome-associated ATPase	Bacteria		protein catabolic process	3
group_1014	IS3 family transposase ISEhe3	Escherichia		Putative ATPase subunit of terminase (gpP-like)	1
group_10141	hypothetical protein	Gammaproteobacteria	kikA	TrbM	58											1
group_10142	hypothetical protein	Gammaproteobacteria	kikA	TrbM	122						1	1	1		1		1	1	1	1		1			1			1				1		1	1		1		1			1		1	1	1
group_10143	hypothetical protein	Pantoea		HNH nucleases	256						1	1	1		1	1	1	1				1				1	1	1			1		1	1	1		1		1			1			1
group_10144	hypothetical protein	Gammaproteobacteria			247						1	1	1		1	1	1	1				1				1	1	1			1		1	1	1		1		1			1		1	1
group_10145_	hypothetical protein				244						1	1	1		1	1	1	1				1				1	1	1			1		1	1	1		1		1			1		1	1
group_10146	hypothetical protein	Pantoea		Protein of unknown function (DUF3085)	260						1	1	1		1	1	1	1				1				1	1	1			1		1	1	1		1		1			1		1
group_10147	hypothetical protein	Pantoea			261						1	1	1		1	1	1	1				1				1	1	1			1		1	1	1		1		1			1		1
group_10148	hypothetical protein	Pantoea			259						1	1	1		1	1	1	1				1				1	1	1			1		1	1	1		1		1			1		1
group_10149	hypothetical protein	Pantoea			263						1	1	1		1	1	1	1				1				1	1	1			1		1	1	1		1		1			1		1
group_1015	hypothetical protein	Gammaproteobacteria		Transposase and inactivated derivatives	1
group_10150	hypothetical protein	Pantoea			253						1	1	1		1	1	1	1				1				1	1	1			1		1	1	1		1		1			1		1
group_10151	hypothetical protein	Pantoea			263						1	1	1		1	1	1	1				1				1	1	1			1		1	1	1		1		1			1		1
group_10152_	hypothetical protein				263						1	1	1		1	1	1	1				1				1	1	1			1		1	1	1		1		1			1		1
group_10153	hypothetical protein	Pantoea			263						1	1	1		1	1	1	1				1				1	1	1			1		1	1	1		1		1			1		1
group_10154	hypothetical protein	Pantoea			253						1	1	1		1	1	1	1				1				1	1	1			1		1	1	1		1		1			1		1
group_10155_	hypothetical protein				252						1	1	1		1	1	1	1				1				1	1	1			1		1	1	1		1		1			1		1
group_10156	hypothetical protein	Pantoea			253						1	1	1		1	1	1	1				1				1	1	1			1		1	1	1		1		1			1		1
group_10157	hypothetical protein	Pantoea			263						1	1	1		1	1	1	1				1				1	1	1			1		1	1	1		1		1			1		1
group_10158_	hypothetical protein				260						1	1	1		1	1	1	1				1				1	1	1			1		1	1	1		1		1			1		1
group_10159_	hypothetical protein				266						1	1	1		1	1	1	1				1				1	1	1			1		1	1	1		1		1			1		1
group_1016	hypothetical protein	Gammaproteobacteria		Transposase and inactivated derivatives	19				1
group_10160_	hypothetical protein				266						1	1	1		1	1	1	1				1				1	1	1			1		1	1	1		1		1			1		1
group_10161	hypothetical protein	Pantoea			266						1	1	1		1	1	1	1				1				1	1	1			1		1	1	1		1		1			1		1
group_10162	hypothetical protein	Pantoea		TraM recognition site of TraD and TraG	266						1	1	1		1	1	1	1				1				1	1	1			1		1	1	1		1		1			1		1
group_10163	hypothetical protein	Pantoea		Putative helicase	266						1	1	1		1	1	1	1				1				1	1	1			1		1	1	1		1		1			1		1
group_10164	hypothetical protein	Pantoea			266						1	1	1		1	1	1	1				1				1	1	1			1		1	1	1		1		1			1		1
group_10165	hypothetical protein	Pantoea		von Willebrand factor type A domain	258						1	1	1	1	1	1	1	1				1				1	1	1			1		1		1	1	1		1	1		1		1
group_10169	hypothetical protein	Gammaproteobacteria	ycbR	tellurium resistance protein	268						1	1	1	1	1	1	1	1				1				1	1	1			1		1		1	1	1		1	1		1		1
group_1017	hypothetical protein	Gammaproteobacteria		Transposase and inactivated derivatives	1				1
group_10170	hypothetical protein	Vibrionales			238						1	1	1	1	1	1	1	1				1				1	1	1			1		1		1	1	1		1	1		1		1
group_10171	hypothetical protein	Escherichia	yrhA		252						1	1	1		1	1	1	1				1				1	1	1			1		1	1	1		1		1			1		1
group_10172	hypothetical protein	Gammaproteobacteria		COG3209 Rhs family protein	252						1	1	1		1	1	1	1				1				1	1	1			1		1	1	1		1		1			1		1
group_10173	hypothetical protein	Betaproteobacteria			252						1	1	1		1	1	1	1				1				1	1	1			1		1	1	1		1		1			1		1
group_10174	hypothetical protein	Pantoea			260						1	1	1		1	1	1	1				1				1	1	1			1		1	1	1		1		1			1		1
group_10175	hypothetical protein	Pantoea		TraL protein	279						1	1	1	1	1	1	1	1								1	1	1			1	1	1		1	1	1		1	1		1		1	1
group_10176	hypothetical protein	Pantoea		TraE protein	279						1	1	1	1	1	1	1	1								1	1	1			1	1	1		1	1	1		1	1		1		1	1
group_10177	hypothetical protein	Pantoea		TraK protein	284						1	1	1	1	1	1	1	1								1	1	1			1	1	1		1	1	1		1	1		1		1	1
group_10178	hypothetical protein	Pantoea			284						1	1	1	1	1	1	1	1								1	1	1			1	1	1		1	1	1		1	1		1		1	1
group_10179	hypothetical protein	Pantoea		Required for disulfide bond formation in some periplasmic proteins. Acts by transferring its disulfide bond to other proteins and is reduced in the process	230						1	1	1	1	1	1	1	1										1				1			1	1			1	1
group_1018	hypothetical protein	Gammaproteobacteria		Transposase and inactivated derivatives	1				1
group_10180_	hypothetical protein				271						1	1	1	1	1	1	1	1				1				1	1	1			1		1		1	1	1		1	1		1		1
group_10181_	hypothetical protein				47
[truncated: 32,371 more rows]
[truncated: 1,910 more columns]

## Sheet: Strict core genes
Gene (roary)	Annotation (roary)	Best taxonomic level (eggNOG_ortholog)	Gene (eggNOG_ortholog)	Annotation (eggNOG_ortholog)	Number of isolates	GCA_000170215.1	GCA_000170235.1	GCA_000483975.1	GCA_000486165.2	GCA_000486545.1	GCA_001240225.1	GCA_001240335.1	GCA_001241665.1	GCA_001242115.1	GCA_001242655.1	GCA_001243085.1	GCA_001243195.1	GCA_001243205.1	GCA_001243445.1	GCA_001243455.1	GCA_001243775.1	GCA_001243905.1	GCA_001244055.1	GCA_001244095.1	GCA_001244325.1	GCA_001244925.1	GCA_001244935.1	GCA_001245335.1	GCA_001245345.1	GCA_001246025.1	GCA_001247105.1	GCA_001271755.1	GCA_001477905.1	GCA_001477945.1	GCA_001478155.1	GCA_001478225.1	GCA_001478245.1	GCA_001478685.1	GCA_001478745.1	GCA_001478765.1	GCA_001479185.1	GCA_001479205.1	GCA_001479215.1	GCA_001479275.1	GCA_001479385.1	GCA_001481045.1	GCA_001707615.1	GCA_001832595.1	GCA_001832855.1
aaeA_1	p-hydroxybenzoic acid efflux pump subunit AaeA	Salmonella	ydhJ	Barrel-sandwich domain of CusB or HlyD membrane-fusion	1954	1	1	1	1	1	1	1	1	1	1	1	1	1	1	1	1	1	1	1	1	1	1	1	1	1	1	1	1	1	1	1	1	1	1	1	1	1	1	1	1	1	1	1	1
aaeA_2	p-hydroxybenzoic acid efflux pump subunit AaeA	Salmonella	aaeA	P-hydroxybenzoic acid efflux pump subunit AaeA	1954	1	1	1	1	1	1	1	1	1	1	1	1	1	1	1	1	1	1	1	1	1	1	1	1	1	1	1	1	1	1	1	1	1	1	1	1	1	1	1	1	1	1	1	1
aat	Leucyl/phenylalanyl-tRNA--protein transferase	Salmonella	aat	Functions in the N-end rule pathway of protein degradation where it conjugates Leu	1954	1	1	1	1	1	1	1	1	1	1	1	1	1	1	1	1	1	1	1	1	1	1	1	1	1	1	1	1	1	1	1	1	1	1	1	1	1	1	1	1	1	1	1	1
accA	Acetyl-coenzyme A carboxylase carboxyl transferase subunit alpha	Salmonella	accA	Component of the acetyl coenzyme A carboxylase (ACC) complex. First	1954	1	1	1	1	1	1	1	1	1	1	1	1	1	1	1	1	1	1	1	1	1	1	1	1	1	1	1	1	1	1	1	1	1	1	1	1	1	1	1	1	1	1	1	1
accB	Biotin carboxyl carrier protein of acetyl-CoA carboxylase	Salmonella	accB	first	1954	1	1	1	1	1	1	1	1	1	1	1	1	1	1	1	1	1	1	1	1	1	1	1	1	1	1	1	1	1	1	1	1	1	1	1	1	1	1	1	1	1	1	1	1
accC	Biotin carboxylase	Salmonella	accC	Biotin carboxylase	1954	1	1	1	1	1	1	1	1	1	1	1	1	1	1	1	1	1	1	1	1	1	1	1	1	1	1	1	1	1	1	1	1	1	1	1	1	1	1	1	1	1	1	1	1
aceA	Isocitrate lyase	Salmonella	aceA	Phosphoenolpyruvate phosphomutase	1954	1	1	1	1	1	1	1	1	1	1	1	1	1	1	1	1	1	1	1	1	1	1	1	1	1	1	1	1	1	1	1	1	1	1	1	1	1	1	1	1	1	1	1	1
aceB	Malate synthase A	Salmonella	aceB	Malate synthase	1954	1	1	1	1	1	1	1	1	1	1	1	1	1	1	1	1	1	1	1	1	1	1	1	1	1	1	1	1	1	1	1	1	1	1	1	1	1	1	1	1	1	1	1	1
acpP_1	Acyl carrier protein	Gammaproteobacteria	acpP	Carrier of the growing fatty acid chain in fatty acid biosynthesis	1954	1	1	1	1	1	1	1	1	1	1	1	1	1	1	1	1	1	1	1	1	1	1	1	1	1	1	1	1	1	1	1	1	1	1	1	1	1	1	1	1	1	1	1	1
acpP_2	Acyl carrier protein	Salmonella	acpP	fatty acid chain in fatty acid biosynthesis	1954	1	1	1	1	1	1	1	1	1	1	1	1	1	1	1	1	1	1	1	1	1	1	1	1	1	1	1	1	1	1	1	1	1	1	1	1	1	1	1	1	1	1	1	1
acpS	Holo-[acyl-carrier-protein] synthase	Salmonella	acpS	Transfers the 4'-phosphopantetheine moiety from coenzyme A to a Ser of acyl-carrier-protein	1954	1	1	1	1	1	1	1	1	1	1	1	1	1	1	1	1	1	1	1	1	1	1	1	1	1	1	1	1	1	1	1	1	1	1	1	1	1	1	1	1	1	1	1	1
acrF	Multidrug export protein AcrF	Salmonella	acrF	AcrB/AcrD/AcrF family	1954	1	1	1	1	1	1	1	1	1	1	1	1	1	1	1	1	1	1	1	1	1	1	1	1	1	1	1	1	1	1	1	1	1	1	1	1	1	1	1	1	1	1	1	1
acrZ	Multidrug efflux pump accessory protein AcrZ	Salmonella	acrZ	AcrA-AcrB-AcrZ-TolC is a drug efflux protein complex with a broad substrate specificity. This protein binds to AcrB and is required for efflux of some but not all substrates	1954	1	1	1	1	1	1	1	1	1	1	1	1	1	1	1	1	1	1	1	1	1	1	1	1	1	1	1	1	1	1	1	1	1	1	1	1	1	1	1	1	1	1	1	1
acs_1	Acetyl-coenzyme A synthetase	Salmonella	prpE	Acetyl-coenzyme A synthetase N-terminus	1954	1	1	1	1	1	1	1	1	1	1	1	1	1	1	1	1	1	1	1	1	1	1	1	1	1	1	1	1	1	1	1	1	1	1	1	1	1	1	1	1	1	1	1	1
acs_2	Acetyl-coenzyme A synthetase	Salmonella	acsA	Catalyzes the conversion of acetate into acetyl-CoA (AcCoA)	1954	1	1	1	1	1	1	1	1	1	1	1	1	1	1	1	1	1	1	1	1	1	1	1	1	1	1	1	1	1	1	1	1	1	1	1	1	1	1	1	1	1	1	1	1
actP_2	Cation/acetate symporter ActP	Salmonella	actP	Cation acetate symporter ActP	1954	1	1	1	1	1	1	1	1	1	1	1	1	1	1	1	1	1	1	1	1	1	1	1	1	1	1	1	1	1	1	1	1	1	1	1	1	1	1	1	1	1	1	1	1
adeP	Adenine permease AdeP	Salmonella	yieG	Permease family	1954	1	1	1	1	1	1	1	1	1	1	1	1	1	1	1	1	1	1	1	1	1	1	1	1	1	1	1	1	1	1	1	1	1	1	1	1	1	1	1	1	1	1	1	1
adhE_4	Aldehyde-alcohol dehydrogenase	Salmonella	eutE	Aldehyde dehydrogenase family	1954	1	1	1	1	1	1	1	1	1	1	1	1	1	1	1	1	1	1	1	1	1	1	1	1	1	1	1	1	1	1	1	1	1	1	1	1	1	1	1	1	1	1	1	1
adiA	Biodegradative arginine decarboxylase	Salmonella	adiA	Orn/Lys/Arg decarboxylase	1954	1	1	1	1	1	1	1	1	1	1	1	1	1	1	1	1	1	1	1	1	1	1	1	1	1	1	1	1	1	1	1	1	1	1	1	1	1	1	1	1	1	1	1	1
adiC	Arginine/agmatine antiporter	Salmonella	adiC	Amino acid permease	1954	1	1	1	1	1	1	1	1	1	1	1	1	1	1	1	1	1	1	1	1	1	1	1	1	1	1	1	1	1	1	1	1	1	1	1	1	1	1	1	1	1	1	1	1
agaC_2	N-acetylgalactosamine permease IIC component 1	Salmonella		PTS system sorbose-specific iic component	1954	1	1	1	1	1	1	1	1	1	1	1	1	1	1	1	1	1	1	1	1	1	1	1	1	1	1	1	1	1	1	1	1	1	1	1	1	1	1	1	1	1	1	1	1
ahpC_2	Alkyl hydroperoxide reductase C	Salmonella	ahpC	C-terminal domain of 1-Cys peroxiredoxin	1954	1	1	1	1	1	1	1	1	1	1	1	1	1	1	1	1	1	1	1	1	1	1	1	1	1	1	1	1	1	1	1	1	1	1	1	1	1	1	1	1	1	1	1	1
ahpF	Alkyl hydroperoxide reductase subunit F	Salmonella	ahpF	Thioredoxin domain	1954	1	1	1	1	1	1	1	1	1	1	1	1	1	1	1	1	1	1	1	1	1	1	1	1	1	1	1	1	1	1	1	1	1	1	1	1	1	1	1	1	1	1	1	1
ail_2	Attachment invasion locus protein	Salmonella		Enterobacterial Ail/Lom protein	1954	1	1	1	1	1	1	1	1	1	1	1	1	1	1	1	1	1	1	1	1	1	1	1	1	1	1	1	1	1	1	1	1	1	1	1	1	1	1	1	1	1	1	1	1
alaA	Glutamate-pyruvate aminotransferase AlaA	Salmonella	alaA	DegT/DnrJ/EryC1/StrS aminotransferase family	1954	1	1	1	1	1	1	1	1	1	1	1	1	1	1	1	1	1	1	1	1	1	1	1	1	1	1	1	1	1	1	1	1	1	1	1	1	1	1	1	1	1	1	1	1
alr	Alanine racemase biosynthetic	Salmonella	alr	Catalyzes the interconversion of L-alanine and D- alanine. May also act on other amino acids	1954	1	1	1	1	1	1	1	1	1	1	1	1	1	1	1	1	1	1	1	1	1	1	1	1	1	1	1	1	1	1	1	1	1	1	1	1	1	1	1	1	1	1	1	1
alsT_1	Amino-acid carrier protein AlsT	Salmonella	yaaJ	Sodium:alanine symporter family	1954	1	1	1	1	1	1	1	1	1	1	1	1	1	1	1	1	1	1	1	1	1	1	1	1	1	1	1	1	1	1	1	1	1	1	1	1	1	1	1	1	1	1	1	1
amiA	N-acetylmuramoyl-L-alanine amidase AmiA	Salmonella	amiA	N-acetylmuramoyl-L-alanine amidase	1954	1	1	1	1	1	1	1	1	1	1	1	1	1	1	1	1	1	1	1	1	1	1	1	1	1	1	1	1	1	1	1	1	1	1	1	1	1	1	1	1	1	1	1	1
amiB	N-acetylmuramoyl-L-alanine amidase AmiB	Salmonella	amiB	Ami_3	1954	1	1	1	1	1	1	1	1	1	1	1	1	1	1	1	1	1	1	1	1	1	1	1	1	1	1	1	1	1	1	1	1	1	1	1	1	1	1	1	1	1	1	1	1
amiC	N-acetylmuramoyl-L-alanine amidase AmiC	Salmonella	amiC	AMIN domain	1954	1	1	1	1	1	1	1	1	1	1	1	1	1	1	1	1	1	1	1	1	1	1	1	1	1	1	1	1	1	1	1	1	1	1	1	1	1	1	1	1	1	1	1	1
amiD	N-acetylmuramoyl-L-alanine amidase AmiD	Salmonella	amiD	N-acetylmuramoyl-L-alanine amidase	1954	1	1	1	1	1	1	1	1	1	1	1	1	1	1	1	1	1	1	1	1	1	1	1	1	1	1	1	1	1	1	1	1	1	1	1	1	1	1	1	1	1	1	1	1
amn	AMP nucleosidase	Salmonella	amn	Catalyzes the hydrolysis of the N-glycosidic bond of AMP to form adenine and ribose 5-phosphate. Involved in regulation of AMP concentrations	1954	1	1	1	1	1	1	1	1	1	1	1	1	1	1	1	1	1	1	1	1	1	1	1	1	1	1	1	1	1	1	1	1	1	1	1	1	1	1	1	1	1	1	1	1
ampD	16-anhydro-N-acetylmuramyl-L-alanine amidase AmpD	Salmonella	ampD	N-acetylmuramoyl-L-alanine amidase	1954	1	1	1	1	1	1	1	1	1	1	1	1	1	1	1	1	1	1	1	1	1	1	1	1	1	1	1	1	1	1	1	1	1	1	1	1	1	1	1	1	1	1	1	1
ampH	D-alanyl-D-alanine-carboxypeptidase/endopeptidase AmpH	Salmonella	ampH	Beta-lactamase	1954	1	1	1	1	1	1	1	1	1	1	1	1	1	1	1	1	1	1	1	1	1	1	1	1	1	1	1	1	1	1	1	1	1	1	1	1	1	1	1	1	1	1	1	1
amtB	Ammonia channel	Salmonella	amtB	Ammonium Transporter Family	1954	1	1	1	1	1	1	1	1	1	1	1	1	1	1	1	1	1	1	1	1	1	1	1	1	1	1	1	1	1	1	1	1	1	1	1	1	1	1	1	1	1	1	1	1
anmK	Anhydro-N-acetylmuramic acid kinase	Salmonella	anmK	Catalyzes the specific phosphorylation of 1	1954	1	1	1	1	1	1	1	1	1	1	1	1	1	1	1	1	1	1	1	1	1	1	1	1	1	1	1	1	1	1	1	1	1	1	1	1	1	1	1	1	1	1	1	1
ant1	Streptomycin 3''-adenylyltransferase	Salmonella	aadA	Domain of unknown function (DUF4111)	1954	1	1	1	1	1	1	1	1	1	1	1	1	1	1	1	1	1	1	1	1	1	1	1	1	1	1	1	1	1	1	1	1	1	1	1	1	1	1	1	1	1	1	1	1
apaG	Protein ApaG	Salmonella	apaG	ApaG domain	1954	1	1	1	1	1	1	1	1	1	1	1	1	1	1	1	1	1	1	1	1	1	1	1	1	1	1	1	1	1	1	1	1	1	1	1	1	1	1	1	1	1	1	1	1
apaH	Bis(5'-nucleosyl)-tetraphosphatase symmetrical	Salmonella	apaH	Hydrolyzes diadenosine 5'	1954	1	1	1	1	1	1	1	1	1	1	1	1	1	1	1	1	1	1	1	1	1	1	1	1	1	1	1	1	1	1	1	1	1	1	1	1	1	1	1	1	1	1	1	1
apbC	Iron-sulfur cluster carrier protein	Salmonella	mrp	Binds and transfers iron-sulfur (Fe-S) clusters to target apoproteins. Can hydrolyze ATP	1954	1	1	1	1	1	1	1	1	1	1	1	1	1	1	1	1	1	1	1	1	1	1	1	1	1	1	1	1	1	1	1	1	1	1	1	1	1	1	1	1	1	1	1	1
apbE	FAD:protein FMN transferase	Salmonella	apbE	Flavin transferase that catalyzes the transfer of the FMN moiety of FAD and its covalent binding to the hydroxyl group of a threonine residue in a target flavoprotein	1954	1	1	1	1	1	1	1	1	1	1	1	1	1	1	1	1	1	1	1	1	1	1	1	1	1	1	1	1	1	1	1	1	1	1	1	1	1	1	1	1	1	1	1	1
aphA	Class B acid phosphatase	Salmonella	aphA	Also has a phosphotransferase activity catalyzing the transfer of low-energy phosphate groups from organic phosphate monoesters to free hydroxyl groups of various organic compounds (By similarity)	1954	1	1	1	1	1	1	1	1	1	1	1	1	1	1	1	1	1	1	1	1	1	1	1	1	1	1	1	1	1	1	1	1	1	1	1	1	1	1	1	1	1	1	1	1
appB_1	Cytochrome bd-II ubiquinol oxidase subunit 2	Salmonella	cydB	Cytochrome bd terminal oxidase subunit II	1954	1	1	1	1	1	1	1	1	1	1	1	1	1	1	1	1	1	1	1	1	1	1	1	1	1	1	1	1	1	1	1	1	1	1	1	1	1	1	1	1	1	1	1	1
apt	Adenine phosphoribosyltransferase	Salmonella	apt	Catalyzes a salvage reaction resulting in the formation of AMP	1954	1	1	1	1	1	1	1	1	1	1	1	1	1	1	1	1	1	1	1	1	1	1	1	1	1	1	1	1	1	1	1	1	1	1	1	1	1	1	1	1	1	1	1	1
araA	L-arabinose isomerase	Salmonella	araA	Catalyzes the conversion of L-arabinose to L-ribulose	1954	1	1	1	1	1	1	1	1	1	1	1	1	1	1	1	1	1	1	1	1	1	1	1	1	1	1	1	1	1	1	1	1	1	1	1	1	1	1	1	1	1	1	1	1
araB	Ribulokinase	Salmonella	araB	FGGY family of carbohydrate kinases	1954	1	1	1	1	1	1	1	1	1	1	1	1	1	1	1	1	1	1	1	1	1	1	1	1	1	1	1	1	1	1	1	1	1	1	1	1	1	1	1	1	1	1	1	1
araD	L-ribulose-5-phosphate 4-epimerase AraD	Salmonella	araD	Class II Aldolase and Adducin N-terminal domain	1954	1	1	1	1	1	1	1	1	1	1	1	1	1	1	1	1	1	1	1	1	1	1	1	1	1	1	1	1	1	1	1	1	1	1	1	1	1	1	1	1	1	1	1	1
arcA_1	Aerobic respiration control protein ArcA	Citrobacter		Transcriptional regulatory protein	1954	1	1	1	1	1	1	1	1	1	1	1	1	1	1	1	1	1	1	1	1	1	1	1	1	1	1	1	1	1	1	1	1	1	1	1	1	1	1	1	1	1	1	1	1
arfB	Peptidyl-tRNA hydrolase ArfB	Salmonella	yaeJ	RF-1 domain	1954	1	1	1	1	1	1	1	1	1	1	1	1	1	1	1	1	1	1	1	1	1	1	1	1	1	1	1	1	1	1	1	1	1	1	1	1	1	1	1	1	1	1	1	1
argA	Amino-acid acetyltransferase	Salmonella	argA	Amino acid kinase family	1954	1	1	1	1	1	1	1	1	1	1	1	1	1	1	1	1	1	1	1	1	1	1	1	1	1	1	1	1	1	1	1	1	1	1	1	1	1	1	1	1	1	1	1	1
argB	Acetylglutamate kinase	Salmonella	argB	Catalyzes the ATP-dependent phosphorylation of N-acetyl- L-glutamate	1954	1	1	1	1	1	1	1	1	1	1	1	1	1	1	1	1	1	1	1	1	1	1	1	1	1	1	1	1	1	1	1	1	1	1	1	1	1	1	1	1	1	1	1	1
argC	N-acetyl-gamma-glutamyl-phosphate reductase	Salmonella	argC	Catalyzes the NADPH-dependent reduction of N-acetyl-5- glutamyl phosphate to yield N-acetyl-L-glutamate 5-semialdehyde	1954	1	1	1	1	1	1	1	1	1	1	1	1	1	1	1	1	1	1	1	1	1	1	1	1	1	1	1	1	1	1	1	1	1	1	1	1	1	1	1	1	1	1	1	1
argD	Acetylornithine/succinyldiaminopimelate aminotransferase	Salmonella	argD	Involved in both the arginine and lysine biosynthetic pathways	1954	1	1	1	1	1	1	1	1	1	1	1	1	1	1	1	1	1	1	1	1	1	1	1	1	1	1	1	1	1	1	1	1	1	1	1	1	1	1	1	1	1	1	1	1
argE	Acetylornithine deacetylase	Salmonella	argE	Peptidase dimerisation domain	1954	1	1	1	1	1	1	1	1	1	1	1	1	1	1	1	1	1	1	1	1	1	1	1	1	1	1	1	1	1	1	1	1	1	1	1	1	1	1	1	1	1	1	1	1
argH	Argininosuccinate lyase	Salmonella	argH	Argininosuccinate lyase C-terminal	1954	1	1	1	1	1	1	1	1	1	1	1	1	1	1	1	1	1	1	1	1	1	1	1	1	1	1	1	1	1	1	1	1	1	1	1	1	1	1	1	1	1	1	1	1
argO	Arginine exporter protein ArgO	Salmonella	argO	Involved in the export of arginine. Important to control the intracellular level of arginine and the correct balance between arginine and lysine	1954	1	1	1	1	1	1	1	1	1	1	1	1	1	1	1	1	1	1	1	1	1	1	1	1	1	1	1	1	1	1	1	1	1	1	1	1	1	1	1	1	1	1	1	1
argP	HTH-type transcriptional regulator ArgP	Salmonella	argP	Controls the transcription of genes involved in arginine and lysine metabolism	1954	1	1	1	1	1	1	1	1	1	1	1	1	1	1	1	1	1	1	1	1	1	1	1	1	1	1	1	1	1	1	1	1	1	1	1	1	1	1	1	1	1	1	1	1
argR_2	Arginine repressor	Salmonella	argR	Regulates arginine biosynthesis genes	1954	1	1	1	1	1	1	1	1	1	1	1	1	1	1	1	1	1	1	1	1	1	1	1	1	1	1	1	1	1	1	1	1	1	1	1	1	1	1	1	1	1	1	1	1
argS	Arginine--tRNA ligase	Salmonella	argS	Arginyl tRNA synthetase N terminal dom	1954	1	1	1	1	1	1	1	1	1	1	1	1	1	1	1	1	1	1	1	1	1	1	1	1	1	1	1	1	1	1	1	1	1	1	1	1	1	1	1	1	1	1	1	1
argT	Lysine/arginine/ornithine-binding periplasmic protein	Salmonella	argT	Bacterial periplasmic substrate-binding proteins	1954	1	1	1	1	1	1	1	1	1	1	1	1	1	1	1	1	1	1	1	1	1	1	1	1	1	1	1	1	1	1	1	1	1	1	1	1	1	1	1	1	1	1	1	1
arnB	UDP-4-amino-4-deoxy-L-arabinose--oxoglutarate aminotransferase	Salmonella	arnB	Catalyzes the conversion of UDP-4-keto-arabinose (UDP- Ara4O) to UDP-4-amino-4-deoxy-L-arabinose (UDP-L-Ara4N). The modified arabinose is attached to lipid A and is required for resistance to polymyxin and cationic antimicrobial peptides	1954	1	1	1	1	1	1	1	1	1	1	1	1	1	1	1	1	1	1	1	1	1	1	1	1	1	1	1	1	1	1	1	1	1	1	1	1	1	1	1	1	1	1	1	1
arnC	Undecaprenyl-phosphate 4-deoxy-4-formamido-L-arabinose transferase	Salmonella	arnC	Catalyzes the transfer of 4-deoxy-4-formamido-L- arabinose from UDP to undecaprenyl phosphate. The modified arabinose is attached to lipid A and is required for resistance to polymyxin and cationic antimicrobial peptides	1954	1	1	1	1	1	1	1	1	1	1	1	1	1	1	1	1	1	1	1	1	1	1	1	1	1	1	1	1	1	1	1	1	1	1	1	1	1	1	1	1	1	1	1	1
arnD	putative 4-deoxy-4-formamido-L-arabinose-phosphoundecaprenol deformylase ArnD	Salmonella	arnD	Catalyzes the deformylation of 4-deoxy-4-formamido-L- arabinose-phosphoundecaprenol to 4-amino-4-deoxy-L-arabinose- phosphoundecaprenol. The modified arabinose is attached to lipid A and is required for resistance to polymyxin and cationic antimicrobial peptides	1954	1	1	1	1	1	1	1	1	1	1	1	1	1	1	1	1	1	1	1	1	1	1	1	1	1	1	1	1	1	1	1	1	1	1	1	1	1	1	1	1	1	1	1	1
arnE	putative 4-amino-4-deoxy-L-arabinose-phosphoundecaprenol flippase subunit ArnE	Salmonella	arnE	Translocates 4-amino-4-deoxy-L-arabinose- phosphoundecaprenol (alpha-L-Ara4N-phosphoundecaprenol) from the cytoplasmic to the periplasmic side of the inner membrane	1954	1	1	1	1	1	1	1	1	1	1	1	1	1	1	1	1	1	1	1	1	1	1	1	1	1	1	1	1	1	1	1	1	1	1	1	1	1	1	1	1	1	1	1	1
arnF	putative 4-amino-4-deoxy-L-arabinose-phosphoundecaprenol flippase subunit ArnF	Salmonella	arnF	Translocates 4-amino-4-deoxy-L-arabinose- phosphoundecaprenol (alpha-L-Ara4N-phosphoundecaprenol) from the cytoplasmic to the periplasmic side of the inner membrane	1954	1	1	1	1	1	1	1	1	1	1	1	1	1	1	1	1	1	1	1	1	1	1	1	1	1	1	1	1	1	1	1	1	1	1	1	1	1	1	1	1	1	1	1	1
arnT	Undecaprenyl phosphate-alpha-4-amino-4-deoxy-L-arabinose arabinosyl transferase	Salmonella	arnT	Catalyzes the transfer of the L-Ara4N moiety of the glycolipid undecaprenyl phosphate-alpha-L-Ara4N to lipid A. The modified arabinose is attached to lipid A and is required for resistance to polymyxin and cationic antimicrobial peptides	1954	1	1	1	1	1	1	1	1	1	1	1	1	1	1	1	1	1	1	1	1	1	1	1	1	1	1	1	1	1	1	1	1	1	1	1	1	1	1	1	1	1	1	1	1
aroB	3-dehydroquinate synthase	Salmonella	aroB	Catalyzes the conversion of 3-deoxy-D-arabino- heptulosonate 7-phosphate (DAHP) to dehydroquinate (DHQ)	1954	1	1	1	1	1	1	1	1	1	1	1	1	1	1	1	1	1	1	1	1	1	1	1	1	1	1	1	1	1	1	1	1	1	1	1	1	1	1	1	1	1	1	1	1
aroC	Chorismate synthase	Salmonella	aroC	Catalyzes the anti-1	1954	1	1	1	1	1	1	1	1	1	1	1	1	1	1	1	1	1	1	1	1	1	1	1	1	1	1	1	1	1	1	1	1	1	1	1	1	1	1	1	1	1	1	1	1
aroE	Shikimate dehydrogenase (NADP(+))	Salmonella	aroE	Involved in the biosynthesis of the chorismate	1954	1	1	1	1	1	1	1	1	1	1	1	1	1	1	1	1	1	1	1	1	1	1	1	1	1	1	1	1	1	1	1	1	1	1	1	1	1	1	1	1	1	1	1	1
aroF	Phospho-2-dehydro-3-deoxyheptonate aldolase Tyr-sensitive	Salmonella	aroF	Stereospecific condensation of phosphoenolpyruvate (PEP) and D-erythrose-4-phosphate (E4P) giving rise to 3-deoxy-D- arabino-heptulosonate-7-phosphate (DAHP)	1954	1	1	1	1	1	1	1	1	1	1	1	1	1	1	1	1	1	1	1	1	1	1	1	1	1	1	1	1	1	1	1	1	1	1	1	1	1	1	1	1	1	1	1	1
aroK	Shikimate kinase 1	Salmonella	aroK	Catalyzes the specific phosphorylation of the 3-hydroxyl group of shikimic acid using ATP as a cosubstrate	1954	1	1	1	1	1	1	1	1	1	1	1	1	1	1	1	1	1	1	1	1	1	1	1	1	1	1	1	1	1	1	1	1	1	1	1	1	1	1	1	1	1	1	1	1
aroL	Shikimate kinase 2	Salmonella	aroK	Catalyzes the specific phosphorylation of the 3-hydroxyl group of shikimic acid using ATP as a cosubstrate	1954	1	1	1	1	1	1	1	1	1	1	1	1	1	1	1	1	1	1	1	1	1	1	1	1	1	1	1	1	1	1	1	1	1	1	1	1	1	1	1	1	1	1	1	1
artJ_1	ABC transporter arginine-binding protein 1	Salmonella	artJ	Bacterial extracellular solute-binding proteins	1954	1	1	1	1	1	1	1	1	1	1	1	1	1	1	1	1	1	1	1	1	1	1	1	1	1	1	1	1	1	1	1	1	1	1	1	1	1	1	1	1	1	1	1	1
artM_2	Arginine ABC transporter permease protein ArtM	Salmonella	artM	Binding-protein-dependent transport system inner membrane component	1954	1	1	1	1	1	1	1	1	1	1	1	1	1	1	1	1	1	1	1	1	1	1	1	1	1	1	1	1	1	1	1	1	1	1	1	1	1	1	1	1	1	1	1	1
artP	Arginine transport ATP-binding protein ArtP	Salmonella	artP	AAA domain	1954	1	1	1	1	1	1	1	1	1	1	1	1	1	1	1	1	1	1	1	1	1	1	1	1	1	1	1	1	1	1	1	1	1	1	1	1	1	1	1	1	1	1	1	1
artQ	Arginine ABC transporter permease protein ArtQ	Salmonella	artQ	Binding-protein-dependent transport system inner membrane component	1954	1	1	1	1	1	1	1	1	1	1	1	1	1	1	1	1	1	1	1	1	1	1	1	1	1	1	1	1	1	1	1	1	1	1	1	1	1	1	1	1	1	1	1	1
ascG	HTH-type transcriptional regulator AscG	Salmonella	ascG	helix_turn _helix lactose operon repressor	1954	1	1	1	1	1	1	1	1	1	1	1	1	1	1	1	1	1	1	1	1	1	1	1	1	1	1	1	1	1	1	1	1	1	1	1	1	1	1	1	1	1	1	1	1
asd	Aspartate-semialdehyde dehydrogenase	Salmonella	asd	Catalyzes the NADPH-dependent formation of L-aspartate- semialdehyde (L-ASA) by the reductive dephosphorylation of L- aspartyl-4-phosphate	1954	1	1	1	1	1	1	1	1	1	1	1	1	1	1	1	1	1	1	1	1	1	1	1	1	1	1	1	1	1	1	1	1	1	1	1	1	1	1	1	1	1	1	1	1
asnA	Aspartate--ammonia ligase	Salmonella	asnA	Aspartate-ammonia ligase	1954	1	1	1	1	1	1	1	1	1	1	1	1	1	1	1	1	1	1	1	1	1	1	1	1	1	1	1	1	1	1	1	1	1	1	1	1	1	1	1	1	1	1	1	1
asnB	Asparagine synthetase B [glutamine-hydrolyzing]	Salmonella	asnB	Aluminium induced protein	1954	1	1	1	1	1	1	1	1	1	1	1	1	1	1	1	1	1	1	1	1	1	1	1	1	1	1	1	1	1	1	1	1	1	1	1	1	1	1	1	1	1	1	1	1
asnC	Regulatory protein AsnC	Salmonella	asnC	AsnC-type helix-turn-helix domain	1954	1	1	1	1	1	1	1	1	1	1	1	1	1	1	1	1	1	1	1	1	1	1	1	1	1	1	1	1	1	1	1	1	1	1	1	1	1	1	1	1	1	1	1	1
aspC	Aspartate aminotransferase	Salmonella	aspC	Aminotransferase class I and II	1954	1	1	1	1	1	1	1	1	1	1	1	1	1	1	1	1	1	1	1	1	1	1	1	1	1	1	1	1	1	1	1	1	1	1	1	1	1	1	1	1	1	1	1	1
aspS	Aspartate--tRNA ligase	Salmonella	aspS	Catalyzes the attachment of L-aspartate to tRNA(Asp) in a two-step reaction L-aspartate is first activated by ATP to form Asp-AMP and then transferred to the acceptor end of tRNA(Asp)	1954	1	1	1	1	1	1	1	1	1	1	1	1	1	1	1	1	1	1	1	1	1	1	1	1	1	1	1	1	1	1	1	1	1	1	1	1	1	1	1	1	1	1	1	1
asrB	Anaerobic sulfite reductase subunit B	Salmonella	asrB	Iron-sulfur cluster binding domain of dihydroorotate dehydrogenase B	1954	1	1	1	1	1	1	1	1	1	1	1	1	1	1	1	1	1	1	1	1	1	1	1	1	1	1	1	1	1	1	1	1	1	1	1	1	1	1	1	1	1	1	1	1
astE	Succinylglutamate desuccinylase	Salmonella	astE	Belongs to the AspA AstE family. Succinylglutamate desuccinylase subfamily	1954	1	1	1	1	1	1	1	1	1	1	1	1	1	1	1	1	1	1	1	1	1	1	1	1	1	1	1	1	1	1	1	1	1	1	1	1	1	1	1	1	1	1	1	1
atl	DNA base-flipping protein	Salmonella	ybaZ	6-O-methylguanine DNA methyltransferase	1954	1	1	1	1	1	1	1	1	1	1	1	1	1	1	1	1	1	1	1	1	1	1	1	1	1	1	1	1	1	1	1	1	1	1	1	1	1	1	1	1	1	1	1	1
atpB	ATP synthase subunit a	Salmonella	atpB	it plays a direct role in the translocation of protons across the membrane	1954	1	1	1	1	1	1	1	1	1	1	1	1	1	1	1	1	1	1	1	1	1	1	1	1	1	1	1	1	1	1	1	1	1	1	1	1	1	1	1	1	1	1	1	1
atpC	ATP synthase epsilon chain	Citrobacter	atpC	Produces ATP from ADP in the presence of a proton gradient across the membrane	1954	1	1	1	1	1	1	1	1	1	1	1	1	1	1	1	1	1	1	1	1	1	1	1	1	1	1	1	1	1	1	1	1	1	1	1	1	1	1	1	1	1	1	1	1
atpD	ATP synthase subunit beta	Salmonella	atpD	Produces ATP from ADP in the presence of a proton gradient across the membrane. The catalytic sites are hosted primarily by the beta subunits	1954	1	1	1	1	1	1	1	1	1	1	1	1	1	1	1	1	1	1	1	1	1	1	1	1	1	1	1	1	1	1	1	1	1	1	1	1	1	1	1	1	1	1	1	1
atpG	ATP synthase gamma chain	Salmonella	atpG	Produces ATP from ADP in the presence of a proton gradient across the membrane. The gamma chain is believed to be important in regulating ATPase activity and the flow of protons through the CF(0) complex	1954	1	1	1	1	1	1	1	1	1	1	1	1	1	1	1	1	1	1	1	1	1	1	1	1	1	1	1	1	1	1	1	1	1	1	1	1	1	1	1	1	1	1	1	1
atpI	ATP synthase protein I	Salmonella	atpI	Produces ATP from ADP in the presence of a proton gradient across the membrane. Subunit I associates with the membrane and may be involved with cation translocation	1954	1	1	1	1	1	1	1	1	1	1	1	1	1	1	1	1	1	1	1	1	1	1	1	1	1	1	1	1	1	1	1	1	1	1	1	1	1	1	1	1	1	1	1	1
avtA	Valine--pyruvate aminotransferase	Salmonella	avtA	Aminotransferase class I and II	1954	1	1	1	1	1	1	1	1	1	1	1	1	1	1	1	1	1	1	1	1	1	1	1	1	1	1	1	1	1	1	1	1	1	1	1	1	1	1	1	1	1	1	1	1
baeR	Transcriptional regulatory protein BaeR	Salmonella		Transcriptional regulatory protein	1954	1	1	1	1	1	1	1	1	1	1	1	1	1	1	1	1	1	1	1	1	1	1	1	1	1	1	1	1	1	1	1	1	1	1	1	1	1	1	1	1	1	1	1	1
bamB	Outer membrane protein assembly factor BamB	Salmonella	bamB	Part of the outer membrane protein assembly complex	1954	1	1	1	1	1	1	1	1	1	1	1	1	1	1	1	1	1	1	1	1	1	1	1	1	1	1	1	1	1	1	1	1	1	1	1	1	1	1	1	1	1	1	1	1
bamC	Outer membrane protein assembly factor BamC	Salmonella	bamC	Part of the outer membrane protein assembly complex	1954	1	1	1	1	1	1	1	1	1	1	1	1	1	1	1	1	1	1	1	1	1	1	1	1	1	1	1	1	1	1	1	1	1	1	1	1	1	1	1	1	1	1	1	1
bamD	Outer membrane protein assembly factor BamD	Salmonella	bamD	Part of the outer membrane protein assembly complex	1954	1	1	1	1	1	1	1	1	1	1	1	1	1	1	1	1	1	1	1	1	1	1	1	1	1	1	1	1	1	1	1	1	1	1	1	1	1	1	1	1	1	1	1	1
bamE	Outer membrane protein assembly factor BamE	Salmonella	bamE	Part of the outer membrane protein assembly complex	1954	1	1	1	1	1	1	1	1	1	1	1	1	1	1	1	1	1	1	1	1	1	1	1	1	1	1	1	1	1	1	1	1	1	1	1	1	1	1	1	1	1	1	1	1
bcp	Peroxiredoxin Bcp	Salmonella	bcp	SCO1/SenC	1954	1	1	1	1	1	1	1	1	1	1	1	1	1	1	1	1	1	1	1	1	1	1	1	1	1	1	1	1	1	1	1	1	1	1	1	1	1	1	1	1	1	1	1	1
bcsB	Cyclic di-GMP-binding protein	Salmonella	bcsB	Binds the cellulose synthase activator	1954	1	1	1	1	1	1	1	1	1	1	1	1	1	1	1	1	1	1	1	1	1	1	1	1	1	1	1	1	1	1	1	1	1	1	1	1	1	1	1	1	1	1	1	1
bcsC	Cellulose synthase operon protein C	Salmonella	bcsC	TPR repeat	1954	1	1	1	1	1	1	1	1	1	1	1	1	1	1	1	1	1	1	1	1	1	1	1	1	1	1	1	1	1	1	1	1	1	1	1	1	1	1	1	1	1	1	1	1
bcsE	Cyclic di-GMP binding protein BcsE	Salmonella	bcsE	GGDEF I-site like or GIL domain	1954	1	1	1	1	1	1	1	1	1	1	1	1	1	1	1	1	1	1	1	1	1	1	1	1	1	1	1	1	1	1	1	1	1	1	1	1	1	1	1	1	1	1	1	1
bcsZ	Endoglucanase	Salmonella	bcsZ	Belongs to the glycosyl hydrolase 8 (cellulase D) family	1954	1	1	1	1	1	1	1	1	1	1	1	1	1	1	1	1	1	1	1	1	1	1	1	1	1	1	1	1	1	1	1	1	1	1	1	1	1	1	1	1	1	1	1	1
betB	NAD/NADP-dependent betaine aldehyde dehydrogenase	Salmonella	hpaE	Aldehyde dehydrogenase family	1954	1	1	1	1	1	1	1	1	1	1	1	1	1	1	1	1	1	1	1	1	1	1	1	1	1	1	1	1	1	1	1	1	1	1	1	1	1	1	1	1	1	1	1	1
bfr	Bacterioferritin	Salmonella	bfr	Iron-storage protein	1954	1	1	1	1	1	1	1	1	1	1	1	1	1	1	1	1	1	1	1	1	1	1	1	1	1	1	1	1	1	1	1	1	1	1	1	1	1	1	1	1	1	1	1	1
bglA	6-phospho-beta-glucosidase BglA	Salmonella	bglA	Glycosyl hydrolase family 1	1954	1	1	1	1	1	1	1	1	1	1	1	1	1	1	1	1	1	1	1	1	1	1	1	1	1	1	1	1	1	1	1	1	1	1	1	1	1	1	1	1	1	1	1	1
bglK	Beta-glucoside kinase	Salmonella		ROK family	1954	1	1	1	1	1	1	1	1	1	1	1	1	1	1	1	1	1	1	1	1	1	1	1	1	1	1	1	1	1	1	1	1	1	1	1	1	1	1	1	1	1	1	1	1
bhsA_2	hypothetical protein	Salmonella	yhcN	Protein of unknown function (DUF1471)	1954	1	1	1	1	1	1	1	1	1	1	1	1	1	1	1	1	1	1	1	1	1	1	1	1	1	1	1	1	1	1	1	1	1	1	1	1	1	1	1	1	1	1	1	1
bioB	Biotin synthase	Salmonella	bioB	Catalyzes the conversion of dethiobiotin (DTB) to biotin by the insertion of a sulfur atom into dethiobiotin via a radical- based mechanism	1954	1	1	1	1	1	1	1	1	1	1	1	1	1	1	1	1	1	1	1	1	1	1	1	1	1	1	1	1	1	1	1	1	1	1	1	1	1	1	1	1	1	1	1	1
bioC	Malonyl-[acyl-carrier protein] O-methyltransferase	Salmonella	bioC	Converts the free carboxyl group of a malonyl-thioester to its methyl ester by transfer of a methyl group from S-adenosyl- L-methionine (SAM). It allows to synthesize pimeloyl-ACP via the fatty acid synthetic pathway	1954	1	1	1	1	1	1	1	1	1	1	1	1	1	1	1	1	1	1	1	1	1	1	1	1	1	1	1	1	1	1	1	1	1	1	1	1	1	1	1	1	1	1	1	1
bioH	Pimeloyl-[acyl-carrier protein] methyl ester esterase	Salmonella	bioH	The physiological role of BioH is to remove the methyl group introduced by BioC when the pimeloyl moiety is complete. It allows to synthesize pimeloyl-ACP via the fatty acid synthetic pathway through the hydrolysis of the ester bonds of pimeloyl-ACP esters	1954	1	1	1	1	1	1	1	1	1	1	1	1	1	1	1	1	1	1	1	1	1	1	1	1	1	1	1	1	1	1	1	1	1	1	1	1	1	1	1	1	1	1	1	1
birA	Bifunctional ligase/repressor BirA	Salmonella	birA	Acts both as a biotin-- acetyl-CoA-carboxylase ligase and a biotin-operon repressor. In the presence of ATP	1954	1	1	1	1	1	1	1	1	1	1	1	1	1	1	1	1	1	1	1	1	1	1	1	1	1	1	1	1	1	1	1	1	1	1	1	1	1	1	1	1	1	1	1	1
bisC	Biotin sulfoxide reductase	Salmonella	bisC	Molydopterin dinucleotide binding domain	1954	1	1	1	1	1	1	1	1	1	1	1	1	1	1	1	1	1	1	1	1	1	1	1	1	1	1	1	1	1	1	1	1	1	1	1	1	1	1	1	1	1	1	1	1
blc	Outer membrane lipoprotein Blc	Salmonella	blc	Lipocalin-like domain	1954	1	1	1	1	1	1	1	1	1	1	1	1	1	1	1	1	1	1	1	1	1	1	1	1	1	1	1	1	1	1	1	1	1	1	1	1	1	1	1	1	1	1	1	1
bolA	DNA-binding transcriptional regulator BolA	Salmonella	bolA	BolA-like protein	1954	1	1	1	1	1	1	1	1	1	1	1	1	1	1	1	1	1	1	1	1	1	1	1	1	1	1	1	1	1	1	1	1	1	1	1	1	1	1	1	1	1	1	1	1
brnQ	Branched-chain amino acid transport system 2 carrier protein	Salmonella	brnQ	Component of the transport system for branched-chain amino acids	1954	1	1	1	1	1	1	1	1	1	1	1	1	1	1	1	1	1	1	1	1	1	1	1	1	1	1	1	1	1	1	1	1	1	1	1	1	1	1	1	1	1	1	1	1
bssS	Biofilm regulator BssS	Salmonella	bssS	BssS protein family	1954	1	1	1	1	1	1	1	1	1	1	1	1	1	1	1	1	1	1	1	1	1	1	1	1	1	1	1	1	1	1	1	1	1	1	1	1	1	1	1	1	1	1	1	1
btsR	Transcriptional regulatory protein BtsR	Salmonella	yehT	LytTr DNA-binding domain	1954	1	1	1	1	1	1	1	1	1	1	1	1	1	1	1	1	1	1	1	1	1	1	1	1	1	1	1	1	1	1	1	1	1	1	1	1	1	1	1	1	1	1	1	1
btuC	Vitamin B12 import system permease protein BtuC	Salmonella	btuC	Part of the ABC transporter complex BtuCDF involved in vitamin B12 import. Involved in the translocation of the substrate across the membrane	1954	1	1	1	1	1	1	1	1	1	1	1	1	1	1	1	1	1	1	1	1	1	1	1	1	1	1	1	1	1	1	1	1	1	1	1	1	1	1	1	1	1	1	1	1
btuD_1	Vitamin B12 import ATP-binding protein BtuD	Salmonella	oppD	ABC transporter	1954	1	1	1	1	1	1	1	1	1	1	1	1	1	1	1	1	1	1	1	1	1	1	1	1	1	1	1	1	1	1	1	1	1	1	1	1	1	1	1	1	1	1	1	1
btuD_3	Vitamin B12 import ATP-binding protein BtuD	Salmonella	oppF	Oligopeptide/dipeptide transporter	1954	1	1	1	1	1	1	1	1	1	1	1	1	1	1	1	1	1	1	1	1	1	1	1	1	1	1	1	1	1	1	1	1	1	1	1	1	1	1	1	1	1	1	1	1
btuD_4	Vitamin B12 import ATP-binding protein BtuD	Salmonella		ABC transporter transmembrane region	1954	1	1	1	1	1	1	1	1	1	1	1	1	1	1	1	1	1	1	1	1	1	1	1	1	1	1	1	1	1	1	1	1	1	1	1	1	1	1	1	1	1	1	1	1
btuD_5	Vitamin B12 import ATP-binding protein BtuD	Salmonella	modC	Part of the ABC transporter complex ModABC involved in molybdenum import. Responsible for energy coupling to the transport system	1954	1	1	1	1	1	1	1	1	1	1	1	1	1	1	1	1	1	1	1	1	1	1	1	1	1	1	1	1	1	1	1	1	1	1	1	1	1	1	1	1	1	1	1	1
btuE	Thioredoxin/glutathione peroxidase BtuE	Salmonella	btuE	Non-specific peroxidase that can use thioredoxin or glutathione as a reducing agent	1954	1	1	1	1	1	1	1	1	1	1	1	1	1	1	1	1	1	1	1	1	1	1	1	1	1	1	1	1	1	1	1	1	1	1	1	1	1	1	1	1	1	1	1	1
btuR	Corrinoid adenosyltransferase	Salmonella	cobO	Required for both de novo synthesis of the corrin ring for the assimilation of exogenous corrinoids. Participates in the adenosylation of a variety of incomplete and complete corrinoids	1954	1	1	1	1	1	1	1	1	1	1	1	1	1	1	1	1	1	1	1	1	1	1	1	1	1	1	1	1	1	1	1	1	1	1	1	1	1	1	1	1	1	1	1	1
bvgA	Virulence factors putative positive transcription regulator BvgA	Salmonella	fimZ	helix_turn_helix	1954	1	1	1	1	1	1	1	1	1	1	1	1	1	1	1	1	1	1	1	1	1	1	1	1	1	1	1	1	1	1	1	1	1	1	1	1	1	1	1	1	1	1	1	1
cadA	Inducible lysine decarboxylase	Salmonella	cadA	Orn/Lys/Arg decarboxylase	1954	1	1	1	1	1	1	1	1	1	1	1	1	1	1	1	1	1	1	1	1	1	1	1	1	1	1	1	1	1	1	1	1	1	1	1	1	1	1	1	1	1	1	1	1
cadB	putative cadaverine/lysine antiporter	Salmonella	cadB	Amino acid permease	1954	1	1	1	1	1	1	1	1	1	1	1	1	1	1	1	1	1	1	1	1	1	1	1	1	1	1	1	1	1	1	1	1	1	1	1	1	1	1	1	1	1	1	1	1
caiA_2	Crotonobetainyl-CoA reductase	Salmonella	caiA	Catalyzes the reduction of crotonobetainyl-CoA to gamma- butyrobetainyl-CoA	1954	1	1	1	1	1	1	1	1	1	1	1	1	1	1	1	1	1	1	1	1	1	1	1	1	1	1	1	1	1	1	1	1	1	1	1	1	1	1	1	1	1	1	1	1
caiB	L-carnitine CoA-transferase	Salmonella	caiB	Catalyzes the reversible transfer of the CoA moiety from gamma-butyrobetainyl-CoA to L-carnitine to generate L-carnitinyl- CoA and gamma-butyrobetaine. Is also able to catalyze the reversible transfer of the CoA moiety from gamma-butyrobetainyl- CoA or L-carnitinyl-CoA to crotonobetaine to generate crotonobetainyl-CoA	1954	1	1	1	1	1	1	1	1	1	1	1	1	1	1	1	1	1	1	1	1	1	1	1	1	1	1	1	1	1	1	1	1	1	1	1	1	1	1	1	1	1	1	1	1
caiC	Crotonobetaine/carnitine--CoA ligase	Salmonella	caiC	Could catalyze the transfer of CoA to carnitine	1954	1	1	1	1	1	1	1	1	1	1	1	1	1	1	1	1	1	1	1	1	1	1	1	1	1	1	1	1	1	1	1	1	1	1	1	1	1	1	1	1	1	1	1	1
can	Carbonic anhydrase 2	Salmonella	can	Reversible hydration of carbon dioxide	1954	1	1	1	1	1	1	1	1	1	1	1	1	1	1	1	1	1	1	1	1	1	1	1	1	1	1	1	1	1	1	1	1	1	1	1	1	1	1	1	1	1	1	1	1
cbiK	Sirohydrochlorin cobaltochelatase	Gammaproteobacteria	cbiK	Catalyzes the insertion of Co(2 ) into sirohydrochlorin	1954	1	1	1	1	1	1	1	1	1	1	1	1	1	1	1	1	1	1	1	1	1	1	1	1	1	1	1	1	1	1	1	1	1	1	1	1	1	1	1	1	1	1	1	1
cbiL	Cobalt-precorrin-2 C(20)-methyltransferase	Salmonella	cobI	Tetrapyrrole (Corrin/Porphyrin) Methylases	1954	1	1	1	1	1	1	1	1	1	1	1	1	1	1	1	1	1	1	1	1	1	1	1	1	1	1	1	1	1	1	1	1	1	1	1	1	1	1	1	1	1	1	1	1
cbiM	Cobalt transport protein CbiM	Gammaproteobacteria	cbiM	Part of the energy-coupling factor (ECF) transporter complex CbiMNOQ involved in cobalt import	1954	1	1	1	1	1	1	1	1	1	1	1	1	1	1	1	1	1	1	1	1	1	1	1	1	1	1	1	1	1	1	1	1	1	1	1	1	1	1	1	1	1	1	1	1
cbiN	Cobalt transport protein CbiN	Salmonella	cbiN	Part of the energy-coupling factor (ECF) transporter complex CbiMNOQ involved in cobalt import	1954	1	1	1	1	1	1	1	1	1	1	1	1	1	1	1	1	1	1	1	1	1	1	1	1	1	1	1	1	1	1	1	1	1	1	1	1	1	1	1	1	1	1	1	1
cbiQ	Cobalt transport protein CbiQ	Salmonella	cbiQ	Cobalt transport protein	1954	1	1	1	1	1	1	1	1	1	1	1	1	1	1	1	1	1	1	1	1	1	1	1	1	1	1	1	1	1	1	1	1	1	1	1	1	1	1	1	1	1	1	1	1
cbpA	Curved DNA-binding protein	Salmonella	cbpA	displays overlapping activities with DnaJ	1954	1	1	1	1	1	1	1	1	1	1	1	1	1	1	1	1	1	1	1	1	1	1	1	1	1	1	1	1	1	1	1	1	1	1	1	1	1	1	1	1	1	1	1	1
cbpM	Chaperone modulatory protein CbpM	Salmonella	cbpM	Interacts with CbpA and inhibits both the DnaJ-like co- chaperone activity and the DNA binding activity of CbpA. Together with CbpA	1954	1	1	1	1	1	1	1	1	1	1	1	1	1	1	1	1	1	1	1	1	1	1	1	1	1	1	1	1	1	1	1	1	1	1	1	1	1	1	1	1	1	1	1	1
cdh	CDP-diacylglycerol pyrophosphatase	Salmonella	cdh	CDP-diacylglycerol pyrophosphatase	1954	1	1	1	1	1	1	1	1	1	1	1	1	1	1	1	1	1	1	1	1	1	1	1	1	1	1	1	1	1	1	1	1	1	1	1	1	1	1	1	1	1	1	1	1
cdsA	Phosphatidate cytidylyltransferase	Salmonella	cdsA	Cytidylyltransferase family	1954	1	1	1	1	1	1	1	1	1	1	1	1	1	1	1	1	1	1	1	1	1	1	1	1	1	1	1	1	1	1	1	1	1	1	1	1	1	1	1	1	1	1	1	1
cecR	HTH-type transcriptional dual regulator CecR	Salmonella	ybiH	Domain of unknown function (DUF1956)	1954	1	1	1	1	1	1	1	1	1	1	1	1	1	1	1	1	1	1	1	1	1	1	1	1	1	1	1	1	1	1	1	1	1	1	1	1	1	1	1	1	1	1	1	1
cfxP	Phosphoribulokinase plasmid	Salmonella	prkB	Phosphoribulokinase / Uridine kinase family	1954	1	1	1	1	1	1	1	1	1	1	1	1	1	1	1	1	1	1	1	1	1	1	1	1	1	1	1	1	1	1	1	1	1	1	1	1	1	1	1	1	1	1	1	1
chaA	Sodium-potassium/proton antiporter ChaA	Salmonella	chaA	Sodium/calcium exchanger protein	1954	1	1	1	1	1	1	1	1	1	1	1	1	1	1	1	1	1	1	1	1	1	1	1	1	1	1	1	1	1	1	1	1	1	1	1	1	1	1	1	1	1	1	1	1
chbA	PTS system NN'-diacetylchitobiose-specific EIIA component	Salmonella	celC	PTS system	1954	1	1	1	1	1	1	1	1	1	1	1	1	1	1	1	1	1	1	1	1	1	1	1	1	1	1	1	1	1	1	1	1	1	1	1	1	1	1	1	1	1	1	1	1
chbB	PTS system NN'-diacetylchitobiose-specific EIIB component	Salmonella	chbB	PTS system	1954	1	1	1	1	1	1	1	1	1	1	1	1	1	1	1	1	1	1	1	1	1	1	1	1	1	1	1	1	1	1	1	1	1	1	1	1	1	1	1	1	1	1	1	1
chbF	6-phospho-beta-glucosidase	Salmonella	chbF	Family 4 glycosyl hydrolase	1954	1	1	1	1	1	1	1	1	1	1	1	1	1	1	1	1	1	1	1	1	1	1	1	1	1	1	1	1	1	1	1	1	1	1	1	1	1	1	1	1	1	1	1	1
chbG	Chitooligosaccharide deacetylase ChbG	Salmonella	chbG	Involved in the degradation of chitin. ChbG is essential for growth on the acetylated chitooligosaccharides chitobiose and chitotriose but is dispensable for growth on cellobiose and chitosan dimer	1954	1	1	1	1	1	1	1	1	1	1	1	1	1	1	1	1	1	1	1	1	1	1	1	1	1	1	1	1	1	1	1	1	1	1	1	1	1	1	1	1	1	1	1	1
chbR	HTH-type transcriptional regulator ChbR	Salmonella	chbR	AraC-like ligand binding domain	1954	1	1	1	1	1	1	1	1	1	1	1	1	1	1	1	1	1	1	1	1	1	1	1	1	1	1	1	1	1	1	1	1	1	1	1	1	1	1	1	1	1	1	1	1
cheA	Chemotaxis protein CheA	Salmonella	cheA	Signal transducing histidine kinase	1954	1	1	1	1	1	1	1	1	1	1	1	1	1	1	1	1	1	1	1	1	1	1	1	1	1	1	1	1	1	1	1	1	1	1	1	1	1	1	1	1	1	1	1	1
cheB	Protein-glutamate methylesterase/protein-glutamine glutaminase	Salmonella	cheB	catalyzes the demethylation of specific methylglutamate residues introduced into the chemoreceptors (methyl-accepting chemotaxis proteins) by CheR	1954	1	1	1	1	1	1	1	1	1	1	1	1	1	1	1	1	1	1	1	1	1	1	1	1	1	1	1	1	1	1	1	1	1	1	1	1	1	1	1	1	1	1	1	1
cheR	Chemotaxis protein methyltransferase	Salmonella	cheR	Methylation of the membrane-bound methyl-accepting chemotaxis proteins (MCP) to form gamma-glutamyl methyl ester residues in MCP	1954	1	1	1	1	1	1	1	1	1	1	1	1	1	1	1	1	1	1	1	1	1	1	1	1	1	1	1	1	1	1	1	1	1	1	1	1	1	1	1	1	1	1	1	1
cheV	Chemotaxis protein CheV	Salmonella	cheV	CheW-like domain	1954	1	1	1	1	1	1	1	1	1	1	1	1	1	1	1	1	1	1	1	1	1	1	1	1	1	1	1	1	1	1	1	1	1	1	1	1	1	1	1	1	1	1	1	1
cheY	Chemotaxis protein CheY	Salmonella		Response regulator receiver domain	1954	1	1	1	1	1	1	1	1	1	1	1	1	1	1	1	1	1	1	1	1	1	1	1	1	1	1	1	1	1	1	1	1	1	1	1	1	1	1	1	1	1	1	1	1
cheZ	Protein phosphatase CheZ	Salmonella	cheZ	Plays an important role in bacterial chemotaxis signal transduction pathway by accelerating the dephosphorylation of phosphorylated CheY (CheY-P)	1954	1	1	1	1	1	1	1	1	1	1	1	1	1	1	1	1	1	1	1	1	1	1	1	1	1	1	1	1	1	1	1	1	1	1	1	1	1	1	1	1	1	1	1	1
chiP	Chitoporin	Salmonella	chiP	outer membrane porin	1954	1	1	1	1	1	1	1	1	1	1	1	1	1	1	1	1	1	1	1	1	1	1	1	1	1	1	1	1	1	1	1	1	1	1	1	1	1	1	1	1	1	1	1	1
chiQ	putative lipoprotein ChiQ	Salmonella	ybfN	YbfN-like lipoprotein	1954	1	1	1	1	1	1	1	1	1	1	1	1	1	1	1	1	1	1	1	1	1	1	1	1	1	1	1	1	1	1	1	1	1	1	1	1	1	1	1	1	1	1	1	1
chrR	Quinone reductase	Salmonella	yieF	NADPH-dependent FMN reductase	1954	1	1	1	1	1	1	1	1	1	1	1	1	1	1	1	1	1	1	1	1	1	1	1	1	1	1	1	1	1	1	1	1	1	1	1	1	1	1	1	1	1	1	1	1
chuR_3	Anaerobic sulfatase-maturating enzyme	Salmonella		Iron-sulfur cluster-binding domain	1954	1	1	1	1	1	1	1	1	1	1	1	1	1	1	1	1	1	1	1	1	1	1	1	1	1	1	1	1	1	1	1	1	1	1	1	1	1	1	1	1	1	1	1	1
cidA	Holin-like protein CidA	Salmonella	cidA	LrgA family	1954	1	1	1	1	1	1	1	1	1	1	1	1	1	1	1	1	1	1	1	1	1	1	1	1	1	1	1	1	1	1	1	1	1	1	1	1	1	1	1	1	1	1	1	1
citB	Transcriptional regulatory protein CitB	Salmonella	dpiA	Transcriptional regulator	1954	1	1	1	1	1	1	1	1	1	1	1	1	1	1	1	1	1	1	1	1	1	1	1	1	1	1	1	1	1	1	1	1	1	1	1	1	1	1	1	1	1	1	1	1
citC_2	[Citrate [pro-3S]-lyase] ligase	Salmonella	citC	Acetylation of prosthetic group (2-(5''-phosphoribosyl)- 3'-dephosphocoenzyme-A) of the gamma subunit of citrate lyase	1954	1	1	1	1	1	1	1	1	1	1	1	1	1	1	1	1	1	1	1	1	1	1	1	1	1	1	1	1	1	1	1	1	1	1	1	1	1	1	1	1	1	1	1	1
citD_2	Citrate lyase acyl carrier protein	Salmonella	citD	Covalent carrier of the coenzyme of citrate lyase	1954	1	1	1	1	1	1	1	1	1	1	1	1	1	1	1	1	1	1	1	1	1	1	1	1	1	1	1	1	1	1	1	1	1	1	1	1	1	1	1	1	1	1	1	1
citE_1	Citrate lyase subunit beta	Salmonella	citE	C-C_Bond_Lyase of the TIM-Barrel fold	1954	1	1	1	1	1	1	1	1	1	1	1	1	1	1	1	1	1	1	1	1	1	1	1	1	1	1	1	1	1	1	1	1	1	1	1	1	1	1	1	1	1	1	1	1
citE_2	Citrate lyase subunit beta	Salmonella	citE	C-C_Bond_Lyase of the TIM-Barrel fold	1954	1	1	1	1	1	1	1	1	1	1	1	1	1	1	1	1	1	1	1	1	1	1	1	1	1	1	1	1	1	1	1	1	1	1	1	1	1	1	1	1	1	1	1	1
citF_1	Citrate lyase alpha chain	Salmonella	citF	Citrate lyase	1954	1	1	1	1	1	1	1	1	1	1	1	1	1	1	1	1	1	1	1	1	1	1	1	1	1	1	1	1	1	1	1	1	1	1	1	1	1	1	1	1	1	1	1	1
citF_2	Citrate lyase alpha chain	Salmonella	citF	Citrate lyase	1954	1	1	1	1	1	1	1	1	1	1	1	1	1	1	1	1	1	1	1	1	1	1	1	1	1	1	1	1	1	1	1	1	1	1	1	1	1	1	1	1	1	1	1	1
citG_1	2-(5''-triphosphoribosyl)-3'-dephosphocoenzyme-A synthase	Gammaproteobacteria	mdcB	triphosphoribosyl-dephospho-CoA synthase activity	1954	1	1	1	1	1	1	1	1	1	1	1	1	1	1	1	1	1	1	1	1	1	1	1	1	1	1	1	1	1	1	1	1	1	1	1	1	1	1	1	1	1	1	1	1
citG_2	2-(5''-triphosphoribosyl)-3'-dephosphocoenzyme-A synthase	Salmonella	citG	ATP:dephospho-CoA triphosphoribosyl transferase	1954	1	1	1	1	1	1	1	1	1	1	1	1	1	1	1	1	1	1	1	1	1	1	1	1	1	1	1	1	1	1	1	1	1	1	1	1	1	1	1	1	1	1	1	1
citX_1	Apo-citrate lyase phosphoribosyl-dephospho-CoA transferase	Salmonella	citX	Apo-citrate lyase phosphoribosyl-dephospho-CoA transferase	1954	1	1	1	1	1	1	1	1	1	1	1	1	1	1	1	1	1	1	1	1	1	1	1	1	1	1	1	1	1	1	1	1	1	1	1	1	1	1	1	1	1	1	1	1
clpA	ATP-dependent Clp protease ATP-binding subunit ClpA	Salmonella	clpA	Bacterial TniB protein	1954	1	1	1	1	1	1	1	1	1	1	1	1	1	1	1	1	1	1	1	1	1	1	1	1	1	1	1	1	1	1	1	1	1	1	1	1	1	1	1	1	1	1	1	1
clpB	Chaperone protein ClpB	Salmonella	clpB	Part of a stress-induced multi-chaperone system	1954	1	1	1	1	1	1	1	1	1	1	1	1	1	1	1	1	1	1	1	1	1	1	1	1	1	1	1	1	1	1	1	1	1	1	1	1	1	1	1	1	1	1	1	1
clpP	ATP-dependent Clp protease proteolytic subunit	Salmonella	clpP	Cleaves peptides in various proteins in a process that requires ATP hydrolysis. Has a chymotrypsin-like activity. Plays a major role in the degradation of misfolded proteins	1954	1	1	1	1	1	1	1	1	1	1	1	1	1	1	1	1	1	1	1	1	1	1	1	1	1	1	1	1	1	1	1	1	1	1	1	1	1	1	1	1	1	1	1	1
clpS	ATP-dependent Clp protease adapter protein ClpS	Salmonella	clpS	Involved in the modulation of the specificity of the ClpAP-mediated ATP-dependent protein degradation	1954	1	1	1	1	1	1	1	1	1	1	1	1	1	1	1	1	1	1	1	1	1	1	1	1	1	1	1	1	1	1	1	1	1	1	1	1	1	1	1	1	1	1	1	1
clsA	Cardiolipin synthase A	Salmonella	cls	Catalyzes the reversible phosphatidyl group transfer from one phosphatidylglycerol molecule to another to form cardiolipin (CL) (diphosphatidylglycerol) and glycerol	1954	1	1	1	1	1	1	1	1	1	1	1	1	1	1	1	1	1	1	1	1	1	1	1	1	1	1	1	1	1	1	1	1	1	1	1	1	1	1	1	1	1	1	1	1
clsB	Cardiolipin synthase B	Salmonella	clsB	Catalyzes the phosphatidyl group transfer from one phosphatidylglycerol molecule to another to form cardiolipin (CL) (diphosphatidylglycerol) and glycerol	1954	1	1	1	1	1	1	1	1	1	1	1	1	1	1	1	1	1	1	1	1	1	1	1	1	1	1	1	1	1	1	1	1	1	1	1	1	1	1	1	1	1	1	1	1
cmk	Cytidylate kinase	Salmonella	cmk	Cytidylate kinase-like family	1954	1	1	1	1	1	1	1	1	1	1	1	1	1	1	1	1	1	1	1	1	1	1	1	1	1	1	1	1	1	1	1	1	1	1	1	1	1	1	1	1	1	1	1	1
cmoA	Carboxy-S-adenosyl-L-methionine synthase	Salmonella	cmoA	Catalyzes the conversion of S-adenosyl-L-methionine (SAM) to carboxy-S-adenosyl-L-methionine (Cx-SAM)	1954	1	1	1	1	1	1	1	1	1	1	1	1	1	1	1	1	1	1	1	1	1	1	1	1	1	1	1	1	1	1	1	1	1	1	1	1	1	1	1	1	1	1	1	1
cmoB	tRNA U34 carboxymethyltransferase	Salmonella	cmoB	Catalyzes carboxymethyl transfer from carboxy-S- adenosyl-L-methionine (Cx-SAM) to 5-hydroxyuridine (ho5U) to form 5-carboxymethoxyuridine (cmo5U) at position 34 in tRNAs	1954	1	1	1	1	1	1	1	1	1	1	1	1	1	1	1	1	1	1	1	1	1	1	1	1	1	1	1	1	1	1	1	1	1	1	1	1	1	1	1	1	1	1	1	1
cmoM	tRNA 5-carboxymethoxyuridine methyltransferase	Salmonella	cmoM	Catalyzes the methylation of 5-carboxymethoxyuridine (cmo5U) to form 5-methoxycarbonylmethoxyuridine (mcmo5U) at position 34 in tRNAs	1954	1	1	1	1	1	1	1	1	1	1	1	1	1	1	1	1	1	1	1	1	1	1	1	1	1	1	1	1	1	1	1	1	1	1	1	1	1	1	1	1	1	1	1	1
cmpR	HTH-type transcriptional activator CmpR	Salmonella	yeiE	LysR substrate binding domain	1954	1	1	1	1	1	1	1	1	1	1	1	1	1	1	1	1	1	1	1	1	1	1	1	1	1	1	1	1	1	1	1	1	1	1	1	1	1	1	1	1	1	1	1	1
cntE	Staphylopine export protein	Salmonella		MFS_1 like family	1954	1	1	1	1	1	1	1	1	1	1	1	1	1	1	1	1	1	1	1	1	1	1	1	1	1	1	1	1	1	1	1	1	1	1	1	1	1	1	1	1	1	1	1	1
coaA	Pantothenate kinase	Salmonella	coaA	Phosphoribulokinase / Uridine kinase family	1954	1	1	1	1	1	1	1	1	1	1	1	1	1	1	1	1	1	1	1	1	1	1	1	1	1	1	1	1	1	1	1	1	1	1	1	1	1	1	1	1	1	1	1	1
coaE	Dephospho-CoA kinase	Salmonella	coaE	Catalyzes the phosphorylation of the 3'-hydroxyl group of dephosphocoenzyme A to form coenzyme A	1954	1	1	1	1	1	1	1	1	1	1	1	1	1	1	1	1	1	1	1	1	1	1	1	1	1	1	1	1	1	1	1	1	1	1	1	1	1	1	1	1	1	1	1	1
cobC	Adenosylcobalamin/alpha-ribazole phosphatase	Salmonella	cobC	Belongs to the phosphoglycerate mutase family	1954	1	1	1	1	1	1	1	1	1	1	1	1	1	1	1	1	1	1	1	1	1	1	1	1	1	1	1	1	1	1	1	1	1	1	1	1	1	1	1	1	1	1	1	1
cobD_1	Threonine-phosphate decarboxylase	Salmonella	cobD	O-2-phosphate	1954	1	1	1	1	1	1	1	1	1	1	1	1	1	1	1	1	1	1	1	1	1	1	1	1	1	1	1	1	1	1	1	1	1	1	1	1	1	1	1	1	1	1	1	1
cobT	Nicotinate-nucleotide--dimethylbenzimidazole phosphoribosyltransferase	Salmonella	cobT	Catalyzes the synthesis of alpha-ribazole-5'-phosphate from nicotinate mononucleotide (NAMN) and 5	1954	1	1	1	1	1	1	1	1	1	1	1	1	1	1	1	1	1	1	1	1	1	1	1	1	1	1	1	1	1	1	1	1	1	1	1	1	1	1	1	1	1	1	1	1
codA	Cytosine deaminase	Salmonella	codA	Amidohydrolase family	1954	1	1	1	1	1	1	1	1	1	1	1	1	1	1	1	1	1	1	1	1	1	1	1	1	1	1	1	1	1	1	1	1	1	1	1	1	1	1	1	1	1	1	1	1
comM	Competence protein ComM	Salmonella	comM	Magnesium chelatase	1954	1	1	1	1	1	1	1	1	1	1	1	1	1	1	1	1	1	1	1	1	1	1	1	1	1	1	1	1	1	1	1	1	1	1	1	1	1	1	1	1	1	1	1	1
corA	Magnesium transport protein CorA	Salmonella	corA	Mediates influx of magnesium ions	1954	1	1	1	1	1	1	1	1	1	1	1	1	1	1	1	1	1	1	1	1	1	1	1	1	1	1	1	1	1	1	1	1	1	1	1	1	1	1	1	1	1	1	1	1
corC	Magnesium and cobalt efflux protein CorC	Salmonella	corC	in the transport of magnesium and cobalt ions	1954	1	1	1	1	1	1	1	1	1	1	1	1	1	1	1	1	1	1	1	1	1	1	1	1	1	1	1	1	1	1	1	1	1	1	1	1	1	1	1	1	1	1	1	1
cpdA	3'5'-cyclic adenosine monophosphate phosphodiesterase CpdA	Salmonella	cpdA	Hydrolyzes cAMP to 5'-AMP. Plays an important regulatory role in modulating the intracellular concentration of cAMP	1954	1	1	1	1	1	1	1	1	1	1	1	1	1	1	1	1	1	1	1	1	1	1	1	1	1	1	1	1	1	1	1	1	1	1	1	1	1	1	1	1	1	1	1	1
cpdB	2'3'-cyclic-nucleotide 2'-phosphodiesterase/3'-nucleotidase	Salmonella	cpdB	5'-nucleotidase	1954	1	1	1	1	1	1	1	1	1	1	1	1	1	1	1	1	1	1	1	1	1	1	1	1	1	1	1	1	1	1	1	1	1	1	1	1	1	1	1	1	1	1	1	1
cpoB	Cell division coordinator CpoB	Salmonella	cpoB	Mediates coordination of peptidoglycan synthesis and outer membrane constriction during cell division	1954	1	1	1	1	1	1	1	1	1	1	1	1	1	1	1	1	1	1	1	1	1	1	1	1	1	1	1	1	1	1	1	1	1	1	1	1	1	1	1	1	1	1	1	1
cptA	Phosphoethanolamine transferase CptA	Salmonella	cptA	Sulfatase	1954	1	1	1	1	1	1	1	1	1	1	1	1	1	1	1	1	1	1	1	1	1	1	1	1	1	1	1	1	1	1	1	1	1	1	1	1	1	1	1	1	1	1	1	1
cpxP	Periplasmic protein CpxP	Salmonella	cpxP	LTXXQ motif family protein	1954	1	1	1	1	1	1	1	1	1	1	1	1	1	1	1	1	1	1	1	1	1	1	1	1	1	1	1	1	1	1	1	1	1	1	1	1	1	1	1	1	1	1	1	1
cpxR	Transcriptional regulatory protein CpxR	Citrobacter		Transcriptional regulatory protein	1954	1	1	1	1	1	1	1	1	1	1	1	1	1	1	1	1	1	1	1	1	1	1	1	1	1	1	1	1	1	1	1	1	1	1	1	1	1	1	1	1	1	1	1	1
creC	Sensor protein CreC	Salmonella		HAMP (Histidine kinases	1954	1	1	1	1	1	1	1	1	1	1	1	1	1	1	1	1	1	1	1	1	1	1	1	1	1	1	1	1	1	1	1	1	1	1	1	1	1	1	1	1	1	1	1	1
creD	Inner membrane protein CreD	Salmonella	creD	Inner membrane protein CreD	1954	1	1	1	1	1	1	1	1	1	1	1	1	1	1	1	1	1	1	1	1	1	1	1	1	1	1	1	1	1	1	1	1	1	1	1	1	1	1	1	1	1	1	1	1
crp	cAMP-activated global transcriptional regulator CRP	Gammaproteobacteria	crp	COG0664 cAMP-binding proteins - catabolite gene activator and regulatory subunit of cAMP-dependent protein kinases	1954	1	1	1	1	1	1	1	1	1	1	1	1	1	1	1	1	1	1	1	1	1	1	1	1	1	1	1	1	1	1	1	1	1	1	1	1	1	1	1	1	1	1	1	1
crr	PTS system glucose-specific EIIA component	Gammaproteobacteria	crr	pts system	1954	1	1	1	1	1	1	1	1	1	1	1	1	1	1	1	1	1	1	1	1	1	1	1	1	1	1	1	1	1	1	1	1	1	1	1	1	1	1	1	1	1	1	1	1
csdA	Cysteine desulfurase CsdA	Salmonella	csdA	Aminotransferase class-V	1954	1	1	1	1	1	1	1	1	1	1	1	1	1	1	1	1	1	1	1	1	1	1	1	1	1	1	1	1	1	1	1	1	1	1	1	1	1	1	1	1	1	1	1	1
csdE	Sulfur acceptor protein CsdE	Salmonella	csdE	Fe-S metabolism associated domain	1954	1	1	1	1	1	1	1	1	1	1	1	1	1	1	1	1	1	1	1	1	1	1	1	1	1	1	1	1	1	1	1	1	1	1	1	1	1	1	1	1	1	1	1	1
csgA	Major curlin subunit	Salmonella	csgA	Curlin associated repeat	1954	1	1	1	1	1	1	1	1	1	1	1	1	1	1	1	1	1	1	1	1	1	1	1	1	1	1	1	1	1	1	1	1	1	1	1	1	1	1	1	1	1	1	1	1
csgB	Minor curlin subunit	Salmonella	csgB	Curlin associated repeat	1954	1	1	1	1	1	1	1	1	1	1	1	1	1	1	1	1	1	1	1	1	1	1	1	1	1	1	1	1	1	1	1	1	1	1	1	1	1	1	1	1	1	1	1	1
csgC	Curli assembly protein CsgC	Salmonella	csgC	Thin aggregative fimbriae synthesis protein	1954	1	1	1	1	1	1	1	1	1	1	1	1	1	1	1	1	1	1	1	1	1	1	1	1	1	1	1	1	1	1	1	1	1	1	1	1	1	1	1	1	1	1	1	1
csgE	Curli production assembly/transport component CsgE	Salmonella	csgE	Curli assembly protein CsgE	1954	1	1	1	1	1	1	1	1	1	1	1	1	1	1	1	1	1	1	1	1	1	1	1	1	1	1	1	1	1	1	1	1	1	1	1	1	1	1	1	1	1	1	1	1
csgF	Curli production assembly/transport component CsgF	Salmonella	csgF	Type VIII secretion system (T8SS)	1954	1	1	1	1	1	1	1	1	1	1	1	1	1	1	1	1	1	1	1	1	1	1	1	1	1	1	1	1	1	1	1	1	1	1	1	1	1	1	1	1	1	1	1	1
csgG	Curli production assembly/transport component CsgG	Salmonella	csgG	Curli production assembly/transport component CsgG	1954	1	1	1	1	1	1	1	1	1	1	1	1	1	1	1	1	1	1	1	1	1	1	1	1	1	1	1	1	1	1	1	1	1	1	1	1	1	1	1	1	1	1	1	1
cspA	Cold shock protein CspA	Enterobacter	cspA	SMART Cold shock protein	1954	1	1	1	1	1	1	1	1	1	1	1	1	1	1	1	1	1	1	1	1	1	1	1	1	1	1	1	1	1	1	1	1	1	1	1	1	1	1	1	1	1	1	1	1
cspD	Cold shock-like protein CspD	Salmonella	cspD	'Cold-shock' DNA-binding domain	1954	1	1	1	1	1	1	1	1	1	1	1	1	1	1	1	1	1	1	1	1	1	1	1	1	1	1	1	1	1	1	1	1	1	1	1	1	1	1	1	1	1	1	1	1
cspJ	Cold shock-like protein CspJ	Salmonella	cspA	Cold shock protein domain	1954	1	1	1	1	1	1	1	1	1	1	1	1	1	1	1	1	1	1	1	1	1	1	1	1	1	1	1	1	1	1	1	1	1	1	1	1	1	1	1	1	1	1	1	1
csqR	HTH-type transcriptional repressor CsqR	Salmonella	yihW	MarR family	1954	1	1	1	1	1	1	1	1	1	1	1	1	1	1	1	1	1	1	1	1	1	1	1	1	1	1	1	1	1	1	1	1	1	1	1	1	1	1	1	1	1	1	1	1
csrA	Carbon storage regulator	Gammaproteobacteria	csrA	Could accelerate the degradation of some genes transcripts potentially through selective RNA binding	1954	1	1	1	1	1	1	1	1	1	1	1	1	1	1	1	1	1	1	1	1	1	1	1	1	1	1	1	1	1	1	1	1	1	1	1	1	1	1	1	1	1	1	1	1
csrD	RNase E specificity factor CsrD	Salmonella	csrD	Gammaproteobacterial periplasmic sensor domain	1954	1	1	1	1	1	1	1	1	1	1	1	1	1	1	1	1	1	1	1	1	1	1	1	1	1	1	1	1	1	1	1	1	1	1	1	1	1	1	1	1	1	1	1	1
cueO	Blue copper oxidase CueO	Salmonella	cueO	Multicopper oxidase	1954	1	1	1	1	1	1	1	1	1	1	1	1	1	1	1	1	1	1	1	1	1	1	1	1	1	1	1	1	1	1	1	1	1	1	1	1	1	1	1	1	1	1	1	1
cueR	HTH-type transcriptional regulator CueR	Salmonella	cueR	helix_turn_helix	1954	1	1	1	1	1	1	1	1	1	1	1	1	1	1	1	1	1	1	1	1	1	1	1	1	1	1	1	1	1	1	1	1	1	1	1	1	1	1	1	1	1	1	1	1
cutC_1	Copper homeostasis protein CutC	Salmonella	cutC	Participates in the control of copper homeostasis	1954	1	1	1	1	1	1	1	1	1	1	1	1	1	1	1	1	1	1	1	1	1	1	1	1	1	1	1	1	1	1	1	1	1	1	1	1	1	1	1	1	1	1	1	1
cutD	Choline trimethylamine-lyase activating enzyme	Salmonella	ybiY	4Fe-4S single cluster domain	1954	1	1	1	1	1	1	1	1	1	1	1	1	1	1	1	1	1	1	1	1	1	1	1	1	1	1	1	1	1	1	1	1	1	1	1	1	1	1	1	1	1	1	1	1
cvpA	Colicin V production protein	Salmonella	cvpA	Colicin V production protein	1954	1	1	1	1	1	1	1	1	1	1	1	1	1	1	1	1	1	1	1	1	1	1	1	1	1	1	1	1	1	1	1	1	1	1	1	1	1	1	1	1	1	1	1	1
cyaA	Adenylate cyclase	Salmonella	cyaA	Adenylate cyclase	1954	1	1	1	1	1	1	1	1	1	1	1	1	1	1	1	1	1	1	1	1	1	1	1	1	1	1	1	1	1	1	1	1	1	1	1	1	1	1	1	1	1	1	1	1
cyaY	Iron-sulfur cluster assembly protein CyaY	Salmonella	cyaY	Frataxin-like domain	1954	1	1	1	1	1	1	1	1	1	1	1	1	1	1	1	1	1	1	1	1	1	1	1	1	1	1	1	1	1	1	1	1	1	1	1	1	1	1	1	1	1	1	1	1
cydB	Cytochrome bd-I ubiquinol oxidase subunit 2	Salmonella	cydB	Cytochrome bd terminal oxidase subunit II	1954	1	1	1	1	1	1	1	1	1	1	1	1	1	1	1	1	1	1	1	1	1	1	1	1	1	1	1	1	1	1	1	1	1	1	1	1	1	1	1	1	1	1	1	1
cydD	ATP-binding/permease protein CydD	Salmonella	cydD	ABC transporter transmembrane region	1954	1	1	1	1	1	1	1	1	1	1	1	1	1	1	1	1	1	1	1	1	1	1	1	1	1	1	1	1	1	1	1	1	1	1	1	1	1	1	1	1	1	1	1	1
cydX	Cytochrome bd-I ubiquinol oxidase subunit X	Salmonella	ybgT	Membrane bound YbgT-like protein	1954	1	1	1	1	1	1	1	1	1	1	1	1	1	1	1	1	1	1	1	1	1	1	1	1	1	1	1	1	1	1	1	1	1	1	1	1	1	1	1	1	1	1	1	1
cyoA	Cytochrome bo(3) ubiquinol oxidase subunit 2	Salmonella	cyoA	Cytochrome C oxidase subunit II	1954	1	1	1	1	1	1	1	1	1	1	1	1	1	1	1	1	1	1	1	1	1	1	1	1	1	1	1	1	1	1	1	1	1	1	1	1	1	1	1	1	1	1	1	1
cyoC	Cytochrome bo(3) ubiquinol oxidase subunit 3	Salmonella	cyoC	Cytochrome c oxidase subunit III	1954	1	1	1	1	1	1	1	1	1	1	1	1	1	1	1	1	1	1	1	1	1	1	1	1	1	1	1	1	1	1	1	1	1	1	1	1	1	1	1	1	1	1	1	1
cyoD	Cytochrome bo(3) ubiquinol oxidase subunit 4	Salmonella	cyoD	Prokaryotic Cytochrome C oxidase subunit IV	1954	1	1	1	1	1	1	1	1	1	1	1	1	1	1	1	1	1	1	1	1	1	1	1	1	1	1	1	1	1	1	1	1	1	1	1	1	1	1	1	1	1	1	1	1
cyoE	Protoheme IX farnesyltransferase	Salmonella	cyoE	Converts heme B (protoheme IX) to heme O by substitution of the vinyl group on carbon 2 of heme B porphyrin ring with a hydroxyethyl farnesyl side group	1954	1	1	1	1	1	1	1	1	1	1	1	1	1	1	1	1	1	1	1	1	1	1	1	1	1	1	1	1	1	1	1	1	1	1	1	1	1	1	1	1	1	1	1	1
cysC	Adenylyl-sulfate kinase	Salmonella	cysC	Catalyzes the synthesis of activated sulfate	1954	1	1	1	1	1	1	1	1	1	1	1	1	1	1	1	1	1	1	1	1	1	1	1	1	1	1	1	1	1	1	1	1	1	1	1	1	1	1	1	1	1	1	1	1
cysE_1	Serine acetyltransferase	Salmonella	wcaB	Bacterial transferase hexapeptide (six repeats)	1954	1	1	1	1	1	1	1	1	1	1	1	1	1	1	1	1	1	1	1	1	1	1	1	1	1	1	1	1	1	1	1	1	1	1	1	1	1	1	1	1	1	1	1	1
cysE_2	Serine acetyltransferase	Salmonella	cysE	Serine acetyltransferase	1954	1	1	1	1	1	1	1	1	1	1	1	1	1	1	1	1	1	1	1	1	1	1	1	1	1	1	1	1	1	1	1	1	1	1	1	1	1	1	1	1	1	1	1	1
cysH_1	Phosphoadenosine phosphosulfate reductase	Salmonella	ybdN	Domain of unknown function (DUF3440)	1954	1	1	1	1	1	1	1	1	1	1	1	1	1	1	1	1	1	1	1	1	1	1	1	1	1	1	1	1	1	1	1	1	1	1	1	1	1	1	1	1	1	1	1	1
cysI	Sulfite reductase [NADPH] hemoprotein beta-component	Salmonella	cysI	Component of the sulfite reductase complex that catalyzes the 6-electron reduction of sulfite to sulfide. This is one of several activities required for the biosynthesis of L- cysteine from sulfate	1954	1	1	1	1	1	1	1	1	1	1	1	1	1	1	1	1	1	1	1	1	1	1	1	1	1	1	1	1	1	1	1	1	1	1	1	1	1	1	1	1	1	1	1	1
cysK	Cysteine synthase A	Salmonella	cysK	Pyridoxal-phosphate dependent enzyme	1954	1	1	1	1	1	1	1	1	1	1	1	1	1	1	1	1	1	1	1	1	1	1	1	1	1	1	1	1	1	1	1	1	1	1	1	1	1	1	1	1	1	1	1	1
cysN	Sulfate adenylyltransferase subunit 1	Salmonella	cysN	Belongs to the TRAFAC class translation factor GTPase superfamily. Classic translation factor GTPase family. CysN NodQ subfamily	1954	1	1	1	1	1	1	1	1	1	1	1	1	1	1	1	1	1	1	1	1	1	1	1	1	1	1	1	1	1	1	1	1	1	1	1	1	1	1	1	1	1	1	1	1
cysP	Thiosulfate-binding protein	Salmonella	cysP	Bacterial extracellular solute-binding protein	1954	1	1	1	1	1	1	1	1	1	1	1	1	1	1	1	1	1	1	1	1	1	1	1	1	1	1	1	1	1	1	1	1	1	1	1	1	1	1	1	1	1	1	1	1
cysQ	3'(2')5'-bisphosphate nucleotidase CysQ	Salmonella	cysQ	Inositol monophosphatase family	1954	1	1	1	1	1	1	1	1	1	1	1	1	1	1	1	1	1	1	1	1	1	1	1	1	1	1	1	1	1	1	1	1	1	1	1	1	1	1	1	1	1	1	1	1
cysS	Cysteine--tRNA ligase	Salmonella	cysS	DALR domain	1954	1	1	1	1	1	1	1	1	1	1	1	1	1	1	1	1	1	1	1	1	1	1	1	1	1	1	1	1	1	1	1	1	1	1	1	1	1	1	1	1	1	1	1	1
cysT	Sulfate transport system permease protein CysT	Salmonella	cysT	Binding-protein-dependent transport system inner membrane component	1954	1	1	1	1	1	1	1	1	1	1	1	1	1	1	1	1	1	1	1	1	1	1	1	1	1	1	1	1	1	1	1	1	1	1	1	1	1	1	1	1	1	1	1	1
cysW	Sulfate transport system permease protein CysW	Salmonella	cysW	Binding-protein-dependent transport system inner membrane component	1954	1	1	1	1	1	1	1	1	1	1	1	1	1	1	1	1	1	1	1	1	1	1	1	1	1	1	1	1	1	1	1	1	1	1	1	1	1	1	1	1	1	1	1	1
cysZ	Sulfate transporter CysZ	Salmonella	cysZ	High affinity	1954	1	1	1	1	1	1	1	1	1	1	1	1	1	1	1	1	1	1	1	1	1	1	1	1	1	1	1	1	1	1	1	1	1	1	1	1	1	1	1	1	1	1	1	1
cytR	HTH-type transcriptional repressor CytR	Salmonella	cytR	Bacterial regulatory proteins	1954	1	1	1	1	1	1	1	1	1	1	1	1	1	1	1	1	1	1	1	1	1	1	1	1	1	1	1	1	1	1	1	1	1	1	1	1	1	1	1	1	1	1	1	1
dacB	D-alanyl-D-alanine carboxypeptidase DacB	Salmonella	dacB	D-Ala-D-Ala carboxypeptidase 3 (S13) family	1954	1	1	1	1	1	1	1	1	1	1	1	1	1	1	1	1	1	1	1	1	1	1	1	1	1	1	1	1	1	1	1	1	1	1	1	1	1	1	1	1	1	1	1	1
dacC	D-alanyl-D-alanine carboxypeptidase DacC	Salmonella	dacC	Penicillin-binding protein 5	1954	1	1	1	1	1	1	1	1	1	1	1	1	1	1	1	1	1	1	1	1	1	1	1	1	1	1	1	1	1	1	1	1	1	1	1	1	1	1	1	1	1	1	1	1
dadX	Alanine racemase catabolic	Salmonella	alr	Catalyzes the interconversion of L-alanine and D- alanine. May also act on other amino acids	1954	1	1	1	1	1	1	1	1	1	1	1	1	1	1	1	1	1	1	1	1	1	1	1	1	1	1	1	1	1	1	1	1	1	1	1	1	1	1	1	1	1	1	1	1
dam	DNA adenine methylase	Salmonella	dam	Methylates DNA within the sequence GATC and protects the DNA from cleavage by the restriction endonuclease MboI. Although it shares sequence specificity with a number of type II restriction endonucleases and methylases	1954	1	1	1	1	1	1	1	1	1	1	1	1	1	1	1	1	1	1	1	1	1	1	1	1	1	1	1	1	1	1	1	1	1	1	1	1	1	1	1	1	1	1	1	1
dapA	4-hydroxy-tetrahydrodipicolinate synthase	Salmonella	dapA	Catalyzes the condensation of (S)-aspartate-beta- semialdehyde (S)-ASA and pyruvate to 4-hydroxy- tetrahydrodipicolinate (HTPA)	1954	1	1	1	1	1	1	1	1	1	1	1	1	1	1	1	1	1	1	1	1	1	1	1	1	1	1	1	1	1	1	1	1	1	1	1	1	1	1	1	1	1	1	1	1
dapD	2345-tetrahydropyridine-26-dicarboxylate N-succinyltransferase	Salmonella	dapD	Tetrahydrodipicolinate N-succinyltransferase N-terminal	1954	1	1	1	1	1	1	1	1	1	1	1	1	1	1	1	1	1	1	1	1	1	1	1	1	1	1	1	1	1	1	1	1	1	1	1	1	1	1	1	1	1	1	1	1
dapE	Succinyl-diaminopimelate desuccinylase	Salmonella	dapE	Catalyzes the hydrolysis of N-succinyl-L	1954	1	1	1	1	1	1	1	1	1	1	1	1	1	1	1	1	1	1	1	1	1	1	1	1	1	1	1	1	1	1	1	1	1	1	1	1	1	1	1	1	1	1	1	1
dauA	C4-dicarboxylic acid transporter DauA	Salmonella	sulP	STAS domain	1954	1	1	1	1	1	1	1	1	1	1	1	1	1	1	1	1	1	1	1	1	1	1	1	1	1	1	1	1	1	1	1	1	1	1	1	1	1	1	1	1	1	1	1	1
dcd	dCTP deaminase	Salmonella	dcd	2'-deoxycytidine 5'-triphosphate deaminase (DCD)	1954	1	1	1	1	1	1	1	1	1	1	1	1	1	1	1	1	1	1	1	1	1	1	1	1	1	1	1	1	1	1	1	1	1	1	1	1	1	1	1	1	1	1	1	1
dcm	DNA-cytosine methyltransferase	Salmonella	dcm	C-5 cytosine-specific DNA methylase	1954	1	1	1	1	1	1	1	1	1	1	1	1	1	1	1	1	1	1	1	1	1	1	1	1	1	1	1	1	1	1	1	1	1	1	1	1	1	1	1	1	1	1	1	1
dctA	Aerobic C4-dicarboxylate transport protein	Salmonella	dctA	Responsible for the transport of dicarboxylates such as succinate	1954	1	1	1	1	1	1	1	1	1	1	1	1	1	1	1	1	1	1	1	1	1	1	1	1	1	1	1	1	1	1	1	1	1	1	1	1	1	1	1	1	1	1	1	1
dctD	C4-dicarboxylate transport transcriptional regulatory protein DctD	Salmonella	pgtA	Bacterial regulatory protein	1954	1	1	1	1	1	1	1	1	1	1	1	1	1	1	1	1	1	1	1	1	1	1	1	1	1	1	1	1	1	1	1	1	1	1	1	1	1	1	1	1	1	1	1	1
dcuB	Anaerobic C4-dicarboxylate transporter DcuB	Salmonella	dcuB	Responsible for the transport of C4-dicarboxylates from the periplasm across the inner membrane	1954	1	1	1	1	1	1	1	1	1	1	1	1	1	1	1	1	1	1	1	1	1	1	1	1	1	1	1	1	1	1	1	1	1	1	1	1	1	1	1	1	1	1	1	1
dcuD	Putative cryptic C4-dicarboxylate transporter DcuD	Salmonella	dcuC	C4-dicarboxylate anaerobic carrier	1954	1	1	1	1	1	1	1	1	1	1	1	1	1	1	1	1	1	1	1	1	1	1	1	1	1	1	1	1	1	1	1	1	1	1	1	1	1	1	1	1	1	1	1	1
dcuR	Transcriptional regulatory protein DcuR	Salmonella	dcuR	Response regulator receiver domain	1954	1	1	1	1	1	1	1	1	1	1	1	1	1	1	1	1	1	1	1	1	1	1	1	1	1	1	1	1	1	1	1	1	1	1	1	1	1	1	1	1	1	1	1	1
dcyD	D-cysteine desulfhydrase	Salmonella	dcyD	Catalyzes the alpha	1954	1	1	1	1	1	1	1	1	1	1	1	1	1	1	1	1	1	1	1	1	1	1	1	1	1	1	1	1	1	1	1	1	1	1	1	1	1	1	1	1	1	1	1	1
ddlB	D-alanine--D-alanine ligase B	Salmonella	ddl	Belongs to the D-alanine--D-alanine ligase family	1954	1	1	1	1	1	1	1	1	1	1	1	1	1	1	1	1	1	1	1	1	1	1	1	1	1	1	1	1	1	1	1	1	1	1	1	1	1	1	1	1	1	1	1	1
deaD	ATP-dependent RNA helicase DeaD	Salmonella	deaD	DEAD-box RNA helicase involved in various cellular processes at low temperature	1954	1	1	1	1	1	1	1	1	1	1	1	1	1	1	1	1	1	1	1	1	1	1	1	1	1	1	1	1	1	1	1	1	1	1	1	1	1	1	1	1	1	1	1	1
dedA	Protein DedA	Salmonella	dedA	SNARE associated Golgi protein	1954	1	1	1	1	1	1	1	1	1	1	1	1	1	1	1	1	1	1	1	1	1	1	1	1	1	1	1	1	1	1	1	1	1	1	1	1	1	1	1	1	1	1	1	1
dedD	Cell division protein DedD	Salmonella	dedD	Non-essential cell division protein that could be required for efficient cell constriction	1954	1	1	1	1	1	1	1	1	1	1	1	1	1	1	1	1	1	1	1	1	1	1	1	1	1	1	1	1	1	1	1	1	1	1	1	1	1	1	1	1	1	1	1	1
def	Peptide deformylase	Salmonella	def	Removes the formyl group from the N-terminal Met of newly synthesized proteins. Requires at least a dipeptide for an efficient rate of reaction. N-terminal L-methionine is a prerequisite for activity but the enzyme has broad specificity at other positions	1954	1	1	1	1	1	1	1	1	1	1	1	1	1	1	1	1	1	1	1	1	1	1	1	1	1	1	1	1	1	1	1	1	1	1	1	1	1	1	1	1	1	1	1	1
deoA	Thymidine phosphorylase	Salmonella	deoA	The enzymes which catalyze the reversible phosphorolysis of pyrimidine nucleosides are involved in the degradation of these compounds and in their utilization as carbon and energy sources	1954	1	1	1	1	1	1	1	1	1	1	1	1	1	1	1	1	1	1	1	1	1	1	1	1	1	1	1	1	1	1	1	1	1	1	1	1	1	1	1	1	1	1	1	1
deoB	Phosphopentomutase	Salmonella	deoB	Phosphotransfer between the C1 and C5 carbon atoms of pentose	1954	1	1	1	1	1	1	1	1	1	1	1	1	1	1	1	1	1	1	1	1	1	1	1	1	1	1	1	1	1	1	1	1	1	1	1	1	1	1	1	1	1	1	1	1
deoD	Purine nucleoside phosphorylase DeoD-type	Salmonella	deoD	Phosphorylase superfamily	1954	1	1	1	1	1	1	1	1	1	1	1	1	1	1	1	1	1	1	1	1	1	1	1	1	1	1	1	1	1	1	1	1	1	1	1	1	1	1	1	1	1	1	1	1
deoR_1	Deoxyribose operon repressor	Salmonella	deoR	DeoR C terminal sensor domain	1954	1	1	1	1	1	1	1	1	1	1	1	1	1	1	1	1	1	1	1	1	1	1	1	1	1	1	1	1	1	1	1	1	1	1	1	1	1	1	1	1	1	1	1	1
deoR_2	Deoxyribose operon repressor	Salmonella	deoR	DeoR C terminal sensor domain	1954	1	1	1	1	1	1	1	1	1	1	1	1	1	1	1	1	1	1	1	1	1	1	1	1	1	1	1	1	1	1	1	1	1	1	1	1	1	1	1	1	1	1	1	1
der	GTPase Der	Salmonella	der	GTPase that plays an essential role in the late steps of ribosome biogenesis	1954	1	1	1	1	1	1	1	1	1	1	1	1	1	1	1	1	1	1	1	1	1	1	1	1	1	1	1	1	1	1	1	1	1	1	1	1	1	1	1	1	1	1	1	1
dgaE_2	D-glucosaminate-6-phosphate ammonia lyase	Salmonella	selA	L-seryl-tRNA selenium transferase	1954	1	1	1	1	1	1	1	1	1	1	1	1	1	1	1	1	1	1	1	1	1	1	1	1	1	1	1	1	1	1	1	1	1	1	1	1	1	1	1	1	1	1	1	1
dgaF_1	2-dehydro-3-deoxy-phosphogluconate aldolase	Salmonella		KDGP aldolase	1954	1	1	1	1	1	1	1	1	1	1	1	1	1	1	1	1	1	1	1	1	1	1	1	1	1	1	1	1	1	1	1	1	1	1	1	1	1	1	1	1	1	1	1	1
dgaF_2	2-dehydro-3-deoxy-phosphogluconate aldolase	Salmonella		Pfam:DUF1341	1954	1	1	1	1	1	1	1	1	1	1	1	1	1	1	1	1	1	1	1	1	1	1	1	1	1	1	1	1	1	1	1	1	1	1	1	1	1	1	1	1	1	1	1	1
dgcN	Diguanylate cyclase DgcN	Salmonella	yfiN	Periplasmic sensor domain	1954	1	1	1	1	1	1	1	1	1	1	1	1	1	1	1	1	1	1	1	1	1	1	1	1	1	1	1	1	1	1	1	1	1	1	1	1	1	1	1	1	1	1	1	1
dgcQ	putative diguanylate cyclase DgcQ	Salmonella	yedQ	Periplasmic sensor domain	1954	1	1	1	1	1	1	1	1	1	1	1	1	1	1	1	1	1	1	1	1	1	1	1	1	1	1	1	1	1	1	1	1	1	1	1	1	1	1	1	1	1	1	1	1
dgkA	Diacylglycerol kinase	Salmonella	dgkA	Recycling of diacylglycerol produced during the turnover of membrane phospholipid	1954	1	1	1	1	1	1	1	1	1	1	1	1	1	1	1	1	1	1	1	1	1	1	1	1	1	1	1	1	1	1	1	1	1	1	1	1	1	1	1	1	1	1	1	1
diaA	DnaA initiator-associating protein DiaA	Salmonella	gmhA	Required for the timely initiation of chromosomal replication via direct interactions with the DnaA initiator protein	1954	1	1	1	1	1	1	1	1	1	1	1	1	1	1	1	1	1	1	1	1	1	1	1	1	1	1	1	1	1	1	1	1	1	1	1	1	1	1	1	1	1	1	1	1
dinF	DNA damage-inducible protein F	Salmonella	dinF	Polysaccharide biosynthesis C-terminal domain	1954	1	1	1	1	1	1	1	1	1	1	1	1	1	1	1	1	1	1	1	1	1	1	1	1	1	1	1	1	1	1	1	1	1	1	1	1	1	1	1	1	1	1	1	1
djlA	Co-chaperone protein DjlA	Salmonella	djlA	Regulatory DnaK co-chaperone. Direct interaction between DnaK and DjlA is needed for the induction of the wcaABCDE operon	1954	1	1	1	1	1	1	1	1	1	1	1	1	1	1	1	1	1	1	1	1	1	1	1	1	1	1	1	1	1	1	1	1	1	1	1	1	1	1	1	1	1	1	1	1
dkgB	25-diketo-D-gluconic acid reductase B	Salmonella	dkgB	Catalyzes the reduction of 2	1954	1	1	1	1	1	1	1	1	1	1	1	1	1	1	1	1	1	1	1	1	1	1	1	1	1	1	1	1	1	1	1	1	1	1	1	1	1	1	1	1	1	1	1	1
dmlR_1	HTH-type transcriptional regulator DmlR	Salmonella	yhjC	LysR substrate binding domain	1954	1	1	1	1	1	1	1	1	1	1	1	1	1	1	1	1	1	1	1	1	1	1	1	1	1	1	1	1	1	1	1	1	1	1	1	1	1	1	1	1	1	1	1	1
dmlR_3	HTH-type transcriptional regulator DmlR	Salmonella		LysR substrate binding domain	1954	1	1	1	1	1	1	1	1	1	1	1	1	1	1	1	1	1	1	1	1	1	1	1	1	1	1	1	1	1	1	1	1	1	1	1	1	1	1	1	1	1	1	1	1
dmsA_3	Dimethyl sulfoxide reductase DmsA	Salmonella	dmsA	Molybdopterin oxidoreductase Fe4S4 domain	1954	1	1	1	1	1	1	1	1	1	1	1	1	1	1	1	1	1	1	1	1	1	1	1	1	1	1	1	1	1	1	1	1	1	1	1	1	1	1	1	1	1	1	1	1
dmsB_2	Anaerobic dimethyl sulfoxide reductase chain B	Salmonella	dmsB	4Fe-4S dicluster domain	1954	1	1	1	1	1	1	1	1	1	1	1	1	1	1	1	1	1	1	1	1	1	1	1	1	1	1	1	1	1	1	1	1	1	1	1	1	1	1	1	1	1	1	1	1
dmsB_4	Anaerobic dimethyl sulfoxide reductase chain B	Salmonella		4Fe-4S binding domain	1954	1	1	1	1	1	1	1	1	1	1	1	1	1	1	1	1	1	1	1	1	1	1	1	1	1	1	1	1	1	1	1	1	1	1	1	1	1	1	1	1	1	1	1	1
dmsD_2	Tat proofreading chaperone DmsD	Salmonella	dmsD	Nitrate reductase delta subunit	1954	1	1	1	1	1	1	1	1	1	1	1	1	1	1	1	1	1	1	1	1	1	1	1	1	1	1	1	1	1	1	1	1	1	1	1	1	1	1	1	1	1	1	1	1
dnaA	Chromosomal replication initiator protein DnaA	Salmonella	dnaA	it binds specifically double-stranded DNA at a 9 bp consensus (dnaA box) 5'-TTATC CA A CA A-3'. DnaA binds to ATP and to acidic phospholipids	1954	1	1	1	1	1	1	1	1	1	1	1	1	1	1	1	1	1	1	1	1	1	1	1	1	1	1	1	1	1	1	1	1	1	1	1	1	1	1	1	1	1	1	1	1
dnaB	Replicative DNA helicase	Salmonella	dnaB	it exhibits DNA-dependent ATPase activity and contains distinct active sites for ATP binding	1954	1	1	1	1	1	1	1	1	1	1	1	1	1	1	1	1	1	1	1	1	1	1	1	1	1	1	1	1	1	1	1	1	1	1	1	1	1	1	1	1	1	1	1	1
dnaC_1	DNA replication protein DnaC	Salmonella	dnaC	Anion-transporting ATPase	1954	1	1	1	1	1	1	1	1	1	1	1	1	1	1	1	1	1	1	1	1	1	1	1	1	1	1	1	1	1	1	1	1	1	1	1	1	1	1	1	1	1	1	1	1
dnaE	DNA polymerase III subunit alpha	Salmonella	dnaE	Bacterial DNA polymerase III alpha subunit	1954	1	1	1	1	1	1	1	1	1	1	1	1	1	1	1	1	1	1	1	1	1	1	1	1	1	1	1	1	1	1	1	1	1	1	1	1	1	1	1	1	1	1	1	1
dnaJ	Chaperone protein DnaJ	Salmonella	dnaJ	ATP binding to DnaK triggers the release of the substrate protein	1954	1	1	1	1	1	1	1	1	1	1	1	1	1	1	1	1	1	1	1	1	1	1	1	1	1	1	1	1	1	1	1	1	1	1	1	1	1	1	1	1	1	1	1	1
dnaK_2	Chaperone protein DnaK	Salmonella	dnaK	Heat shock 70 kDa protein	1954	1	1	1	1	1	1	1	1	1	1	1	1	1	1	1	1	1	1	1	1	1	1	1	1	1	1	1	1	1	1	1	1	1	1	1	1	1	1	1	1	1	1	1	1
dnaQ	DNA polymerase III subunit epsilon	Salmonella	dnaQ	DNA polymerase III is a complex	1954	1	1	1	1	1	1	1	1	1	1	1	1	1	1	1	1	1	1	1	1	1	1	1	1	1	1	1	1	1	1	1	1	1	1	1	1	1	1	1	1	1	1	1	1
dnaT	Primosomal protein 1	Salmonella	dnaT	it is also involved in inducing stable DNA replication during SOS response. It forms	1954	1	1	1	1	1	1	1	1	1	1	1	1	1	1	1	1	1	1	1	1	1	1	1	1	1	1	1	1	1	1	1	1	1	1	1	1	1	1	1	1	1	1	1	1
dpiA	Transcriptional regulatory protein DpiA	Salmonella	dpiA	Transcriptional regulator	1954	1	1	1	1	1	1	1	1	1	1	1	1	1	1	1	1	1	1	1	1	1	1	1	1	1	1	1	1	1	1	1	1	1	1	1	1	1	1	1	1	1	1	1	1
dppB_1	Dipeptide transport system permease protein DppB	Salmonella	dppB	Binding-protein-dependent transport system inner membrane component	1954	1	1	1	1	1	1	1	1	1	1	1	1	1	1	1	1	1	1	1	1	1	1	1	1	1	1	1	1	1	1	1	1	1	1	1	1	1	1	1	1	1	1	1	1
dppB_2	Dipeptide transport system permease protein DppB	Salmonella	dppB	Binding-protein-dependent transport system inner membrane component	1954	1	1	1	1	1	1	1	1	1	1	1	1	1	1	1	1	1	1	1	1	1	1	1	1	1	1	1	1	1	1	1	1	1	1	1	1	1	1	1	1	1	1	1	1
dppC_1	Dipeptide transport system permease protein DppC	Salmonella	dppC	Binding-protein-dependent transport system inner membrane component	1954	1	1	1	1	1	1	1	1	1	1	1	1	1	1	1	1	1	1	1	1	1	1	1	1	1	1	1	1	1	1	1	1	1	1	1	1	1	1	1	1	1	1	1	1
dppC_2	Dipeptide transport system permease protein DppC	Salmonella	dppC	N-terminal TM domain of oligopeptide transport permease C	1954	1	1	1	1	1	1	1	1	1	1	1	1	1	1	1	1	1	1	1	1	1	1	1	1	1	1	1	1	1	1	1	1	1	1	1	1	1	1	1	1	1	1	1	1
dppD	Dipeptide transport ATP-binding protein DppD	Salmonella	dppD	Oligopeptide/dipeptide transporter	1954	1	1	1	1	1	1	1	1	1	1	1	1	1	1	1	1	1	1	1	1	1	1	1	1	1	1	1	1	1	1	1	1	1	1	1	1	1	1	1	1	1	1	1	1
dsbB	Disulfide bond formation protein B	Salmonella	dsbB	Required for disulfide bond formation in some periplasmic proteins. Acts by oxidizing the DsbA protein	1954	1	1	1	1	1	1	1	1	1	1	1	1	1	1	1	1	1	1	1	1	1	1	1	1	1	1	1	1	1	1	1	1	1	1	1	1	1	1	1	1	1	1	1	1
dsbD_1	Thiol:disulfide interchange protein DsbD	Salmonella	dsbD	Required to facilitate the formation of correct disulfide bonds in some periplasmic proteins and for the assembly of the periplasmic c-type cytochromes. Acts by transferring electrons from cytoplasmic thioredoxin to the periplasm. This transfer involves a cascade of disulfide bond formation and reduction steps	1954	1	1	1	1	1	1	1	1	1	1	1	1	1	1	1	1	1	1	1	1	1	1	1	1	1	1	1	1	1	1	1	1	1	1	1	1	1	1	1	1	1	1	1	1
dsbG	Thiol:disulfide interchange protein DsbG	Salmonella	dsbG	Required for disulfide bond formation in some periplasmic proteins. Acts by transferring its disulfide bond to other proteins and is reduced in the process	1954	1	1	1	1	1	1	1	1	1	1	1	1	1	1	1	1	1	1	1	1	1	1	1	1	1	1	1	1	1	1	1	1	1	1	1	1	1	1	1	1	1	1	1	1
dsbL	Thiol:disulfide interchange protein DsbL	Salmonella	dsbL	Involved in disulfide-bond formation. Acts by transferring its disulfide bond to other proteins. Part of a redox system composed of DsbI and DsbL that mediates formation of an essential disulfide bond in AssT	1954	1	1	1	1	1	1	1	1	1	1	1	1	1	1	1	1	1	1	1	1	1	1	1	1	1	1	1	1	1	1	1	1	1	1	1	1	1	1	1	1	1	1	1	1
dsdA	D-serine dehydratase	Salmonella	dsdA	Pyridoxal-phosphate dependent enzyme	1954	1	1	1	1	1	1	1	1	1	1	1	1	1	1	1	1	1	1	1	1	1	1	1	1	1	1	1	1	1	1	1	1	1	1	1	1	1	1	1	1	1	1	1	1
dsdC	HTH-type transcriptional regulator DsdC	Salmonella	dsdC	LysR substrate binding domain	1954	1	1	1	1	1	1	1	1	1	1	1	1	1	1	1	1	1	1	1	1	1	1	1	1	1	1	1	1	1	1	1	1	1	1	1	1	1	1	1	1	1	1	1	1
dsdX	D-serine transporter DsdX	Salmonella	dsdX	GntP family permease	1954	1	1	1	1	1	1	1	1	1	1	1	1	1	1	1	1	1	1	1	1	1	1	1	1	1	1	1	1	1	1	1	1	1	1	1	1	1	1	1	1	1	1	1	1
dsrB	Protein DsrB	Salmonella	dsrB	Dextransucrase DSRB	1954	1	1	1	1	1	1	1	1	1	1	1	1	1	1	1	1	1	1	1	1	1	1	1	1	1	1	1	1	1	1	1	1	1	1	1	1	1	1	1	1	1	1	1	1
dtnK	D-threonate kinase	Salmonella	ygbK	Putative nucleotide-binding of sugar-metabolising enzyme	1954	1	1	1	1	1	1	1	1	1	1	1	1	1	1	1	1	1	1	1	1	1	1	1	1	1	1	1	1	1	1	1	1	1	1	1	1	1	1	1	1	1	1	1	1
dtpB	Dipeptide and tripeptide permease B	Salmonella	dtpB	Proton-dependent permease that transports di- and tripeptides	1954	1	1	1	1	1	1	1	1	1	1	1	1	1	1	1	1	1	1	1	1	1	1	1	1	1	1	1	1	1	1	1	1	1	1	1	1	1	1	1	1	1	1	1	1
dtpC	Dipeptide and tripeptide permease C	Salmonella	yjdL	POT family	1954	1	1	1	1	1	1	1	1	1	1	1	1	1	1	1	1	1	1	1	1	1	1	1	1	1	1	1	1	1	1	1	1	1	1	1	1	1	1	1	1	1	1	1	1
dtpD	Dipeptide permease D	Salmonella	dtpD	proton-dependent permease that transports dipeptides	1954	1	1	1	1	1	1	1	1	1	1	1	1	1	1	1	1	1	1	1	1	1	1	1	1	1	1	1	1	1	1	1	1	1	1	1	1	1	1	1	1	1	1	1	1
dusA	tRNA-dihydrouridine(20/20a) synthase	Salmonella	dusA	Catalyzes the synthesis of 5	1954	1	1	1	1	1	1	1	1	1	1	1	1	1	1	1	1	1	1	1	1	1	1	1	1	1	1	1	1	1	1	1	1	1	1	1	1	1	1	1	1	1	1	1	1
dusB	tRNA-dihydrouridine synthase B	Salmonella	dusB	Catalyzes the synthesis of 5	1954	1	1	1	1	1	1	1	1	1	1	1	1	1	1	1	1	1	1	1	1	1	1	1	1	1	1	1	1	1	1	1	1	1	1	1	1	1	1	1	1	1	1	1	1
dusC	tRNA-dihydrouridine(16) synthase	Salmonella	dusC	Catalyzes the synthesis of 5	1954	1	1	1	1	1	1	1	1	1	1	1	1	1	1	1	1	1	1	1	1	1	1	1	1	1	1	1	1	1	1	1	1	1	1	1	1	1	1	1	1	1	1	1	1
eamB	Cysteine/O-acetylserine efflux protein	Salmonella	eamB	LysE type translocator	1954	1	1	1	1	1	1	1	1	1	1	1	1	1	1	1	1	1	1	1	1	1	1	1	1	1	1	1	1	1	1	1	1	1	1	1	1	1	1	1	1	1	1	1	1
[truncated: 1,551 more rows]
[truncated: 1,910 more columns]

## Sheet: Unique genes
Gene (roary)	Annotation (roary)	Best taxonomic level (eggNOG_ortholog)	Gene (eggNOG_ortholog)	Annotation (eggNOG_ortholog)	Number of isolates	GCA_000170215.1	GCA_000170235.1	GCA_000483975.1	GCA_000486165.2	GCA_000486545.1	GCA_001240225.1	GCA_001240335.1	GCA_001241665.1	GCA_001242115.1	GCA_001242655.1	GCA_001243085.1	GCA_001243195.1	GCA_001243205.1	GCA_001243445.1	GCA_001243455.1	GCA_001243775.1	GCA_001243905.1	GCA_001244055.1	GCA_001244095.1	GCA_001244325.1	GCA_001244925.1	GCA_001244935.1	GCA_001245335.1	GCA_001245345.1	GCA_001246025.1	GCA_001247105.1	GCA_001271755.1	GCA_001477905.1	GCA_001477945.1	GCA_001478155.1	GCA_001478225.1	GCA_001478245.1	GCA_001478685.1	GCA_001478745.1	GCA_001478765.1	GCA_001479185.1	GCA_001479205.1	GCA_001479215.1	GCA_001479275.1	GCA_001479385.1	GCA_001481045.1	GCA_001707615.1	GCA_001832595.1	GCA_001832855.1
[truncated: 13,967 more rows]
[truncated: 1,910 more columns]

[truncated: 1 more sheets: Pan-genome sequences]
